# Supplementary material for: Systems biological approach on neurological disorders: a novel molecular connectivity to aging and psychiatric diseases
Source: BMC Syst Biol. 2011 Jan 12;5:6. doi: 10.1186/1752-0509-5-6 (PMC3033822; doi:10.1186/1752-0509-5-6)
Supplement: Additional file 3 — Extracted disease-disease network (DDN) using scoring algorithm. List of positively scored disease-disease interactions. This file is in PSI-MI level 2.5 format and can be viewed by Cytoscape software. [file 1752-0509-5-6-S3.XML]

<?xml version="1.0" encoding="ISO-8859-1"?>
<!-- created using NAViGaTOR (http://ophid.utoronto.ca/navigator) -->
<entrySet xmlns="net:sf:psidev:mi" xmlns:xsi="http://www.w3.org/2001/XMLSchema-instance" level="1" version="0" xsi:schemaLocation="net:sf:psidev:mi http://psidev.sourceforge.net/mi/xml/src/MIF.xsd">
  <entry>
    <interactorList>
      <proteinInteractor id="Carpal Tunnel Syndrome">
        <names>
          <shortLabel>Carpal Tunnel Syndrome</shortLabel>
        </names>
      </proteinInteractor>
      <proteinInteractor id="Peroneal Neuropathies">
        <names>
          <shortLabel>Peroneal Neuropathies</shortLabel>
        </names>
      </proteinInteractor>
      <proteinInteractor id="Torticollis">
        <names>
          <shortLabel>Torticollis</shortLabel>
        </names>
      </proteinInteractor>
      <proteinInteractor id="Glycogen Storage Disease">
        <names>
          <shortLabel>Glycogen Storage Disease</shortLabel>
        </names>
      </proteinInteractor>
      <proteinInteractor id="Canavan Disease">
        <names>
          <shortLabel>Canavan Disease</shortLabel>
        </names>
      </proteinInteractor>
      <proteinInteractor id="Dyslexia">
        <names>
          <shortLabel>Dyslexia</shortLabel>
        </names>
      </proteinInteractor>
      <proteinInteractor id="Scotoma">
        <names>
          <shortLabel>Scotoma</shortLabel>
        </names>
      </proteinInteractor>
      <proteinInteractor id="Charcot-Marie-Tooth Disease">
        <names>
          <shortLabel>Charcot-Marie-Tooth Disease</shortLabel>
        </names>
      </proteinInteractor>
      <proteinInteractor id="Epilepsy">
        <names>
          <shortLabel>Epilepsy</shortLabel>
        </names>
      </proteinInteractor>
      <proteinInteractor id="Alpers syndrome">
        <names>
          <shortLabel>Alpers syndrome</shortLabel>
        </names>
      </proteinInteractor>
      <proteinInteractor id="Pathologic gambling">
        <names>
          <shortLabel>Pathologic gambling</shortLabel>
        </names>
      </proteinInteractor>
      <proteinInteractor id="Manic Depressive Psychosis">
        <names>
          <shortLabel>Manic Depressive Psychosis</shortLabel>
        </names>
      </proteinInteractor>
      <proteinInteractor id="Basal Ganglia Hemorrhage">
        <names>
          <shortLabel>Basal Ganglia Hemorrhage</shortLabel>
        </names>
      </proteinInteractor>
      <proteinInteractor id="Paranoid Disorders">
        <names>
          <shortLabel>Paranoid Disorders</shortLabel>
        </names>
      </proteinInteractor>
      <proteinInteractor id="Catatonia">
        <names>
          <shortLabel>Catatonia</shortLabel>
        </names>
      </proteinInteractor>
      <proteinInteractor id="Parkinsons disease">
        <names>
          <shortLabel>Parkinsons disease</shortLabel>
        </names>
      </proteinInteractor>
      <proteinInteractor id="Sleep Deprivation">
        <names>
          <shortLabel>Sleep Deprivation</shortLabel>
        </names>
      </proteinInteractor>
      <proteinInteractor id="Wolfram Syndrome">
        <names>
          <shortLabel>Wolfram Syndrome</shortLabel>
        </names>
      </proteinInteractor>
      <proteinInteractor id="Brachial Plexus Neuropathies">
        <names>
          <shortLabel>Brachial Plexus Neuropathies</shortLabel>
        </names>
      </proteinInteractor>
      <proteinInteractor id="Trichotillomania">
        <names>
          <shortLabel>Trichotillomania</shortLabel>
        </names>
      </proteinInteractor>
      <proteinInteractor id="Somnambulism">
        <names>
          <shortLabel>Somnambulism</shortLabel>
        </names>
      </proteinInteractor>
      <proteinInteractor id="Agoraphobia">
        <names>
          <shortLabel>Agoraphobia</shortLabel>
        </names>
      </proteinInteractor>
      <proteinInteractor id="Angelman Syndrome">
        <names>
          <shortLabel>Angelman Syndrome</shortLabel>
        </names>
      </proteinInteractor>
      <proteinInteractor id="Tay-Sachs disease">
        <names>
          <shortLabel>Tay-Sachs disease</shortLabel>
        </names>
      </proteinInteractor>
      <proteinInteractor id="Restless Legs Syndrome">
        <names>
          <shortLabel>Restless Legs Syndrome</shortLabel>
        </names>
      </proteinInteractor>
      <proteinInteractor id="Persistent Vegetative State">
        <names>
          <shortLabel>Persistent Vegetative State</shortLabel>
        </names>
      </proteinInteractor>
      <proteinInteractor id="Sleep-Wake Transition Disorders">
        <names>
          <shortLabel>Sleep-Wake Transition Disorders</shortLabel>
        </names>
      </proteinInteractor>
      <proteinInteractor id="Ataxia Telangiectasia">
        <names>
          <shortLabel>Ataxia Telangiectasia</shortLabel>
        </names>
      </proteinInteractor>
      <proteinInteractor id="Femoral Neuropathy">
        <names>
          <shortLabel>Femoral Neuropathy</shortLabel>
        </names>
      </proteinInteractor>
      <proteinInteractor id="Cerebrospinal Fluid Otorrhea">
        <names>
          <shortLabel>Cerebrospinal Fluid Otorrhea</shortLabel>
        </names>
      </proteinInteractor>
      <proteinInteractor id="Sandhoff disease">
        <names>
          <shortLabel>Sandhoff disease</shortLabel>
        </names>
      </proteinInteractor>
      <proteinInteractor id="Ageusia">
        <names>
          <shortLabel>Ageusia</shortLabel>
        </names>
      </proteinInteractor>
      <proteinInteractor id="Leukoencephalitis">
        <names>
          <shortLabel>Leukoencephalitis</shortLabel>
        </names>
      </proteinInteractor>
      <proteinInteractor id="Lesch-Nyhan Syndrome">
        <names>
          <shortLabel>Lesch-Nyhan Syndrome</shortLabel>
        </names>
      </proteinInteractor>
      <proteinInteractor id="Capgras Syndrome">
        <names>
          <shortLabel>Capgras Syndrome</shortLabel>
        </names>
      </proteinInteractor>
      <proteinInteractor id="Vasospasm">
        <names>
          <shortLabel>Vasospasm</shortLabel>
        </names>
      </proteinInteractor>
      <proteinInteractor id="Giant Axonal Neuropathy">
        <names>
          <shortLabel>Giant Axonal Neuropathy</shortLabel>
        </names>
      </proteinInteractor>
      <proteinInteractor id="Chorea">
        <names>
          <shortLabel>Chorea</shortLabel>
        </names>
      </proteinInteractor>
      <proteinInteractor id="Sciatica">
        <names>
          <shortLabel>Sciatica</shortLabel>
        </names>
      </proteinInteractor>
      <proteinInteractor id="Cervical Rib Syndrome">
        <names>
          <shortLabel>Cervical Rib Syndrome</shortLabel>
        </names>
      </proteinInteractor>
      <proteinInteractor id="Encephalomyelitis">
        <names>
          <shortLabel>Encephalomyelitis</shortLabel>
        </names>
      </proteinInteractor>
      <proteinInteractor id="Eosinophilia-Myalgia Syndrome">
        <names>
          <shortLabel>Eosinophilia-Myalgia Syndrome</shortLabel>
        </names>
      </proteinInteractor>
      <proteinInteractor id="Tourette syndrome">
        <names>
          <shortLabel>Tourette syndrome</shortLabel>
        </names>
      </proteinInteractor>
      <proteinInteractor id="Alzheimer Disease">
        <names>
          <shortLabel>Alzheimer Disease</shortLabel>
        </names>
      </proteinInteractor>
      <proteinInteractor id="Radiculopathy">
        <names>
          <shortLabel>Radiculopathy</shortLabel>
        </names>
      </proteinInteractor>
      <proteinInteractor id="Fibromyalgia">
        <names>
          <shortLabel>Fibromyalgia</shortLabel>
        </names>
      </proteinInteractor>
      <proteinInteractor id="Vertigo">
        <names>
          <shortLabel>Vertigo</shortLabel>
        </names>
      </proteinInteractor>
      <proteinInteractor id="Paraneoplastic Cerebellar Degeneration">
        <names>
          <shortLabel>Paraneoplastic Cerebellar Degeneration</shortLabel>
        </names>
      </proteinInteractor>
      <proteinInteractor id="Alstrom Syndrome">
        <names>
          <shortLabel>Alstrom Syndrome</shortLabel>
        </names>
      </proteinInteractor>
      <proteinInteractor id="von Hippel-Lindau Disease">
        <names>
          <shortLabel>von Hippel-Lindau Disease</shortLabel>
        </names>
      </proteinInteractor>
      <proteinInteractor id="Korsakoff Syndrome">
        <names>
          <shortLabel>Korsakoff Syndrome</shortLabel>
        </names>
      </proteinInteractor>
      <proteinInteractor id="Sleep Paralysis">
        <names>
          <shortLabel>Sleep Paralysis</shortLabel>
        </names>
      </proteinInteractor>
      <proteinInteractor id="Chorea Gravidarum">
        <names>
          <shortLabel>Chorea Gravidarum</shortLabel>
        </names>
      </proteinInteractor>
      <proteinInteractor id="Adie Syndrome">
        <names>
          <shortLabel>Adie Syndrome</shortLabel>
        </names>
      </proteinInteractor>
      <proteinInteractor id="Agnosia">
        <names>
          <shortLabel>Agnosia</shortLabel>
        </names>
      </proteinInteractor>
      <proteinInteractor id="Acrocallosal Syndrome">
        <names>
          <shortLabel>Acrocallosal Syndrome</shortLabel>
        </names>
      </proteinInteractor>
      <proteinInteractor id="Causalgia">
        <names>
          <shortLabel>Causalgia</shortLabel>
        </names>
      </proteinInteractor>
      <proteinInteractor id="Accessory Nerve Diseases">
        <names>
          <shortLabel>Accessory Nerve Diseases</shortLabel>
        </names>
      </proteinInteractor>
      <proteinInteractor id="Glossopharyngeal Nerve Diseases">
        <names>
          <shortLabel>Glossopharyngeal Nerve Diseases</shortLabel>
        </names>
      </proteinInteractor>
      <proteinInteractor id="Septo-Optic Dysplasia">
        <names>
          <shortLabel>Septo-Optic Dysplasia</shortLabel>
        </names>
      </proteinInteractor>
      <proteinInteractor id="Sleep Bruxism">
        <names>
          <shortLabel>Sleep Bruxism</shortLabel>
        </names>
      </proteinInteractor>
      <proteinInteractor id="Radial Neuropathy">
        <names>
          <shortLabel>Radial Neuropathy</shortLabel>
        </names>
      </proteinInteractor>
      <proteinInteractor id="Gait Ataxia">
        <names>
          <shortLabel>Gait Ataxia</shortLabel>
        </names>
      </proteinInteractor>
      <proteinInteractor id="Body Dysmorphic Disorders">
        <names>
          <shortLabel>Body Dysmorphic Disorders</shortLabel>
        </names>
      </proteinInteractor>
      <proteinInteractor id="Major Depressive Disorder">
        <names>
          <shortLabel>Major Depressive Disorder</shortLabel>
        </names>
      </proteinInteractor>
      <proteinInteractor id="Supranuclear palsy">
        <names>
          <shortLabel>Supranuclear palsy</shortLabel>
        </names>
      </proteinInteractor>
      <proteinInteractor id="Huntington disease">
        <names>
          <shortLabel>Huntington disease</shortLabel>
        </names>
      </proteinInteractor>
      <proteinInteractor id="Cerebrospinal Fluid Rhinorrhea">
        <names>
          <shortLabel>Cerebrospinal Fluid Rhinorrhea</shortLabel>
        </names>
      </proteinInteractor>
      <proteinInteractor id="Amyotrophic Lateral Sclerosis">
        <names>
          <shortLabel>Amyotrophic Lateral Sclerosis</shortLabel>
        </names>
      </proteinInteractor>
      <proteinInteractor id="Gerstmann-Straussler-Scheinker Disease">
        <names>
          <shortLabel>Gerstmann-Straussler-Scheinker Disease</shortLabel>
        </names>
      </proteinInteractor>
      <proteinInteractor id="Lafora Disease">
        <names>
          <shortLabel>Lafora Disease</shortLabel>
        </names>
      </proteinInteractor>
      <proteinInteractor id="Autonomic Dysreflexia">
        <names>
          <shortLabel>Autonomic Dysreflexia</shortLabel>
        </names>
      </proteinInteractor>
      <proteinInteractor id="Spastic paraplegia">
        <names>
          <shortLabel>Spastic paraplegia</shortLabel>
        </names>
      </proteinInteractor>
      <proteinInteractor id="Supranuclear Palsy">
        <names>
          <shortLabel>Supranuclear Palsy</shortLabel>
        </names>
      </proteinInteractor>
      <proteinInteractor id="Cataplexy">
        <names>
          <shortLabel>Cataplexy</shortLabel>
        </names>
      </proteinInteractor>
      <proteinInteractor id="Cerebellar Neoplasms">
        <names>
          <shortLabel>Cerebellar Neoplasms</shortLabel>
        </names>
      </proteinInteractor>
      <proteinInteractor id="Lambert-Eaton Myasthenic Syndrome">
        <names>
          <shortLabel>Lambert-Eaton Myasthenic Syndrome</shortLabel>
        </names>
      </proteinInteractor>
      <proteinInteractor id="Bardet-Biedl Syndrome">
        <names>
          <shortLabel>Bardet-Biedl Syndrome</shortLabel>
        </names>
      </proteinInteractor>
      <proteinInteractor id="Friedreich Ataxia">
        <names>
          <shortLabel>Friedreich Ataxia</shortLabel>
        </names>
      </proteinInteractor>
      <proteinInteractor id="Paraneoplastic Polyneuropathy">
        <names>
          <shortLabel>Paraneoplastic Polyneuropathy</shortLabel>
        </names>
      </proteinInteractor>
      <proteinInteractor id="Seizures">
        <names>
          <shortLabel>Seizures</shortLabel>
        </names>
      </proteinInteractor>
      <proteinInteractor id="Apraxia">
        <names>
          <shortLabel>Apraxia</shortLabel>
        </names>
      </proteinInteractor>
      <proteinInteractor id="Catalepsy">
        <names>
          <shortLabel>Catalepsy</shortLabel>
        </names>
      </proteinInteractor>
      <proteinInteractor id="Auditory Perceptual Disorders">
        <names>
          <shortLabel>Auditory Perceptual Disorders</shortLabel>
        </names>
      </proteinInteractor>
      <proteinInteractor id="Asperger syndrome">
        <names>
          <shortLabel>Asperger syndrome</shortLabel>
        </names>
      </proteinInteractor>
      <proteinInteractor id="Paraplegia">
        <names>
          <shortLabel>Paraplegia</shortLabel>
        </names>
      </proteinInteractor>
      <proteinInteractor id="Scrapie">
        <names>
          <shortLabel>Scrapie</shortLabel>
        </names>
      </proteinInteractor>
      <proteinInteractor id="Spastic Paraplegia">
        <names>
          <shortLabel>Spastic Paraplegia</shortLabel>
        </names>
      </proteinInteractor>
      <proteinInteractor id="Athetosis">
        <names>
          <shortLabel>Athetosis</shortLabel>
        </names>
      </proteinInteractor>
      <proteinInteractor id="Rem Sleep Behaviour Disorder">
        <names>
          <shortLabel>Rem Sleep Behaviour Disorder</shortLabel>
        </names>
      </proteinInteractor>
      <proteinInteractor id="Facial Paralysis">
        <names>
          <shortLabel>Facial Paralysis</shortLabel>
        </names>
      </proteinInteractor>
      <proteinInteractor id="Paraparesis">
        <names>
          <shortLabel>Paraparesis</shortLabel>
        </names>
      </proteinInteractor>
      <proteinInteractor id="Vocal Cord Paralysis">
        <names>
          <shortLabel>Vocal Cord Paralysis</shortLabel>
        </names>
      </proteinInteractor>
      <proteinInteractor id="Tuberous Sclerosis">
        <names>
          <shortLabel>Tuberous Sclerosis</shortLabel>
        </names>
      </proteinInteractor>
      <proteinInteractor id="Stroke">
        <names>
          <shortLabel>Stroke</shortLabel>
        </names>
      </proteinInteractor>
      <proteinInteractor id="Frontotemporal Dementia">
        <names>
          <shortLabel>Frontotemporal Dementia</shortLabel>
        </names>
      </proteinInteractor>
      <proteinInteractor id="Pantothenate Kinase-Associated Neurodegeneration">
        <names>
          <shortLabel>Pantothenate Kinase-Associated Neurodegeneration</shortLabel>
        </names>
      </proteinInteractor>
      <proteinInteractor id="Gait Apraxia">
        <names>
          <shortLabel>Gait Apraxia</shortLabel>
        </names>
      </proteinInteractor>
      <proteinInteractor id="Dysautonomia">
        <names>
          <shortLabel>Dysautonomia</shortLabel>
        </names>
      </proteinInteractor>
      <proteinInteractor id="Landau-Kleffner Syndrome">
        <names>
          <shortLabel>Landau-Kleffner Syndrome</shortLabel>
        </names>
      </proteinInteractor>
      <proteinInteractor id="Seasonal Affective Disorder">
        <names>
          <shortLabel>Seasonal Affective Disorder</shortLabel>
        </names>
      </proteinInteractor>
      <proteinInteractor id="Amyloid Neuropathy">
        <names>
          <shortLabel>Amyloid Neuropathy</shortLabel>
        </names>
      </proteinInteractor>
      <proteinInteractor id="Essential Tremor">
        <names>
          <shortLabel>Essential Tremor</shortLabel>
        </names>
      </proteinInteractor>
      <proteinInteractor id="Bulbo-Spinal Atrophy">
        <names>
          <shortLabel>Bulbo-Spinal Atrophy</shortLabel>
        </names>
      </proteinInteractor>
      <proteinInteractor id="Creutzfeldt-Jakob Syndrome">
        <names>
          <shortLabel>Creutzfeldt-Jakob Syndrome</shortLabel>
        </names>
      </proteinInteractor>
      <proteinInteractor id="Amblyopia">
        <names>
          <shortLabel>Amblyopia</shortLabel>
        </names>
      </proteinInteractor>
      <proteinInteractor id="Aging">
        <names>
          <shortLabel>Aging</shortLabel>
        </names>
      </proteinInteractor>
      <proteinInteractor id="RETT Syndrome">
        <names>
          <shortLabel>RETT Syndrome</shortLabel>
        </names>
      </proteinInteractor>
      <proteinInteractor id="Kleine-Levin Syndrome">
        <names>
          <shortLabel>Kleine-Levin Syndrome</shortLabel>
        </names>
      </proteinInteractor>
      <proteinInteractor id="Fatigue Syndrome">
        <names>
          <shortLabel>Fatigue Syndrome</shortLabel>
        </names>
      </proteinInteractor>
      <proteinInteractor id="Bulbar Palsy">
        <names>
          <shortLabel>Bulbar Palsy</shortLabel>
        </names>
      </proteinInteractor>
      <proteinInteractor id="Graefe Disease">
        <names>
          <shortLabel>Graefe Disease</shortLabel>
        </names>
      </proteinInteractor>
      <proteinInteractor id="Brown-Sequard Syndrome">
        <names>
          <shortLabel>Brown-Sequard Syndrome</shortLabel>
        </names>
      </proteinInteractor>
      <proteinInteractor id="Isaacs Syndrome">
        <names>
          <shortLabel>Isaacs Syndrome</shortLabel>
        </names>
      </proteinInteractor>
      <proteinInteractor id="Multiple sclerosis">
        <names>
          <shortLabel>Multiple sclerosis</shortLabel>
        </names>
      </proteinInteractor>
      <proteinInteractor id="Anisocoria">
        <names>
          <shortLabel>Anisocoria</shortLabel>
        </names>
      </proteinInteractor>
      <proteinInteractor id="Phantom Limb">
        <names>
          <shortLabel>Phantom Limb</shortLabel>
        </names>
      </proteinInteractor>
      <proteinInteractor id="&quot;Paralyses, Familial Periodic&quot;">
        <names>
          <shortLabel>"Paralyses, Familial Periodic"</shortLabel>
        </names>
      </proteinInteractor>
      <proteinInteractor id="Multiple system atropy">
        <names>
          <shortLabel>Multiple system atropy</shortLabel>
        </names>
      </proteinInteractor>
      <proteinInteractor id="Facial Neuralgia">
        <names>
          <shortLabel>Facial Neuralgia</shortLabel>
        </names>
      </proteinInteractor>
      <proteinInteractor id="Schizophrenia">
        <names>
          <shortLabel>Schizophrenia</shortLabel>
        </names>
      </proteinInteractor>
      <proteinInteractor id="Alexander Disease">
        <names>
          <shortLabel>Alexander Disease</shortLabel>
        </names>
      </proteinInteractor>
      <proteinInteractor id="Fatal Familial Insomnia">
        <names>
          <shortLabel>Fatal Familial Insomnia</shortLabel>
        </names>
      </proteinInteractor>
      <proteinInteractor id="Refsum Disease">
        <names>
          <shortLabel>Refsum Disease</shortLabel>
        </names>
      </proteinInteractor>
      <proteinInteractor id="Trochlear Nerve Disease">
        <names>
          <shortLabel>Trochlear Nerve Disease</shortLabel>
        </names>
      </proteinInteractor>
      <proteinInteractor id="Panic Disorder">
        <names>
          <shortLabel>Panic Disorder</shortLabel>
        </names>
      </proteinInteractor>
      <proteinInteractor id="Respiratory Paralysis">
        <names>
          <shortLabel>Respiratory Paralysis</shortLabel>
        </names>
      </proteinInteractor>
      <proteinInteractor id="Obsessive-compulsive disorder">
        <names>
          <shortLabel>Obsessive-compulsive disorder</shortLabel>
        </names>
      </proteinInteractor>
      <proteinInteractor id="Niemann-Pick disease">
        <names>
          <shortLabel>Niemann-Pick disease</shortLabel>
        </names>
      </proteinInteractor>
    </interactorList>
    <interactionList>
      <interaction>
        <experimentList>
          <experimentDescription id="NAViGaTOR:1">
            <interactionDetection>
              <names>
                <shortLabel>unspecified method</shortLabel>
              </names>
              <xref>
                <primaryRef db="psi-mi" dbAc="MI:0488" id="MI:0686" refType="identity" refTypeAc="MI:0356"/>
              </xref>
            </interactionDetection>
          </experimentDescription>
        </experimentList>
        <participantList>
          <proteinParticipant>
            <proteinInteractorRef ref="Multiple system atropy"/>
          </proteinParticipant>
          <proteinParticipant>
            <proteinInteractorRef ref="Radial Neuropathy"/>
          </proteinParticipant>
        </participantList>
      </interaction>
      <interaction>
        <experimentList>
          <experimentDescription id="NAViGaTOR:2">
            <interactionDetection>
              <names>
                <shortLabel>unspecified method</shortLabel>
              </names>
              <xref>
                <primaryRef db="psi-mi" dbAc="MI:0488" id="MI:0686" refType="identity" refTypeAc="MI:0356"/>
              </xref>
            </interactionDetection>
          </experimentDescription>
        </experimentList>
        <participantList>
          <proteinParticipant>
            <proteinInteractorRef ref="Cerebellar Neoplasms"/>
          </proteinParticipant>
          <proteinParticipant>
            <proteinInteractorRef ref="Respiratory Paralysis"/>
          </proteinParticipant>
        </participantList>
      </interaction>
      <interaction>
        <experimentList>
          <experimentDescription id="NAViGaTOR:3">
            <interactionDetection>
              <names>
                <shortLabel>unspecified method</shortLabel>
              </names>
              <xref>
                <primaryRef db="psi-mi" dbAc="MI:0488" id="MI:0686" refType="identity" refTypeAc="MI:0356"/>
              </xref>
            </interactionDetection>
          </experimentDescription>
        </experimentList>
        <participantList>
          <proteinParticipant>
            <proteinInteractorRef ref="Creutzfeldt-Jakob Syndrome"/>
          </proteinParticipant>
          <proteinParticipant>
            <proteinInteractorRef ref="Fibromyalgia"/>
          </proteinParticipant>
        </participantList>
      </interaction>
      <interaction>
        <experimentList>
          <experimentDescription id="NAViGaTOR:4">
            <interactionDetection>
              <names>
                <shortLabel>unspecified method</shortLabel>
              </names>
              <xref>
                <primaryRef db="psi-mi" dbAc="MI:0488" id="MI:0686" refType="identity" refTypeAc="MI:0356"/>
              </xref>
            </interactionDetection>
          </experimentDescription>
        </experimentList>
        <participantList>
          <proteinParticipant>
            <proteinInteractorRef ref="Facial Paralysis"/>
          </proteinParticipant>
          <proteinParticipant>
            <proteinInteractorRef ref="Phantom Limb"/>
          </proteinParticipant>
        </participantList>
      </interaction>
      <interaction>
        <experimentList>
          <experimentDescription id="NAViGaTOR:5">
            <interactionDetection>
              <names>
                <shortLabel>unspecified method</shortLabel>
              </names>
              <xref>
                <primaryRef db="psi-mi" dbAc="MI:0488" id="MI:0686" refType="identity" refTypeAc="MI:0356"/>
              </xref>
            </interactionDetection>
          </experimentDescription>
        </experimentList>
        <participantList>
          <proteinParticipant>
            <proteinInteractorRef ref="Auditory Perceptual Disorders"/>
          </proteinParticipant>
          <proteinParticipant>
            <proteinInteractorRef ref="Respiratory Paralysis"/>
          </proteinParticipant>
        </participantList>
      </interaction>
      <interaction>
        <experimentList>
          <experimentDescription id="NAViGaTOR:6">
            <interactionDetection>
              <names>
                <shortLabel>unspecified method</shortLabel>
              </names>
              <xref>
                <primaryRef db="psi-mi" dbAc="MI:0488" id="MI:0686" refType="identity" refTypeAc="MI:0356"/>
              </xref>
            </interactionDetection>
          </experimentDescription>
        </experimentList>
        <participantList>
          <proteinParticipant>
            <proteinInteractorRef ref="Creutzfeldt-Jakob Syndrome"/>
          </proteinParticipant>
          <proteinParticipant>
            <proteinInteractorRef ref="Gerstmann-Straussler-Scheinker Disease"/>
          </proteinParticipant>
        </participantList>
      </interaction>
      <interaction>
        <experimentList>
          <experimentDescription id="NAViGaTOR:7">
            <interactionDetection>
              <names>
                <shortLabel>unspecified method</shortLabel>
              </names>
              <xref>
                <primaryRef db="psi-mi" dbAc="MI:0488" id="MI:0686" refType="identity" refTypeAc="MI:0356"/>
              </xref>
            </interactionDetection>
          </experimentDescription>
        </experimentList>
        <participantList>
          <proteinParticipant>
            <proteinInteractorRef ref="Carpal Tunnel Syndrome"/>
          </proteinParticipant>
          <proteinParticipant>
            <proteinInteractorRef ref="Chorea"/>
          </proteinParticipant>
        </participantList>
      </interaction>
      <interaction>
        <experimentList>
          <experimentDescription id="NAViGaTOR:8">
            <interactionDetection>
              <names>
                <shortLabel>unspecified method</shortLabel>
              </names>
              <xref>
                <primaryRef db="psi-mi" dbAc="MI:0488" id="MI:0686" refType="identity" refTypeAc="MI:0356"/>
              </xref>
            </interactionDetection>
          </experimentDescription>
        </experimentList>
        <participantList>
          <proteinParticipant>
            <proteinInteractorRef ref="Tay-Sachs disease"/>
          </proteinParticipant>
          <proteinParticipant>
            <proteinInteractorRef ref="Trichotillomania"/>
          </proteinParticipant>
        </participantList>
      </interaction>
      <interaction>
        <experimentList>
          <experimentDescription id="NAViGaTOR:9">
            <interactionDetection>
              <names>
                <shortLabel>unspecified method</shortLabel>
              </names>
              <xref>
                <primaryRef db="psi-mi" dbAc="MI:0488" id="MI:0686" refType="identity" refTypeAc="MI:0356"/>
              </xref>
            </interactionDetection>
          </experimentDescription>
        </experimentList>
        <participantList>
          <proteinParticipant>
            <proteinInteractorRef ref="Aging"/>
          </proteinParticipant>
          <proteinParticipant>
            <proteinInteractorRef ref="Cerebrospinal Fluid Otorrhea"/>
          </proteinParticipant>
        </participantList>
      </interaction>
      <interaction>
        <experimentList>
          <experimentDescription id="NAViGaTOR:10">
            <interactionDetection>
              <names>
                <shortLabel>unspecified method</shortLabel>
              </names>
              <xref>
                <primaryRef db="psi-mi" dbAc="MI:0488" id="MI:0686" refType="identity" refTypeAc="MI:0356"/>
              </xref>
            </interactionDetection>
          </experimentDescription>
        </experimentList>
        <participantList>
          <proteinParticipant>
            <proteinInteractorRef ref="Gait Ataxia"/>
          </proteinParticipant>
          <proteinParticipant>
            <proteinInteractorRef ref="Trochlear Nerve Disease"/>
          </proteinParticipant>
        </participantList>
      </interaction>
      <interaction>
        <experimentList>
          <experimentDescription id="NAViGaTOR:11">
            <interactionDetection>
              <names>
                <shortLabel>unspecified method</shortLabel>
              </names>
              <xref>
                <primaryRef db="psi-mi" dbAc="MI:0488" id="MI:0686" refType="identity" refTypeAc="MI:0356"/>
              </xref>
            </interactionDetection>
          </experimentDescription>
        </experimentList>
        <participantList>
          <proteinParticipant>
            <proteinInteractorRef ref="Chorea Gravidarum"/>
          </proteinParticipant>
          <proteinParticipant>
            <proteinInteractorRef ref="Somnambulism"/>
          </proteinParticipant>
        </participantList>
      </interaction>
      <interaction>
        <experimentList>
          <experimentDescription id="NAViGaTOR:12">
            <interactionDetection>
              <names>
                <shortLabel>unspecified method</shortLabel>
              </names>
              <xref>
                <primaryRef db="psi-mi" dbAc="MI:0488" id="MI:0686" refType="identity" refTypeAc="MI:0356"/>
              </xref>
            </interactionDetection>
          </experimentDescription>
        </experimentList>
        <participantList>
          <proteinParticipant>
            <proteinInteractorRef ref="Dysautonomia"/>
          </proteinParticipant>
          <proteinParticipant>
            <proteinInteractorRef ref="Sleep Deprivation"/>
          </proteinParticipant>
        </participantList>
      </interaction>
      <interaction>
        <experimentList>
          <experimentDescription id="NAViGaTOR:13">
            <interactionDetection>
              <names>
                <shortLabel>unspecified method</shortLabel>
              </names>
              <xref>
                <primaryRef db="psi-mi" dbAc="MI:0488" id="MI:0686" refType="identity" refTypeAc="MI:0356"/>
              </xref>
            </interactionDetection>
          </experimentDescription>
        </experimentList>
        <participantList>
          <proteinParticipant>
            <proteinInteractorRef ref="Catalepsy"/>
          </proteinParticipant>
          <proteinParticipant>
            <proteinInteractorRef ref="Sleep Paralysis"/>
          </proteinParticipant>
        </participantList>
      </interaction>
      <interaction>
        <experimentList>
          <experimentDescription id="NAViGaTOR:14">
            <interactionDetection>
              <names>
                <shortLabel>unspecified method</shortLabel>
              </names>
              <xref>
                <primaryRef db="psi-mi" dbAc="MI:0488" id="MI:0686" refType="identity" refTypeAc="MI:0356"/>
              </xref>
            </interactionDetection>
          </experimentDescription>
        </experimentList>
        <participantList>
          <proteinParticipant>
            <proteinInteractorRef ref="Apraxia"/>
          </proteinParticipant>
          <proteinParticipant>
            <proteinInteractorRef ref="Paraparesis"/>
          </proteinParticipant>
        </participantList>
      </interaction>
      <interaction>
        <experimentList>
          <experimentDescription id="NAViGaTOR:15">
            <interactionDetection>
              <names>
                <shortLabel>unspecified method</shortLabel>
              </names>
              <xref>
                <primaryRef db="psi-mi" dbAc="MI:0488" id="MI:0686" refType="identity" refTypeAc="MI:0356"/>
              </xref>
            </interactionDetection>
          </experimentDescription>
        </experimentList>
        <participantList>
          <proteinParticipant>
            <proteinInteractorRef ref="Paraneoplastic Polyneuropathy"/>
          </proteinParticipant>
          <proteinParticipant>
            <proteinInteractorRef ref="Scrapie"/>
          </proteinParticipant>
        </participantList>
      </interaction>
      <interaction>
        <experimentList>
          <experimentDescription id="NAViGaTOR:16">
            <interactionDetection>
              <names>
                <shortLabel>unspecified method</shortLabel>
              </names>
              <xref>
                <primaryRef db="psi-mi" dbAc="MI:0488" id="MI:0686" refType="identity" refTypeAc="MI:0356"/>
              </xref>
            </interactionDetection>
          </experimentDescription>
        </experimentList>
        <participantList>
          <proteinParticipant>
            <proteinInteractorRef ref="Manic Depressive Psychosis"/>
          </proteinParticipant>
          <proteinParticipant>
            <proteinInteractorRef ref="Radiculopathy"/>
          </proteinParticipant>
        </participantList>
      </interaction>
      <interaction>
        <experimentList>
          <experimentDescription id="NAViGaTOR:17">
            <interactionDetection>
              <names>
                <shortLabel>unspecified method</shortLabel>
              </names>
              <xref>
                <primaryRef db="psi-mi" dbAc="MI:0488" id="MI:0686" refType="identity" refTypeAc="MI:0356"/>
              </xref>
            </interactionDetection>
          </experimentDescription>
        </experimentList>
        <participantList>
          <proteinParticipant>
            <proteinInteractorRef ref="Catatonia"/>
          </proteinParticipant>
          <proteinParticipant>
            <proteinInteractorRef ref="Schizophrenia"/>
          </proteinParticipant>
        </participantList>
      </interaction>
      <interaction>
        <experimentList>
          <experimentDescription id="NAViGaTOR:18">
            <interactionDetection>
              <names>
                <shortLabel>unspecified method</shortLabel>
              </names>
              <xref>
                <primaryRef db="psi-mi" dbAc="MI:0488" id="MI:0686" refType="identity" refTypeAc="MI:0356"/>
              </xref>
            </interactionDetection>
          </experimentDescription>
        </experimentList>
        <participantList>
          <proteinParticipant>
            <proteinInteractorRef ref="Amyloid Neuropathy"/>
          </proteinParticipant>
          <proteinParticipant>
            <proteinInteractorRef ref="Pathologic gambling"/>
          </proteinParticipant>
        </participantList>
      </interaction>
      <interaction>
        <experimentList>
          <experimentDescription id="NAViGaTOR:19">
            <interactionDetection>
              <names>
                <shortLabel>unspecified method</shortLabel>
              </names>
              <xref>
                <primaryRef db="psi-mi" dbAc="MI:0488" id="MI:0686" refType="identity" refTypeAc="MI:0356"/>
              </xref>
            </interactionDetection>
          </experimentDescription>
        </experimentList>
        <participantList>
          <proteinParticipant>
            <proteinInteractorRef ref="Dysautonomia"/>
          </proteinParticipant>
          <proteinParticipant>
            <proteinInteractorRef ref="Catalepsy"/>
          </proteinParticipant>
        </participantList>
      </interaction>
      <interaction>
        <experimentList>
          <experimentDescription id="NAViGaTOR:20">
            <interactionDetection>
              <names>
                <shortLabel>unspecified method</shortLabel>
              </names>
              <xref>
                <primaryRef db="psi-mi" dbAc="MI:0488" id="MI:0686" refType="identity" refTypeAc="MI:0356"/>
              </xref>
            </interactionDetection>
          </experimentDescription>
        </experimentList>
        <participantList>
          <proteinParticipant>
            <proteinInteractorRef ref="Cataplexy"/>
          </proteinParticipant>
          <proteinParticipant>
            <proteinInteractorRef ref="Amyloid Neuropathy"/>
          </proteinParticipant>
        </participantList>
      </interaction>
      <interaction>
        <experimentList>
          <experimentDescription id="NAViGaTOR:21">
            <interactionDetection>
              <names>
                <shortLabel>unspecified method</shortLabel>
              </names>
              <xref>
                <primaryRef db="psi-mi" dbAc="MI:0488" id="MI:0686" refType="identity" refTypeAc="MI:0356"/>
              </xref>
            </interactionDetection>
          </experimentDescription>
        </experimentList>
        <participantList>
          <proteinParticipant>
            <proteinInteractorRef ref="Encephalomyelitis"/>
          </proteinParticipant>
          <proteinParticipant>
            <proteinInteractorRef ref="Fibromyalgia"/>
          </proteinParticipant>
        </participantList>
      </interaction>
      <interaction>
        <experimentList>
          <experimentDescription id="NAViGaTOR:22">
            <interactionDetection>
              <names>
                <shortLabel>unspecified method</shortLabel>
              </names>
              <xref>
                <primaryRef db="psi-mi" dbAc="MI:0488" id="MI:0686" refType="identity" refTypeAc="MI:0356"/>
              </xref>
            </interactionDetection>
          </experimentDescription>
        </experimentList>
        <participantList>
          <proteinParticipant>
            <proteinInteractorRef ref="Fatal Familial Insomnia"/>
          </proteinParticipant>
          <proteinParticipant>
            <proteinInteractorRef ref="Schizophrenia"/>
          </proteinParticipant>
        </participantList>
      </interaction>
      <interaction>
        <experimentList>
          <experimentDescription id="NAViGaTOR:23">
            <interactionDetection>
              <names>
                <shortLabel>unspecified method</shortLabel>
              </names>
              <xref>
                <primaryRef db="psi-mi" dbAc="MI:0488" id="MI:0686" refType="identity" refTypeAc="MI:0356"/>
              </xref>
            </interactionDetection>
          </experimentDescription>
        </experimentList>
        <participantList>
          <proteinParticipant>
            <proteinInteractorRef ref="Aging"/>
          </proteinParticipant>
          <proteinParticipant>
            <proteinInteractorRef ref="Sleep Bruxism"/>
          </proteinParticipant>
        </participantList>
      </interaction>
      <interaction>
        <experimentList>
          <experimentDescription id="NAViGaTOR:24">
            <interactionDetection>
              <names>
                <shortLabel>unspecified method</shortLabel>
              </names>
              <xref>
                <primaryRef db="psi-mi" dbAc="MI:0488" id="MI:0686" refType="identity" refTypeAc="MI:0356"/>
              </xref>
            </interactionDetection>
          </experimentDescription>
        </experimentList>
        <participantList>
          <proteinParticipant>
            <proteinInteractorRef ref="Bulbo-Spinal Atrophy"/>
          </proteinParticipant>
          <proteinParticipant>
            <proteinInteractorRef ref="Kleine-Levin Syndrome"/>
          </proteinParticipant>
        </participantList>
      </interaction>
      <interaction>
        <experimentList>
          <experimentDescription id="NAViGaTOR:25">
            <interactionDetection>
              <names>
                <shortLabel>unspecified method</shortLabel>
              </names>
              <xref>
                <primaryRef db="psi-mi" dbAc="MI:0488" id="MI:0686" refType="identity" refTypeAc="MI:0356"/>
              </xref>
            </interactionDetection>
          </experimentDescription>
        </experimentList>
        <participantList>
          <proteinParticipant>
            <proteinInteractorRef ref="Septo-Optic Dysplasia"/>
          </proteinParticipant>
          <proteinParticipant>
            <proteinInteractorRef ref="Tay-Sachs disease"/>
          </proteinParticipant>
        </participantList>
      </interaction>
      <interaction>
        <experimentList>
          <experimentDescription id="NAViGaTOR:26">
            <interactionDetection>
              <names>
                <shortLabel>unspecified method</shortLabel>
              </names>
              <xref>
                <primaryRef db="psi-mi" dbAc="MI:0488" id="MI:0686" refType="identity" refTypeAc="MI:0356"/>
              </xref>
            </interactionDetection>
          </experimentDescription>
        </experimentList>
        <participantList>
          <proteinParticipant>
            <proteinInteractorRef ref="Refsum Disease"/>
          </proteinParticipant>
          <proteinParticipant>
            <proteinInteractorRef ref="Manic Depressive Psychosis"/>
          </proteinParticipant>
        </participantList>
      </interaction>
      <interaction>
        <experimentList>
          <experimentDescription id="NAViGaTOR:27">
            <interactionDetection>
              <names>
                <shortLabel>unspecified method</shortLabel>
              </names>
              <xref>
                <primaryRef db="psi-mi" dbAc="MI:0488" id="MI:0686" refType="identity" refTypeAc="MI:0356"/>
              </xref>
            </interactionDetection>
          </experimentDescription>
        </experimentList>
        <participantList>
          <proteinParticipant>
            <proteinInteractorRef ref="Bardet-Biedl Syndrome"/>
          </proteinParticipant>
          <proteinParticipant>
            <proteinInteractorRef ref="Glycogen Storage Disease"/>
          </proteinParticipant>
        </participantList>
      </interaction>
      <interaction>
        <experimentList>
          <experimentDescription id="NAViGaTOR:28">
            <interactionDetection>
              <names>
                <shortLabel>unspecified method</shortLabel>
              </names>
              <xref>
                <primaryRef db="psi-mi" dbAc="MI:0488" id="MI:0686" refType="identity" refTypeAc="MI:0356"/>
              </xref>
            </interactionDetection>
          </experimentDescription>
        </experimentList>
        <participantList>
          <proteinParticipant>
            <proteinInteractorRef ref="Causalgia"/>
          </proteinParticipant>
          <proteinParticipant>
            <proteinInteractorRef ref="Septo-Optic Dysplasia"/>
          </proteinParticipant>
        </participantList>
      </interaction>
      <interaction>
        <experimentList>
          <experimentDescription id="NAViGaTOR:29">
            <interactionDetection>
              <names>
                <shortLabel>unspecified method</shortLabel>
              </names>
              <xref>
                <primaryRef db="psi-mi" dbAc="MI:0488" id="MI:0686" refType="identity" refTypeAc="MI:0356"/>
              </xref>
            </interactionDetection>
          </experimentDescription>
        </experimentList>
        <participantList>
          <proteinParticipant>
            <proteinInteractorRef ref="Supranuclear palsy"/>
          </proteinParticipant>
          <proteinParticipant>
            <proteinInteractorRef ref="Tuberous Sclerosis"/>
          </proteinParticipant>
        </participantList>
      </interaction>
      <interaction>
        <experimentList>
          <experimentDescription id="NAViGaTOR:30">
            <interactionDetection>
              <names>
                <shortLabel>unspecified method</shortLabel>
              </names>
              <xref>
                <primaryRef db="psi-mi" dbAc="MI:0488" id="MI:0686" refType="identity" refTypeAc="MI:0356"/>
              </xref>
            </interactionDetection>
          </experimentDescription>
        </experimentList>
        <participantList>
          <proteinParticipant>
            <proteinInteractorRef ref="Dyslexia"/>
          </proteinParticipant>
          <proteinParticipant>
            <proteinInteractorRef ref="Catalepsy"/>
          </proteinParticipant>
        </participantList>
      </interaction>
      <interaction>
        <experimentList>
          <experimentDescription id="NAViGaTOR:31">
            <interactionDetection>
              <names>
                <shortLabel>unspecified method</shortLabel>
              </names>
              <xref>
                <primaryRef db="psi-mi" dbAc="MI:0488" id="MI:0686" refType="identity" refTypeAc="MI:0356"/>
              </xref>
            </interactionDetection>
          </experimentDescription>
        </experimentList>
        <participantList>
          <proteinParticipant>
            <proteinInteractorRef ref="Amyloid Neuropathy"/>
          </proteinParticipant>
          <proteinParticipant>
            <proteinInteractorRef ref="Respiratory Paralysis"/>
          </proteinParticipant>
        </participantList>
      </interaction>
      <interaction>
        <experimentList>
          <experimentDescription id="NAViGaTOR:32">
            <interactionDetection>
              <names>
                <shortLabel>unspecified method</shortLabel>
              </names>
              <xref>
                <primaryRef db="psi-mi" dbAc="MI:0488" id="MI:0686" refType="identity" refTypeAc="MI:0356"/>
              </xref>
            </interactionDetection>
          </experimentDescription>
        </experimentList>
        <participantList>
          <proteinParticipant>
            <proteinInteractorRef ref="Canavan Disease"/>
          </proteinParticipant>
          <proteinParticipant>
            <proteinInteractorRef ref="Friedreich Ataxia"/>
          </proteinParticipant>
        </participantList>
      </interaction>
      <interaction>
        <experimentList>
          <experimentDescription id="NAViGaTOR:33">
            <interactionDetection>
              <names>
                <shortLabel>unspecified method</shortLabel>
              </names>
              <xref>
                <primaryRef db="psi-mi" dbAc="MI:0488" id="MI:0686" refType="identity" refTypeAc="MI:0356"/>
              </xref>
            </interactionDetection>
          </experimentDescription>
        </experimentList>
        <participantList>
          <proteinParticipant>
            <proteinInteractorRef ref="Agoraphobia"/>
          </proteinParticipant>
          <proteinParticipant>
            <proteinInteractorRef ref="Landau-Kleffner Syndrome"/>
          </proteinParticipant>
        </participantList>
      </interaction>
      <interaction>
        <experimentList>
          <experimentDescription id="NAViGaTOR:34">
            <interactionDetection>
              <names>
                <shortLabel>unspecified method</shortLabel>
              </names>
              <xref>
                <primaryRef db="psi-mi" dbAc="MI:0488" id="MI:0686" refType="identity" refTypeAc="MI:0356"/>
              </xref>
            </interactionDetection>
          </experimentDescription>
        </experimentList>
        <participantList>
          <proteinParticipant>
            <proteinInteractorRef ref="Lambert-Eaton Myasthenic Syndrome"/>
          </proteinParticipant>
          <proteinParticipant>
            <proteinInteractorRef ref="Leukoencephalitis"/>
          </proteinParticipant>
        </participantList>
      </interaction>
      <interaction>
        <experimentList>
          <experimentDescription id="NAViGaTOR:35">
            <interactionDetection>
              <names>
                <shortLabel>unspecified method</shortLabel>
              </names>
              <xref>
                <primaryRef db="psi-mi" dbAc="MI:0488" id="MI:0686" refType="identity" refTypeAc="MI:0356"/>
              </xref>
            </interactionDetection>
          </experimentDescription>
        </experimentList>
        <participantList>
          <proteinParticipant>
            <proteinInteractorRef ref="Accessory Nerve Diseases"/>
          </proteinParticipant>
          <proteinParticipant>
            <proteinInteractorRef ref="Body Dysmorphic Disorders"/>
          </proteinParticipant>
        </participantList>
      </interaction>
      <interaction>
        <experimentList>
          <experimentDescription id="NAViGaTOR:36">
            <interactionDetection>
              <names>
                <shortLabel>unspecified method</shortLabel>
              </names>
              <xref>
                <primaryRef db="psi-mi" dbAc="MI:0488" id="MI:0686" refType="identity" refTypeAc="MI:0356"/>
              </xref>
            </interactionDetection>
          </experimentDescription>
        </experimentList>
        <participantList>
          <proteinParticipant>
            <proteinInteractorRef ref="Gerstmann-Straussler-Scheinker Disease"/>
          </proteinParticipant>
          <proteinParticipant>
            <proteinInteractorRef ref="Paraneoplastic Polyneuropathy"/>
          </proteinParticipant>
        </participantList>
      </interaction>
      <interaction>
        <experimentList>
          <experimentDescription id="NAViGaTOR:37">
            <interactionDetection>
              <names>
                <shortLabel>unspecified method</shortLabel>
              </names>
              <xref>
                <primaryRef db="psi-mi" dbAc="MI:0488" id="MI:0686" refType="identity" refTypeAc="MI:0356"/>
              </xref>
            </interactionDetection>
          </experimentDescription>
        </experimentList>
        <participantList>
          <proteinParticipant>
            <proteinInteractorRef ref="Catalepsy"/>
          </proteinParticipant>
          <proteinParticipant>
            <proteinInteractorRef ref="Cerebrospinal Fluid Rhinorrhea"/>
          </proteinParticipant>
        </participantList>
      </interaction>
      <interaction>
        <experimentList>
          <experimentDescription id="NAViGaTOR:38">
            <interactionDetection>
              <names>
                <shortLabel>unspecified method</shortLabel>
              </names>
              <xref>
                <primaryRef db="psi-mi" dbAc="MI:0488" id="MI:0686" refType="identity" refTypeAc="MI:0356"/>
              </xref>
            </interactionDetection>
          </experimentDescription>
        </experimentList>
        <participantList>
          <proteinParticipant>
            <proteinInteractorRef ref="Paranoid Disorders"/>
          </proteinParticipant>
          <proteinParticipant>
            <proteinInteractorRef ref="Tourette syndrome"/>
          </proteinParticipant>
        </participantList>
      </interaction>
      <interaction>
        <experimentList>
          <experimentDescription id="NAViGaTOR:39">
            <interactionDetection>
              <names>
                <shortLabel>unspecified method</shortLabel>
              </names>
              <xref>
                <primaryRef db="psi-mi" dbAc="MI:0488" id="MI:0686" refType="identity" refTypeAc="MI:0356"/>
              </xref>
            </interactionDetection>
          </experimentDescription>
        </experimentList>
        <participantList>
          <proteinParticipant>
            <proteinInteractorRef ref="Bulbo-Spinal Atrophy"/>
          </proteinParticipant>
          <proteinParticipant>
            <proteinInteractorRef ref="von Hippel-Lindau Disease"/>
          </proteinParticipant>
        </participantList>
      </interaction>
      <interaction>
        <experimentList>
          <experimentDescription id="NAViGaTOR:40">
            <interactionDetection>
              <names>
                <shortLabel>unspecified method</shortLabel>
              </names>
              <xref>
                <primaryRef db="psi-mi" dbAc="MI:0488" id="MI:0686" refType="identity" refTypeAc="MI:0356"/>
              </xref>
            </interactionDetection>
          </experimentDescription>
        </experimentList>
        <participantList>
          <proteinParticipant>
            <proteinInteractorRef ref="Auditory Perceptual Disorders"/>
          </proteinParticipant>
          <proteinParticipant>
            <proteinInteractorRef ref="&quot;Paralyses, Familial Periodic&quot;"/>
          </proteinParticipant>
        </participantList>
      </interaction>
      <interaction>
        <experimentList>
          <experimentDescription id="NAViGaTOR:41">
            <interactionDetection>
              <names>
                <shortLabel>unspecified method</shortLabel>
              </names>
              <xref>
                <primaryRef db="psi-mi" dbAc="MI:0488" id="MI:0686" refType="identity" refTypeAc="MI:0356"/>
              </xref>
            </interactionDetection>
          </experimentDescription>
        </experimentList>
        <participantList>
          <proteinParticipant>
            <proteinInteractorRef ref="Body Dysmorphic Disorders"/>
          </proteinParticipant>
          <proteinParticipant>
            <proteinInteractorRef ref="Giant Axonal Neuropathy"/>
          </proteinParticipant>
        </participantList>
      </interaction>
      <interaction>
        <experimentList>
          <experimentDescription id="NAViGaTOR:42">
            <interactionDetection>
              <names>
                <shortLabel>unspecified method</shortLabel>
              </names>
              <xref>
                <primaryRef db="psi-mi" dbAc="MI:0488" id="MI:0686" refType="identity" refTypeAc="MI:0356"/>
              </xref>
            </interactionDetection>
          </experimentDescription>
        </experimentList>
        <participantList>
          <proteinParticipant>
            <proteinInteractorRef ref="Multiple sclerosis"/>
          </proteinParticipant>
          <proteinParticipant>
            <proteinInteractorRef ref="Femoral Neuropathy"/>
          </proteinParticipant>
        </participantList>
      </interaction>
      <interaction>
        <experimentList>
          <experimentDescription id="NAViGaTOR:43">
            <interactionDetection>
              <names>
                <shortLabel>unspecified method</shortLabel>
              </names>
              <xref>
                <primaryRef db="psi-mi" dbAc="MI:0488" id="MI:0686" refType="identity" refTypeAc="MI:0356"/>
              </xref>
            </interactionDetection>
          </experimentDescription>
        </experimentList>
        <participantList>
          <proteinParticipant>
            <proteinInteractorRef ref="Sciatica"/>
          </proteinParticipant>
          <proteinParticipant>
            <proteinInteractorRef ref="Vertigo"/>
          </proteinParticipant>
        </participantList>
      </interaction>
      <interaction>
        <experimentList>
          <experimentDescription id="NAViGaTOR:44">
            <interactionDetection>
              <names>
                <shortLabel>unspecified method</shortLabel>
              </names>
              <xref>
                <primaryRef db="psi-mi" dbAc="MI:0488" id="MI:0686" refType="identity" refTypeAc="MI:0356"/>
              </xref>
            </interactionDetection>
          </experimentDescription>
        </experimentList>
        <participantList>
          <proteinParticipant>
            <proteinInteractorRef ref="Catatonia"/>
          </proteinParticipant>
          <proteinParticipant>
            <proteinInteractorRef ref="Somnambulism"/>
          </proteinParticipant>
        </participantList>
      </interaction>
      <interaction>
        <experimentList>
          <experimentDescription id="NAViGaTOR:45">
            <interactionDetection>
              <names>
                <shortLabel>unspecified method</shortLabel>
              </names>
              <xref>
                <primaryRef db="psi-mi" dbAc="MI:0488" id="MI:0686" refType="identity" refTypeAc="MI:0356"/>
              </xref>
            </interactionDetection>
          </experimentDescription>
        </experimentList>
        <participantList>
          <proteinParticipant>
            <proteinInteractorRef ref="Brachial Plexus Neuropathies"/>
          </proteinParticipant>
          <proteinParticipant>
            <proteinInteractorRef ref="Phantom Limb"/>
          </proteinParticipant>
        </participantList>
      </interaction>
      <interaction>
        <experimentList>
          <experimentDescription id="NAViGaTOR:46">
            <interactionDetection>
              <names>
                <shortLabel>unspecified method</shortLabel>
              </names>
              <xref>
                <primaryRef db="psi-mi" dbAc="MI:0488" id="MI:0686" refType="identity" refTypeAc="MI:0356"/>
              </xref>
            </interactionDetection>
          </experimentDescription>
        </experimentList>
        <participantList>
          <proteinParticipant>
            <proteinInteractorRef ref="Huntington disease"/>
          </proteinParticipant>
          <proteinParticipant>
            <proteinInteractorRef ref="Somnambulism"/>
          </proteinParticipant>
        </participantList>
      </interaction>
      <interaction>
        <experimentList>
          <experimentDescription id="NAViGaTOR:47">
            <interactionDetection>
              <names>
                <shortLabel>unspecified method</shortLabel>
              </names>
              <xref>
                <primaryRef db="psi-mi" dbAc="MI:0488" id="MI:0686" refType="identity" refTypeAc="MI:0356"/>
              </xref>
            </interactionDetection>
          </experimentDescription>
        </experimentList>
        <participantList>
          <proteinParticipant>
            <proteinInteractorRef ref="Friedreich Ataxia"/>
          </proteinParticipant>
          <proteinParticipant>
            <proteinInteractorRef ref="Respiratory Paralysis"/>
          </proteinParticipant>
        </participantList>
      </interaction>
      <interaction>
        <experimentList>
          <experimentDescription id="NAViGaTOR:48">
            <interactionDetection>
              <names>
                <shortLabel>unspecified method</shortLabel>
              </names>
              <xref>
                <primaryRef db="psi-mi" dbAc="MI:0488" id="MI:0686" refType="identity" refTypeAc="MI:0356"/>
              </xref>
            </interactionDetection>
          </experimentDescription>
        </experimentList>
        <participantList>
          <proteinParticipant>
            <proteinInteractorRef ref="Eosinophilia-Myalgia Syndrome"/>
          </proteinParticipant>
          <proteinParticipant>
            <proteinInteractorRef ref="Lambert-Eaton Myasthenic Syndrome"/>
          </proteinParticipant>
        </participantList>
      </interaction>
      <interaction>
        <experimentList>
          <experimentDescription id="NAViGaTOR:49">
            <interactionDetection>
              <names>
                <shortLabel>unspecified method</shortLabel>
              </names>
              <xref>
                <primaryRef db="psi-mi" dbAc="MI:0488" id="MI:0686" refType="identity" refTypeAc="MI:0356"/>
              </xref>
            </interactionDetection>
          </experimentDescription>
        </experimentList>
        <participantList>
          <proteinParticipant>
            <proteinInteractorRef ref="Multiple system atropy"/>
          </proteinParticipant>
          <proteinParticipant>
            <proteinInteractorRef ref="Vocal Cord Paralysis"/>
          </proteinParticipant>
        </participantList>
      </interaction>
      <interaction>
        <experimentList>
          <experimentDescription id="NAViGaTOR:50">
            <interactionDetection>
              <names>
                <shortLabel>unspecified method</shortLabel>
              </names>
              <xref>
                <primaryRef db="psi-mi" dbAc="MI:0488" id="MI:0686" refType="identity" refTypeAc="MI:0356"/>
              </xref>
            </interactionDetection>
          </experimentDescription>
        </experimentList>
        <participantList>
          <proteinParticipant>
            <proteinInteractorRef ref="Eosinophilia-Myalgia Syndrome"/>
          </proteinParticipant>
          <proteinParticipant>
            <proteinInteractorRef ref="Radiculopathy"/>
          </proteinParticipant>
        </participantList>
      </interaction>
      <interaction>
        <experimentList>
          <experimentDescription id="NAViGaTOR:51">
            <interactionDetection>
              <names>
                <shortLabel>unspecified method</shortLabel>
              </names>
              <xref>
                <primaryRef db="psi-mi" dbAc="MI:0488" id="MI:0686" refType="identity" refTypeAc="MI:0356"/>
              </xref>
            </interactionDetection>
          </experimentDescription>
        </experimentList>
        <participantList>
          <proteinParticipant>
            <proteinInteractorRef ref="Kleine-Levin Syndrome"/>
          </proteinParticipant>
          <proteinParticipant>
            <proteinInteractorRef ref="Septo-Optic Dysplasia"/>
          </proteinParticipant>
        </participantList>
      </interaction>
      <interaction>
        <experimentList>
          <experimentDescription id="NAViGaTOR:52">
            <interactionDetection>
              <names>
                <shortLabel>unspecified method</shortLabel>
              </names>
              <xref>
                <primaryRef db="psi-mi" dbAc="MI:0488" id="MI:0686" refType="identity" refTypeAc="MI:0356"/>
              </xref>
            </interactionDetection>
          </experimentDescription>
        </experimentList>
        <participantList>
          <proteinParticipant>
            <proteinInteractorRef ref="Cerebrospinal Fluid Rhinorrhea"/>
          </proteinParticipant>
          <proteinParticipant>
            <proteinInteractorRef ref="Giant Axonal Neuropathy"/>
          </proteinParticipant>
        </participantList>
      </interaction>
      <interaction>
        <experimentList>
          <experimentDescription id="NAViGaTOR:53">
            <interactionDetection>
              <names>
                <shortLabel>unspecified method</shortLabel>
              </names>
              <xref>
                <primaryRef db="psi-mi" dbAc="MI:0488" id="MI:0686" refType="identity" refTypeAc="MI:0356"/>
              </xref>
            </interactionDetection>
          </experimentDescription>
        </experimentList>
        <participantList>
          <proteinParticipant>
            <proteinInteractorRef ref="Capgras Syndrome"/>
          </proteinParticipant>
          <proteinParticipant>
            <proteinInteractorRef ref="Seasonal Affective Disorder"/>
          </proteinParticipant>
        </participantList>
      </interaction>
      <interaction>
        <experimentList>
          <experimentDescription id="NAViGaTOR:54">
            <interactionDetection>
              <names>
                <shortLabel>unspecified method</shortLabel>
              </names>
              <xref>
                <primaryRef db="psi-mi" dbAc="MI:0488" id="MI:0686" refType="identity" refTypeAc="MI:0356"/>
              </xref>
            </interactionDetection>
          </experimentDescription>
        </experimentList>
        <participantList>
          <proteinParticipant>
            <proteinInteractorRef ref="Angelman Syndrome"/>
          </proteinParticipant>
          <proteinParticipant>
            <proteinInteractorRef ref="Auditory Perceptual Disorders"/>
          </proteinParticipant>
        </participantList>
      </interaction>
      <interaction>
        <experimentList>
          <experimentDescription id="NAViGaTOR:55">
            <interactionDetection>
              <names>
                <shortLabel>unspecified method</shortLabel>
              </names>
              <xref>
                <primaryRef db="psi-mi" dbAc="MI:0488" id="MI:0686" refType="identity" refTypeAc="MI:0356"/>
              </xref>
            </interactionDetection>
          </experimentDescription>
        </experimentList>
        <participantList>
          <proteinParticipant>
            <proteinInteractorRef ref="von Hippel-Lindau Disease"/>
          </proteinParticipant>
          <proteinParticipant>
            <proteinInteractorRef ref="Scrapie"/>
          </proteinParticipant>
        </participantList>
      </interaction>
      <interaction>
        <experimentList>
          <experimentDescription id="NAViGaTOR:56">
            <interactionDetection>
              <names>
                <shortLabel>unspecified method</shortLabel>
              </names>
              <xref>
                <primaryRef db="psi-mi" dbAc="MI:0488" id="MI:0686" refType="identity" refTypeAc="MI:0356"/>
              </xref>
            </interactionDetection>
          </experimentDescription>
        </experimentList>
        <participantList>
          <proteinParticipant>
            <proteinInteractorRef ref="Landau-Kleffner Syndrome"/>
          </proteinParticipant>
          <proteinParticipant>
            <proteinInteractorRef ref="Vertigo"/>
          </proteinParticipant>
        </participantList>
      </interaction>
      <interaction>
        <experimentList>
          <experimentDescription id="NAViGaTOR:57">
            <interactionDetection>
              <names>
                <shortLabel>unspecified method</shortLabel>
              </names>
              <xref>
                <primaryRef db="psi-mi" dbAc="MI:0488" id="MI:0686" refType="identity" refTypeAc="MI:0356"/>
              </xref>
            </interactionDetection>
          </experimentDescription>
        </experimentList>
        <participantList>
          <proteinParticipant>
            <proteinInteractorRef ref="Auditory Perceptual Disorders"/>
          </proteinParticipant>
          <proteinParticipant>
            <proteinInteractorRef ref="Tourette syndrome"/>
          </proteinParticipant>
        </participantList>
      </interaction>
      <interaction>
        <experimentList>
          <experimentDescription id="NAViGaTOR:58">
            <interactionDetection>
              <names>
                <shortLabel>unspecified method</shortLabel>
              </names>
              <xref>
                <primaryRef db="psi-mi" dbAc="MI:0488" id="MI:0686" refType="identity" refTypeAc="MI:0356"/>
              </xref>
            </interactionDetection>
          </experimentDescription>
        </experimentList>
        <participantList>
          <proteinParticipant>
            <proteinInteractorRef ref="Glycogen Storage Disease"/>
          </proteinParticipant>
          <proteinParticipant>
            <proteinInteractorRef ref="Torticollis"/>
          </proteinParticipant>
        </participantList>
      </interaction>
      <interaction>
        <experimentList>
          <experimentDescription id="NAViGaTOR:59">
            <interactionDetection>
              <names>
                <shortLabel>unspecified method</shortLabel>
              </names>
              <xref>
                <primaryRef db="psi-mi" dbAc="MI:0488" id="MI:0686" refType="identity" refTypeAc="MI:0356"/>
              </xref>
            </interactionDetection>
          </experimentDescription>
        </experimentList>
        <participantList>
          <proteinParticipant>
            <proteinInteractorRef ref="Frontotemporal Dementia"/>
          </proteinParticipant>
          <proteinParticipant>
            <proteinInteractorRef ref="Gerstmann-Straussler-Scheinker Disease"/>
          </proteinParticipant>
        </participantList>
      </interaction>
      <interaction>
        <experimentList>
          <experimentDescription id="NAViGaTOR:60">
            <interactionDetection>
              <names>
                <shortLabel>unspecified method</shortLabel>
              </names>
              <xref>
                <primaryRef db="psi-mi" dbAc="MI:0488" id="MI:0686" refType="identity" refTypeAc="MI:0356"/>
              </xref>
            </interactionDetection>
          </experimentDescription>
        </experimentList>
        <participantList>
          <proteinParticipant>
            <proteinInteractorRef ref="Multiple sclerosis"/>
          </proteinParticipant>
          <proteinParticipant>
            <proteinInteractorRef ref="Bardet-Biedl Syndrome"/>
          </proteinParticipant>
        </participantList>
      </interaction>
      <interaction>
        <experimentList>
          <experimentDescription id="NAViGaTOR:61">
            <interactionDetection>
              <names>
                <shortLabel>unspecified method</shortLabel>
              </names>
              <xref>
                <primaryRef db="psi-mi" dbAc="MI:0488" id="MI:0686" refType="identity" refTypeAc="MI:0356"/>
              </xref>
            </interactionDetection>
          </experimentDescription>
        </experimentList>
        <participantList>
          <proteinParticipant>
            <proteinInteractorRef ref="Paraparesis"/>
          </proteinParticipant>
          <proteinParticipant>
            <proteinInteractorRef ref="Sciatica"/>
          </proteinParticipant>
        </participantList>
      </interaction>
      <interaction>
        <experimentList>
          <experimentDescription id="NAViGaTOR:62">
            <interactionDetection>
              <names>
                <shortLabel>unspecified method</shortLabel>
              </names>
              <xref>
                <primaryRef db="psi-mi" dbAc="MI:0488" id="MI:0686" refType="identity" refTypeAc="MI:0356"/>
              </xref>
            </interactionDetection>
          </experimentDescription>
        </experimentList>
        <participantList>
          <proteinParticipant>
            <proteinInteractorRef ref="Carpal Tunnel Syndrome"/>
          </proteinParticipant>
          <proteinParticipant>
            <proteinInteractorRef ref="Respiratory Paralysis"/>
          </proteinParticipant>
        </participantList>
      </interaction>
      <interaction>
        <experimentList>
          <experimentDescription id="NAViGaTOR:63">
            <interactionDetection>
              <names>
                <shortLabel>unspecified method</shortLabel>
              </names>
              <xref>
                <primaryRef db="psi-mi" dbAc="MI:0488" id="MI:0686" refType="identity" refTypeAc="MI:0356"/>
              </xref>
            </interactionDetection>
          </experimentDescription>
        </experimentList>
        <participantList>
          <proteinParticipant>
            <proteinInteractorRef ref="Causalgia"/>
          </proteinParticipant>
          <proteinParticipant>
            <proteinInteractorRef ref="Paraneoplastic Cerebellar Degeneration"/>
          </proteinParticipant>
        </participantList>
      </interaction>
      <interaction>
        <experimentList>
          <experimentDescription id="NAViGaTOR:64">
            <interactionDetection>
              <names>
                <shortLabel>unspecified method</shortLabel>
              </names>
              <xref>
                <primaryRef db="psi-mi" dbAc="MI:0488" id="MI:0686" refType="identity" refTypeAc="MI:0356"/>
              </xref>
            </interactionDetection>
          </experimentDescription>
        </experimentList>
        <participantList>
          <proteinParticipant>
            <proteinInteractorRef ref="Scotoma"/>
          </proteinParticipant>
          <proteinParticipant>
            <proteinInteractorRef ref="Vocal Cord Paralysis"/>
          </proteinParticipant>
        </participantList>
      </interaction>
      <interaction>
        <experimentList>
          <experimentDescription id="NAViGaTOR:65">
            <interactionDetection>
              <names>
                <shortLabel>unspecified method</shortLabel>
              </names>
              <xref>
                <primaryRef db="psi-mi" dbAc="MI:0488" id="MI:0686" refType="identity" refTypeAc="MI:0356"/>
              </xref>
            </interactionDetection>
          </experimentDescription>
        </experimentList>
        <participantList>
          <proteinParticipant>
            <proteinInteractorRef ref="Asperger syndrome"/>
          </proteinParticipant>
          <proteinParticipant>
            <proteinInteractorRef ref="Landau-Kleffner Syndrome"/>
          </proteinParticipant>
        </participantList>
      </interaction>
      <interaction>
        <experimentList>
          <experimentDescription id="NAViGaTOR:66">
            <interactionDetection>
              <names>
                <shortLabel>unspecified method</shortLabel>
              </names>
              <xref>
                <primaryRef db="psi-mi" dbAc="MI:0488" id="MI:0686" refType="identity" refTypeAc="MI:0356"/>
              </xref>
            </interactionDetection>
          </experimentDescription>
        </experimentList>
        <participantList>
          <proteinParticipant>
            <proteinInteractorRef ref="Stroke"/>
          </proteinParticipant>
          <proteinParticipant>
            <proteinInteractorRef ref="Alexander Disease"/>
          </proteinParticipant>
        </participantList>
      </interaction>
      <interaction>
        <experimentList>
          <experimentDescription id="NAViGaTOR:67">
            <interactionDetection>
              <names>
                <shortLabel>unspecified method</shortLabel>
              </names>
              <xref>
                <primaryRef db="psi-mi" dbAc="MI:0488" id="MI:0686" refType="identity" refTypeAc="MI:0356"/>
              </xref>
            </interactionDetection>
          </experimentDescription>
        </experimentList>
        <participantList>
          <proteinParticipant>
            <proteinInteractorRef ref="Cerebrospinal Fluid Otorrhea"/>
          </proteinParticipant>
          <proteinParticipant>
            <proteinInteractorRef ref="Radiculopathy"/>
          </proteinParticipant>
        </participantList>
      </interaction>
      <interaction>
        <experimentList>
          <experimentDescription id="NAViGaTOR:68">
            <interactionDetection>
              <names>
                <shortLabel>unspecified method</shortLabel>
              </names>
              <xref>
                <primaryRef db="psi-mi" dbAc="MI:0488" id="MI:0686" refType="identity" refTypeAc="MI:0356"/>
              </xref>
            </interactionDetection>
          </experimentDescription>
        </experimentList>
        <participantList>
          <proteinParticipant>
            <proteinInteractorRef ref="Cerebrospinal Fluid Rhinorrhea"/>
          </proteinParticipant>
          <proteinParticipant>
            <proteinInteractorRef ref="Paraparesis"/>
          </proteinParticipant>
        </participantList>
      </interaction>
      <interaction>
        <experimentList>
          <experimentDescription id="NAViGaTOR:69">
            <interactionDetection>
              <names>
                <shortLabel>unspecified method</shortLabel>
              </names>
              <xref>
                <primaryRef db="psi-mi" dbAc="MI:0488" id="MI:0686" refType="identity" refTypeAc="MI:0356"/>
              </xref>
            </interactionDetection>
          </experimentDescription>
        </experimentList>
        <participantList>
          <proteinParticipant>
            <proteinInteractorRef ref="Leukoencephalitis"/>
          </proteinParticipant>
          <proteinParticipant>
            <proteinInteractorRef ref="Radial Neuropathy"/>
          </proteinParticipant>
        </participantList>
      </interaction>
      <interaction>
        <experimentList>
          <experimentDescription id="NAViGaTOR:70">
            <interactionDetection>
              <names>
                <shortLabel>unspecified method</shortLabel>
              </names>
              <xref>
                <primaryRef db="psi-mi" dbAc="MI:0488" id="MI:0686" refType="identity" refTypeAc="MI:0356"/>
              </xref>
            </interactionDetection>
          </experimentDescription>
        </experimentList>
        <participantList>
          <proteinParticipant>
            <proteinInteractorRef ref="Supranuclear palsy"/>
          </proteinParticipant>
          <proteinParticipant>
            <proteinInteractorRef ref="Adie Syndrome"/>
          </proteinParticipant>
        </participantList>
      </interaction>
      <interaction>
        <experimentList>
          <experimentDescription id="NAViGaTOR:71">
            <interactionDetection>
              <names>
                <shortLabel>unspecified method</shortLabel>
              </names>
              <xref>
                <primaryRef db="psi-mi" dbAc="MI:0488" id="MI:0686" refType="identity" refTypeAc="MI:0356"/>
              </xref>
            </interactionDetection>
          </experimentDescription>
        </experimentList>
        <participantList>
          <proteinParticipant>
            <proteinInteractorRef ref="Accessory Nerve Diseases"/>
          </proteinParticipant>
          <proteinParticipant>
            <proteinInteractorRef ref="Athetosis"/>
          </proteinParticipant>
        </participantList>
      </interaction>
      <interaction>
        <experimentList>
          <experimentDescription id="NAViGaTOR:72">
            <interactionDetection>
              <names>
                <shortLabel>unspecified method</shortLabel>
              </names>
              <xref>
                <primaryRef db="psi-mi" dbAc="MI:0488" id="MI:0686" refType="identity" refTypeAc="MI:0356"/>
              </xref>
            </interactionDetection>
          </experimentDescription>
        </experimentList>
        <participantList>
          <proteinParticipant>
            <proteinInteractorRef ref="Paraneoplastic Cerebellar Degeneration"/>
          </proteinParticipant>
          <proteinParticipant>
            <proteinInteractorRef ref="Kleine-Levin Syndrome"/>
          </proteinParticipant>
        </participantList>
      </interaction>
      <interaction>
        <experimentList>
          <experimentDescription id="NAViGaTOR:73">
            <interactionDetection>
              <names>
                <shortLabel>unspecified method</shortLabel>
              </names>
              <xref>
                <primaryRef db="psi-mi" dbAc="MI:0488" id="MI:0686" refType="identity" refTypeAc="MI:0356"/>
              </xref>
            </interactionDetection>
          </experimentDescription>
        </experimentList>
        <participantList>
          <proteinParticipant>
            <proteinInteractorRef ref="Creutzfeldt-Jakob Syndrome"/>
          </proteinParticipant>
          <proteinParticipant>
            <proteinInteractorRef ref="Radial Neuropathy"/>
          </proteinParticipant>
        </participantList>
      </interaction>
      <interaction>
        <experimentList>
          <experimentDescription id="NAViGaTOR:74">
            <interactionDetection>
              <names>
                <shortLabel>unspecified method</shortLabel>
              </names>
              <xref>
                <primaryRef db="psi-mi" dbAc="MI:0488" id="MI:0686" refType="identity" refTypeAc="MI:0356"/>
              </xref>
            </interactionDetection>
          </experimentDescription>
        </experimentList>
        <participantList>
          <proteinParticipant>
            <proteinInteractorRef ref="Huntington disease"/>
          </proteinParticipant>
          <proteinParticipant>
            <proteinInteractorRef ref="Femoral Neuropathy"/>
          </proteinParticipant>
        </participantList>
      </interaction>
      <interaction>
        <experimentList>
          <experimentDescription id="NAViGaTOR:75">
            <interactionDetection>
              <names>
                <shortLabel>unspecified method</shortLabel>
              </names>
              <xref>
                <primaryRef db="psi-mi" dbAc="MI:0488" id="MI:0686" refType="identity" refTypeAc="MI:0356"/>
              </xref>
            </interactionDetection>
          </experimentDescription>
        </experimentList>
        <participantList>
          <proteinParticipant>
            <proteinInteractorRef ref="Aging"/>
          </proteinParticipant>
          <proteinParticipant>
            <proteinInteractorRef ref="Alzheimer Disease"/>
          </proteinParticipant>
        </participantList>
      </interaction>
      <interaction>
        <experimentList>
          <experimentDescription id="NAViGaTOR:76">
            <interactionDetection>
              <names>
                <shortLabel>unspecified method</shortLabel>
              </names>
              <xref>
                <primaryRef db="psi-mi" dbAc="MI:0488" id="MI:0686" refType="identity" refTypeAc="MI:0356"/>
              </xref>
            </interactionDetection>
          </experimentDescription>
        </experimentList>
        <participantList>
          <proteinParticipant>
            <proteinInteractorRef ref="Paranoid Disorders"/>
          </proteinParticipant>
          <proteinParticipant>
            <proteinInteractorRef ref="Paraparesis"/>
          </proteinParticipant>
        </participantList>
      </interaction>
      <interaction>
        <experimentList>
          <experimentDescription id="NAViGaTOR:77">
            <interactionDetection>
              <names>
                <shortLabel>unspecified method</shortLabel>
              </names>
              <xref>
                <primaryRef db="psi-mi" dbAc="MI:0488" id="MI:0686" refType="identity" refTypeAc="MI:0356"/>
              </xref>
            </interactionDetection>
          </experimentDescription>
        </experimentList>
        <participantList>
          <proteinParticipant>
            <proteinInteractorRef ref="Multiple system atropy"/>
          </proteinParticipant>
          <proteinParticipant>
            <proteinInteractorRef ref="Pathologic gambling"/>
          </proteinParticipant>
        </participantList>
      </interaction>
      <interaction>
        <experimentList>
          <experimentDescription id="NAViGaTOR:78">
            <interactionDetection>
              <names>
                <shortLabel>unspecified method</shortLabel>
              </names>
              <xref>
                <primaryRef db="psi-mi" dbAc="MI:0488" id="MI:0686" refType="identity" refTypeAc="MI:0356"/>
              </xref>
            </interactionDetection>
          </experimentDescription>
        </experimentList>
        <participantList>
          <proteinParticipant>
            <proteinInteractorRef ref="Amyotrophic Lateral Sclerosis"/>
          </proteinParticipant>
          <proteinParticipant>
            <proteinInteractorRef ref="Lesch-Nyhan Syndrome"/>
          </proteinParticipant>
        </participantList>
      </interaction>
      <interaction>
        <experimentList>
          <experimentDescription id="NAViGaTOR:79">
            <interactionDetection>
              <names>
                <shortLabel>unspecified method</shortLabel>
              </names>
              <xref>
                <primaryRef db="psi-mi" dbAc="MI:0488" id="MI:0686" refType="identity" refTypeAc="MI:0356"/>
              </xref>
            </interactionDetection>
          </experimentDescription>
        </experimentList>
        <participantList>
          <proteinParticipant>
            <proteinInteractorRef ref="Multiple system atropy"/>
          </proteinParticipant>
          <proteinParticipant>
            <proteinInteractorRef ref="Tay-Sachs disease"/>
          </proteinParticipant>
        </participantList>
      </interaction>
      <interaction>
        <experimentList>
          <experimentDescription id="NAViGaTOR:80">
            <interactionDetection>
              <names>
                <shortLabel>unspecified method</shortLabel>
              </names>
              <xref>
                <primaryRef db="psi-mi" dbAc="MI:0488" id="MI:0686" refType="identity" refTypeAc="MI:0356"/>
              </xref>
            </interactionDetection>
          </experimentDescription>
        </experimentList>
        <participantList>
          <proteinParticipant>
            <proteinInteractorRef ref="Paraneoplastic Cerebellar Degeneration"/>
          </proteinParticipant>
          <proteinParticipant>
            <proteinInteractorRef ref="von Hippel-Lindau Disease"/>
          </proteinParticipant>
        </participantList>
      </interaction>
      <interaction>
        <experimentList>
          <experimentDescription id="NAViGaTOR:81">
            <interactionDetection>
              <names>
                <shortLabel>unspecified method</shortLabel>
              </names>
              <xref>
                <primaryRef db="psi-mi" dbAc="MI:0488" id="MI:0686" refType="identity" refTypeAc="MI:0356"/>
              </xref>
            </interactionDetection>
          </experimentDescription>
        </experimentList>
        <participantList>
          <proteinParticipant>
            <proteinInteractorRef ref="Niemann-Pick disease"/>
          </proteinParticipant>
          <proteinParticipant>
            <proteinInteractorRef ref="Seasonal Affective Disorder"/>
          </proteinParticipant>
        </participantList>
      </interaction>
      <interaction>
        <experimentList>
          <experimentDescription id="NAViGaTOR:82">
            <interactionDetection>
              <names>
                <shortLabel>unspecified method</shortLabel>
              </names>
              <xref>
                <primaryRef db="psi-mi" dbAc="MI:0488" id="MI:0686" refType="identity" refTypeAc="MI:0356"/>
              </xref>
            </interactionDetection>
          </experimentDescription>
        </experimentList>
        <participantList>
          <proteinParticipant>
            <proteinInteractorRef ref="Glossopharyngeal Nerve Diseases"/>
          </proteinParticipant>
          <proteinParticipant>
            <proteinInteractorRef ref="Sandhoff disease"/>
          </proteinParticipant>
        </participantList>
      </interaction>
      <interaction>
        <experimentList>
          <experimentDescription id="NAViGaTOR:83">
            <interactionDetection>
              <names>
                <shortLabel>unspecified method</shortLabel>
              </names>
              <xref>
                <primaryRef db="psi-mi" dbAc="MI:0488" id="MI:0686" refType="identity" refTypeAc="MI:0356"/>
              </xref>
            </interactionDetection>
          </experimentDescription>
        </experimentList>
        <participantList>
          <proteinParticipant>
            <proteinInteractorRef ref="Angelman Syndrome"/>
          </proteinParticipant>
          <proteinParticipant>
            <proteinInteractorRef ref="Essential Tremor"/>
          </proteinParticipant>
        </participantList>
      </interaction>
      <interaction>
        <experimentList>
          <experimentDescription id="NAViGaTOR:84">
            <interactionDetection>
              <names>
                <shortLabel>unspecified method</shortLabel>
              </names>
              <xref>
                <primaryRef db="psi-mi" dbAc="MI:0488" id="MI:0686" refType="identity" refTypeAc="MI:0356"/>
              </xref>
            </interactionDetection>
          </experimentDescription>
        </experimentList>
        <participantList>
          <proteinParticipant>
            <proteinInteractorRef ref="Obsessive-compulsive disorder"/>
          </proteinParticipant>
          <proteinParticipant>
            <proteinInteractorRef ref="Radial Neuropathy"/>
          </proteinParticipant>
        </participantList>
      </interaction>
      <interaction>
        <experimentList>
          <experimentDescription id="NAViGaTOR:85">
            <interactionDetection>
              <names>
                <shortLabel>unspecified method</shortLabel>
              </names>
              <xref>
                <primaryRef db="psi-mi" dbAc="MI:0488" id="MI:0686" refType="identity" refTypeAc="MI:0356"/>
              </xref>
            </interactionDetection>
          </experimentDescription>
        </experimentList>
        <participantList>
          <proteinParticipant>
            <proteinInteractorRef ref="Cerebrospinal Fluid Rhinorrhea"/>
          </proteinParticipant>
          <proteinParticipant>
            <proteinInteractorRef ref="Kleine-Levin Syndrome"/>
          </proteinParticipant>
        </participantList>
      </interaction>
      <interaction>
        <experimentList>
          <experimentDescription id="NAViGaTOR:86">
            <interactionDetection>
              <names>
                <shortLabel>unspecified method</shortLabel>
              </names>
              <xref>
                <primaryRef db="psi-mi" dbAc="MI:0488" id="MI:0686" refType="identity" refTypeAc="MI:0356"/>
              </xref>
            </interactionDetection>
          </experimentDescription>
        </experimentList>
        <participantList>
          <proteinParticipant>
            <proteinInteractorRef ref="Amyloid Neuropathy"/>
          </proteinParticipant>
          <proteinParticipant>
            <proteinInteractorRef ref="Sleep Deprivation"/>
          </proteinParticipant>
        </participantList>
      </interaction>
      <interaction>
        <experimentList>
          <experimentDescription id="NAViGaTOR:87">
            <interactionDetection>
              <names>
                <shortLabel>unspecified method</shortLabel>
              </names>
              <xref>
                <primaryRef db="psi-mi" dbAc="MI:0488" id="MI:0686" refType="identity" refTypeAc="MI:0356"/>
              </xref>
            </interactionDetection>
          </experimentDescription>
        </experimentList>
        <participantList>
          <proteinParticipant>
            <proteinInteractorRef ref="Major Depressive Disorder"/>
          </proteinParticipant>
          <proteinParticipant>
            <proteinInteractorRef ref="Vasospasm"/>
          </proteinParticipant>
        </participantList>
      </interaction>
      <interaction>
        <experimentList>
          <experimentDescription id="NAViGaTOR:88">
            <interactionDetection>
              <names>
                <shortLabel>unspecified method</shortLabel>
              </names>
              <xref>
                <primaryRef db="psi-mi" dbAc="MI:0488" id="MI:0686" refType="identity" refTypeAc="MI:0356"/>
              </xref>
            </interactionDetection>
          </experimentDescription>
        </experimentList>
        <participantList>
          <proteinParticipant>
            <proteinInteractorRef ref="Alexander Disease"/>
          </proteinParticipant>
          <proteinParticipant>
            <proteinInteractorRef ref="Facial Paralysis"/>
          </proteinParticipant>
        </participantList>
      </interaction>
      <interaction>
        <experimentList>
          <experimentDescription id="NAViGaTOR:89">
            <interactionDetection>
              <names>
                <shortLabel>unspecified method</shortLabel>
              </names>
              <xref>
                <primaryRef db="psi-mi" dbAc="MI:0488" id="MI:0686" refType="identity" refTypeAc="MI:0356"/>
              </xref>
            </interactionDetection>
          </experimentDescription>
        </experimentList>
        <participantList>
          <proteinParticipant>
            <proteinInteractorRef ref="Catatonia"/>
          </proteinParticipant>
          <proteinParticipant>
            <proteinInteractorRef ref="Alexander Disease"/>
          </proteinParticipant>
        </participantList>
      </interaction>
      <interaction>
        <experimentList>
          <experimentDescription id="NAViGaTOR:90">
            <interactionDetection>
              <names>
                <shortLabel>unspecified method</shortLabel>
              </names>
              <xref>
                <primaryRef db="psi-mi" dbAc="MI:0488" id="MI:0686" refType="identity" refTypeAc="MI:0356"/>
              </xref>
            </interactionDetection>
          </experimentDescription>
        </experimentList>
        <participantList>
          <proteinParticipant>
            <proteinInteractorRef ref="Essential Tremor"/>
          </proteinParticipant>
          <proteinParticipant>
            <proteinInteractorRef ref="Femoral Neuropathy"/>
          </proteinParticipant>
        </participantList>
      </interaction>
      <interaction>
        <experimentList>
          <experimentDescription id="NAViGaTOR:91">
            <interactionDetection>
              <names>
                <shortLabel>unspecified method</shortLabel>
              </names>
              <xref>
                <primaryRef db="psi-mi" dbAc="MI:0488" id="MI:0686" refType="identity" refTypeAc="MI:0356"/>
              </xref>
            </interactionDetection>
          </experimentDescription>
        </experimentList>
        <participantList>
          <proteinParticipant>
            <proteinInteractorRef ref="Encephalomyelitis"/>
          </proteinParticipant>
          <proteinParticipant>
            <proteinInteractorRef ref="Scrapie"/>
          </proteinParticipant>
        </participantList>
      </interaction>
      <interaction>
        <experimentList>
          <experimentDescription id="NAViGaTOR:92">
            <interactionDetection>
              <names>
                <shortLabel>unspecified method</shortLabel>
              </names>
              <xref>
                <primaryRef db="psi-mi" dbAc="MI:0488" id="MI:0686" refType="identity" refTypeAc="MI:0356"/>
              </xref>
            </interactionDetection>
          </experimentDescription>
        </experimentList>
        <participantList>
          <proteinParticipant>
            <proteinInteractorRef ref="Agoraphobia"/>
          </proteinParticipant>
          <proteinParticipant>
            <proteinInteractorRef ref="Sleep Bruxism"/>
          </proteinParticipant>
        </participantList>
      </interaction>
      <interaction>
        <experimentList>
          <experimentDescription id="NAViGaTOR:93">
            <interactionDetection>
              <names>
                <shortLabel>unspecified method</shortLabel>
              </names>
              <xref>
                <primaryRef db="psi-mi" dbAc="MI:0488" id="MI:0686" refType="identity" refTypeAc="MI:0356"/>
              </xref>
            </interactionDetection>
          </experimentDescription>
        </experimentList>
        <participantList>
          <proteinParticipant>
            <proteinInteractorRef ref="Fatal Familial Insomnia"/>
          </proteinParticipant>
          <proteinParticipant>
            <proteinInteractorRef ref="Major Depressive Disorder"/>
          </proteinParticipant>
        </participantList>
      </interaction>
      <interaction>
        <experimentList>
          <experimentDescription id="NAViGaTOR:94">
            <interactionDetection>
              <names>
                <shortLabel>unspecified method</shortLabel>
              </names>
              <xref>
                <primaryRef db="psi-mi" dbAc="MI:0488" id="MI:0686" refType="identity" refTypeAc="MI:0356"/>
              </xref>
            </interactionDetection>
          </experimentDescription>
        </experimentList>
        <participantList>
          <proteinParticipant>
            <proteinInteractorRef ref="Cerebellar Neoplasms"/>
          </proteinParticipant>
          <proteinParticipant>
            <proteinInteractorRef ref="Persistent Vegetative State"/>
          </proteinParticipant>
        </participantList>
      </interaction>
      <interaction>
        <experimentList>
          <experimentDescription id="NAViGaTOR:95">
            <interactionDetection>
              <names>
                <shortLabel>unspecified method</shortLabel>
              </names>
              <xref>
                <primaryRef db="psi-mi" dbAc="MI:0488" id="MI:0686" refType="identity" refTypeAc="MI:0356"/>
              </xref>
            </interactionDetection>
          </experimentDescription>
        </experimentList>
        <participantList>
          <proteinParticipant>
            <proteinInteractorRef ref="Athetosis"/>
          </proteinParticipant>
          <proteinParticipant>
            <proteinInteractorRef ref="Trochlear Nerve Disease"/>
          </proteinParticipant>
        </participantList>
      </interaction>
      <interaction>
        <experimentList>
          <experimentDescription id="NAViGaTOR:96">
            <interactionDetection>
              <names>
                <shortLabel>unspecified method</shortLabel>
              </names>
              <xref>
                <primaryRef db="psi-mi" dbAc="MI:0488" id="MI:0686" refType="identity" refTypeAc="MI:0356"/>
              </xref>
            </interactionDetection>
          </experimentDescription>
        </experimentList>
        <participantList>
          <proteinParticipant>
            <proteinInteractorRef ref="Multiple system atropy"/>
          </proteinParticipant>
          <proteinParticipant>
            <proteinInteractorRef ref="Peroneal Neuropathies"/>
          </proteinParticipant>
        </participantList>
      </interaction>
      <interaction>
        <experimentList>
          <experimentDescription id="NAViGaTOR:97">
            <interactionDetection>
              <names>
                <shortLabel>unspecified method</shortLabel>
              </names>
              <xref>
                <primaryRef db="psi-mi" dbAc="MI:0488" id="MI:0686" refType="identity" refTypeAc="MI:0356"/>
              </xref>
            </interactionDetection>
          </experimentDescription>
        </experimentList>
        <participantList>
          <proteinParticipant>
            <proteinInteractorRef ref="Charcot-Marie-Tooth Disease"/>
          </proteinParticipant>
          <proteinParticipant>
            <proteinInteractorRef ref="Body Dysmorphic Disorders"/>
          </proteinParticipant>
        </participantList>
      </interaction>
      <interaction>
        <experimentList>
          <experimentDescription id="NAViGaTOR:98">
            <interactionDetection>
              <names>
                <shortLabel>unspecified method</shortLabel>
              </names>
              <xref>
                <primaryRef db="psi-mi" dbAc="MI:0488" id="MI:0686" refType="identity" refTypeAc="MI:0356"/>
              </xref>
            </interactionDetection>
          </experimentDescription>
        </experimentList>
        <participantList>
          <proteinParticipant>
            <proteinInteractorRef ref="Aging"/>
          </proteinParticipant>
          <proteinParticipant>
            <proteinInteractorRef ref="Catalepsy"/>
          </proteinParticipant>
        </participantList>
      </interaction>
      <interaction>
        <experimentList>
          <experimentDescription id="NAViGaTOR:99">
            <interactionDetection>
              <names>
                <shortLabel>unspecified method</shortLabel>
              </names>
              <xref>
                <primaryRef db="psi-mi" dbAc="MI:0488" id="MI:0686" refType="identity" refTypeAc="MI:0356"/>
              </xref>
            </interactionDetection>
          </experimentDescription>
        </experimentList>
        <participantList>
          <proteinParticipant>
            <proteinInteractorRef ref="Epilepsy"/>
          </proteinParticipant>
          <proteinParticipant>
            <proteinInteractorRef ref="Vasospasm"/>
          </proteinParticipant>
        </participantList>
      </interaction>
      <interaction>
        <experimentList>
          <experimentDescription id="NAViGaTOR:100">
            <interactionDetection>
              <names>
                <shortLabel>unspecified method</shortLabel>
              </names>
              <xref>
                <primaryRef db="psi-mi" dbAc="MI:0488" id="MI:0686" refType="identity" refTypeAc="MI:0356"/>
              </xref>
            </interactionDetection>
          </experimentDescription>
        </experimentList>
        <participantList>
          <proteinParticipant>
            <proteinInteractorRef ref="Alzheimer Disease"/>
          </proteinParticipant>
          <proteinParticipant>
            <proteinInteractorRef ref="Lafora Disease"/>
          </proteinParticipant>
        </participantList>
      </interaction>
      <interaction>
        <experimentList>
          <experimentDescription id="NAViGaTOR:101">
            <interactionDetection>
              <names>
                <shortLabel>unspecified method</shortLabel>
              </names>
              <xref>
                <primaryRef db="psi-mi" dbAc="MI:0488" id="MI:0686" refType="identity" refTypeAc="MI:0356"/>
              </xref>
            </interactionDetection>
          </experimentDescription>
        </experimentList>
        <participantList>
          <proteinParticipant>
            <proteinInteractorRef ref="Dysautonomia"/>
          </proteinParticipant>
          <proteinParticipant>
            <proteinInteractorRef ref="Tourette syndrome"/>
          </proteinParticipant>
        </participantList>
      </interaction>
      <interaction>
        <experimentList>
          <experimentDescription id="NAViGaTOR:102">
            <interactionDetection>
              <names>
                <shortLabel>unspecified method</shortLabel>
              </names>
              <xref>
                <primaryRef db="psi-mi" dbAc="MI:0488" id="MI:0686" refType="identity" refTypeAc="MI:0356"/>
              </xref>
            </interactionDetection>
          </experimentDescription>
        </experimentList>
        <participantList>
          <proteinParticipant>
            <proteinInteractorRef ref="Leukoencephalitis"/>
          </proteinParticipant>
          <proteinParticipant>
            <proteinInteractorRef ref="Agoraphobia"/>
          </proteinParticipant>
        </participantList>
      </interaction>
      <interaction>
        <experimentList>
          <experimentDescription id="NAViGaTOR:103">
            <interactionDetection>
              <names>
                <shortLabel>unspecified method</shortLabel>
              </names>
              <xref>
                <primaryRef db="psi-mi" dbAc="MI:0488" id="MI:0686" refType="identity" refTypeAc="MI:0356"/>
              </xref>
            </interactionDetection>
          </experimentDescription>
        </experimentList>
        <participantList>
          <proteinParticipant>
            <proteinInteractorRef ref="Carpal Tunnel Syndrome"/>
          </proteinParticipant>
          <proteinParticipant>
            <proteinInteractorRef ref="Femoral Neuropathy"/>
          </proteinParticipant>
        </participantList>
      </interaction>
      <interaction>
        <experimentList>
          <experimentDescription id="NAViGaTOR:104">
            <interactionDetection>
              <names>
                <shortLabel>unspecified method</shortLabel>
              </names>
              <xref>
                <primaryRef db="psi-mi" dbAc="MI:0488" id="MI:0686" refType="identity" refTypeAc="MI:0356"/>
              </xref>
            </interactionDetection>
          </experimentDescription>
        </experimentList>
        <participantList>
          <proteinParticipant>
            <proteinInteractorRef ref="Chorea"/>
          </proteinParticipant>
          <proteinParticipant>
            <proteinInteractorRef ref="Autonomic Dysreflexia"/>
          </proteinParticipant>
        </participantList>
      </interaction>
      <interaction>
        <experimentList>
          <experimentDescription id="NAViGaTOR:105">
            <interactionDetection>
              <names>
                <shortLabel>unspecified method</shortLabel>
              </names>
              <xref>
                <primaryRef db="psi-mi" dbAc="MI:0488" id="MI:0686" refType="identity" refTypeAc="MI:0356"/>
              </xref>
            </interactionDetection>
          </experimentDescription>
        </experimentList>
        <participantList>
          <proteinParticipant>
            <proteinInteractorRef ref="Bulbo-Spinal Atrophy"/>
          </proteinParticipant>
          <proteinParticipant>
            <proteinInteractorRef ref="Leukoencephalitis"/>
          </proteinParticipant>
        </participantList>
      </interaction>
      <interaction>
        <experimentList>
          <experimentDescription id="NAViGaTOR:106">
            <interactionDetection>
              <names>
                <shortLabel>unspecified method</shortLabel>
              </names>
              <xref>
                <primaryRef db="psi-mi" dbAc="MI:0488" id="MI:0686" refType="identity" refTypeAc="MI:0356"/>
              </xref>
            </interactionDetection>
          </experimentDescription>
        </experimentList>
        <participantList>
          <proteinParticipant>
            <proteinInteractorRef ref="Huntington disease"/>
          </proteinParticipant>
          <proteinParticipant>
            <proteinInteractorRef ref="Bardet-Biedl Syndrome"/>
          </proteinParticipant>
        </participantList>
      </interaction>
      <interaction>
        <experimentList>
          <experimentDescription id="NAViGaTOR:107">
            <interactionDetection>
              <names>
                <shortLabel>unspecified method</shortLabel>
              </names>
              <xref>
                <primaryRef db="psi-mi" dbAc="MI:0488" id="MI:0686" refType="identity" refTypeAc="MI:0356"/>
              </xref>
            </interactionDetection>
          </experimentDescription>
        </experimentList>
        <participantList>
          <proteinParticipant>
            <proteinInteractorRef ref="Epilepsy"/>
          </proteinParticipant>
          <proteinParticipant>
            <proteinInteractorRef ref="Trichotillomania"/>
          </proteinParticipant>
        </participantList>
      </interaction>
      <interaction>
        <experimentList>
          <experimentDescription id="NAViGaTOR:108">
            <interactionDetection>
              <names>
                <shortLabel>unspecified method</shortLabel>
              </names>
              <xref>
                <primaryRef db="psi-mi" dbAc="MI:0488" id="MI:0686" refType="identity" refTypeAc="MI:0356"/>
              </xref>
            </interactionDetection>
          </experimentDescription>
        </experimentList>
        <participantList>
          <proteinParticipant>
            <proteinInteractorRef ref="Agnosia"/>
          </proteinParticipant>
          <proteinParticipant>
            <proteinInteractorRef ref="Friedreich Ataxia"/>
          </proteinParticipant>
        </participantList>
      </interaction>
      <interaction>
        <experimentList>
          <experimentDescription id="NAViGaTOR:109">
            <interactionDetection>
              <names>
                <shortLabel>unspecified method</shortLabel>
              </names>
              <xref>
                <primaryRef db="psi-mi" dbAc="MI:0488" id="MI:0686" refType="identity" refTypeAc="MI:0356"/>
              </xref>
            </interactionDetection>
          </experimentDescription>
        </experimentList>
        <participantList>
          <proteinParticipant>
            <proteinInteractorRef ref="Spastic paraplegia"/>
          </proteinParticipant>
          <proteinParticipant>
            <proteinInteractorRef ref="Gerstmann-Straussler-Scheinker Disease"/>
          </proteinParticipant>
        </participantList>
      </interaction>
      <interaction>
        <experimentList>
          <experimentDescription id="NAViGaTOR:110">
            <interactionDetection>
              <names>
                <shortLabel>unspecified method</shortLabel>
              </names>
              <xref>
                <primaryRef db="psi-mi" dbAc="MI:0488" id="MI:0686" refType="identity" refTypeAc="MI:0356"/>
              </xref>
            </interactionDetection>
          </experimentDescription>
        </experimentList>
        <participantList>
          <proteinParticipant>
            <proteinInteractorRef ref="Vertigo"/>
          </proteinParticipant>
          <proteinParticipant>
            <proteinInteractorRef ref="von Hippel-Lindau Disease"/>
          </proteinParticipant>
        </participantList>
      </interaction>
      <interaction>
        <experimentList>
          <experimentDescription id="NAViGaTOR:111">
            <interactionDetection>
              <names>
                <shortLabel>unspecified method</shortLabel>
              </names>
              <xref>
                <primaryRef db="psi-mi" dbAc="MI:0488" id="MI:0686" refType="identity" refTypeAc="MI:0356"/>
              </xref>
            </interactionDetection>
          </experimentDescription>
        </experimentList>
        <participantList>
          <proteinParticipant>
            <proteinInteractorRef ref="Capgras Syndrome"/>
          </proteinParticipant>
          <proteinParticipant>
            <proteinInteractorRef ref="Rem Sleep Behaviour Disorder"/>
          </proteinParticipant>
        </participantList>
      </interaction>
      <interaction>
        <experimentList>
          <experimentDescription id="NAViGaTOR:112">
            <interactionDetection>
              <names>
                <shortLabel>unspecified method</shortLabel>
              </names>
              <xref>
                <primaryRef db="psi-mi" dbAc="MI:0488" id="MI:0686" refType="identity" refTypeAc="MI:0356"/>
              </xref>
            </interactionDetection>
          </experimentDescription>
        </experimentList>
        <participantList>
          <proteinParticipant>
            <proteinInteractorRef ref="Korsakoff Syndrome"/>
          </proteinParticipant>
          <proteinParticipant>
            <proteinInteractorRef ref="Manic Depressive Psychosis"/>
          </proteinParticipant>
        </participantList>
      </interaction>
      <interaction>
        <experimentList>
          <experimentDescription id="NAViGaTOR:113">
            <interactionDetection>
              <names>
                <shortLabel>unspecified method</shortLabel>
              </names>
              <xref>
                <primaryRef db="psi-mi" dbAc="MI:0488" id="MI:0686" refType="identity" refTypeAc="MI:0356"/>
              </xref>
            </interactionDetection>
          </experimentDescription>
        </experimentList>
        <participantList>
          <proteinParticipant>
            <proteinInteractorRef ref="Sleep Paralysis"/>
          </proteinParticipant>
          <proteinParticipant>
            <proteinInteractorRef ref="Seizures"/>
          </proteinParticipant>
        </participantList>
      </interaction>
      <interaction>
        <experimentList>
          <experimentDescription id="NAViGaTOR:114">
            <interactionDetection>
              <names>
                <shortLabel>unspecified method</shortLabel>
              </names>
              <xref>
                <primaryRef db="psi-mi" dbAc="MI:0488" id="MI:0686" refType="identity" refTypeAc="MI:0356"/>
              </xref>
            </interactionDetection>
          </experimentDescription>
        </experimentList>
        <participantList>
          <proteinParticipant>
            <proteinInteractorRef ref="Gait Apraxia"/>
          </proteinParticipant>
          <proteinParticipant>
            <proteinInteractorRef ref="Schizophrenia"/>
          </proteinParticipant>
        </participantList>
      </interaction>
      <interaction>
        <experimentList>
          <experimentDescription id="NAViGaTOR:115">
            <interactionDetection>
              <names>
                <shortLabel>unspecified method</shortLabel>
              </names>
              <xref>
                <primaryRef db="psi-mi" dbAc="MI:0488" id="MI:0686" refType="identity" refTypeAc="MI:0356"/>
              </xref>
            </interactionDetection>
          </experimentDescription>
        </experimentList>
        <participantList>
          <proteinParticipant>
            <proteinInteractorRef ref="Athetosis"/>
          </proteinParticipant>
          <proteinParticipant>
            <proteinInteractorRef ref="Sciatica"/>
          </proteinParticipant>
        </participantList>
      </interaction>
      <interaction>
        <experimentList>
          <experimentDescription id="NAViGaTOR:116">
            <interactionDetection>
              <names>
                <shortLabel>unspecified method</shortLabel>
              </names>
              <xref>
                <primaryRef db="psi-mi" dbAc="MI:0488" id="MI:0686" refType="identity" refTypeAc="MI:0356"/>
              </xref>
            </interactionDetection>
          </experimentDescription>
        </experimentList>
        <participantList>
          <proteinParticipant>
            <proteinInteractorRef ref="Agnosia"/>
          </proteinParticipant>
          <proteinParticipant>
            <proteinInteractorRef ref="Phantom Limb"/>
          </proteinParticipant>
        </participantList>
      </interaction>
      <interaction>
        <experimentList>
          <experimentDescription id="NAViGaTOR:117">
            <interactionDetection>
              <names>
                <shortLabel>unspecified method</shortLabel>
              </names>
              <xref>
                <primaryRef db="psi-mi" dbAc="MI:0488" id="MI:0686" refType="identity" refTypeAc="MI:0356"/>
              </xref>
            </interactionDetection>
          </experimentDescription>
        </experimentList>
        <participantList>
          <proteinParticipant>
            <proteinInteractorRef ref="Sleep-Wake Transition Disorders"/>
          </proteinParticipant>
          <proteinParticipant>
            <proteinInteractorRef ref="Ataxia Telangiectasia"/>
          </proteinParticipant>
        </participantList>
      </interaction>
      <interaction>
        <experimentList>
          <experimentDescription id="NAViGaTOR:118">
            <interactionDetection>
              <names>
                <shortLabel>unspecified method</shortLabel>
              </names>
              <xref>
                <primaryRef db="psi-mi" dbAc="MI:0488" id="MI:0686" refType="identity" refTypeAc="MI:0356"/>
              </xref>
            </interactionDetection>
          </experimentDescription>
        </experimentList>
        <participantList>
          <proteinParticipant>
            <proteinInteractorRef ref="Amyloid Neuropathy"/>
          </proteinParticipant>
          <proteinParticipant>
            <proteinInteractorRef ref="Trochlear Nerve Disease"/>
          </proteinParticipant>
        </participantList>
      </interaction>
      <interaction>
        <experimentList>
          <experimentDescription id="NAViGaTOR:119">
            <interactionDetection>
              <names>
                <shortLabel>unspecified method</shortLabel>
              </names>
              <xref>
                <primaryRef db="psi-mi" dbAc="MI:0488" id="MI:0686" refType="identity" refTypeAc="MI:0356"/>
              </xref>
            </interactionDetection>
          </experimentDescription>
        </experimentList>
        <participantList>
          <proteinParticipant>
            <proteinInteractorRef ref="Obsessive-compulsive disorder"/>
          </proteinParticipant>
          <proteinParticipant>
            <proteinInteractorRef ref="Trochlear Nerve Disease"/>
          </proteinParticipant>
        </participantList>
      </interaction>
      <interaction>
        <experimentList>
          <experimentDescription id="NAViGaTOR:120">
            <interactionDetection>
              <names>
                <shortLabel>unspecified method</shortLabel>
              </names>
              <xref>
                <primaryRef db="psi-mi" dbAc="MI:0488" id="MI:0686" refType="identity" refTypeAc="MI:0356"/>
              </xref>
            </interactionDetection>
          </experimentDescription>
        </experimentList>
        <participantList>
          <proteinParticipant>
            <proteinInteractorRef ref="Charcot-Marie-Tooth Disease"/>
          </proteinParticipant>
          <proteinParticipant>
            <proteinInteractorRef ref="Bulbo-Spinal Atrophy"/>
          </proteinParticipant>
        </participantList>
      </interaction>
      <interaction>
        <experimentList>
          <experimentDescription id="NAViGaTOR:121">
            <interactionDetection>
              <names>
                <shortLabel>unspecified method</shortLabel>
              </names>
              <xref>
                <primaryRef db="psi-mi" dbAc="MI:0488" id="MI:0686" refType="identity" refTypeAc="MI:0356"/>
              </xref>
            </interactionDetection>
          </experimentDescription>
        </experimentList>
        <participantList>
          <proteinParticipant>
            <proteinInteractorRef ref="Creutzfeldt-Jakob Syndrome"/>
          </proteinParticipant>
          <proteinParticipant>
            <proteinInteractorRef ref="Seasonal Affective Disorder"/>
          </proteinParticipant>
        </participantList>
      </interaction>
      <interaction>
        <experimentList>
          <experimentDescription id="NAViGaTOR:122">
            <interactionDetection>
              <names>
                <shortLabel>unspecified method</shortLabel>
              </names>
              <xref>
                <primaryRef db="psi-mi" dbAc="MI:0488" id="MI:0686" refType="identity" refTypeAc="MI:0356"/>
              </xref>
            </interactionDetection>
          </experimentDescription>
        </experimentList>
        <participantList>
          <proteinParticipant>
            <proteinInteractorRef ref="Torticollis"/>
          </proteinParticipant>
          <proteinParticipant>
            <proteinInteractorRef ref="Tourette syndrome"/>
          </proteinParticipant>
        </participantList>
      </interaction>
      <interaction>
        <experimentList>
          <experimentDescription id="NAViGaTOR:123">
            <interactionDetection>
              <names>
                <shortLabel>unspecified method</shortLabel>
              </names>
              <xref>
                <primaryRef db="psi-mi" dbAc="MI:0488" id="MI:0686" refType="identity" refTypeAc="MI:0356"/>
              </xref>
            </interactionDetection>
          </experimentDescription>
        </experimentList>
        <participantList>
          <proteinParticipant>
            <proteinInteractorRef ref="Eosinophilia-Myalgia Syndrome"/>
          </proteinParticipant>
          <proteinParticipant>
            <proteinInteractorRef ref="Vasospasm"/>
          </proteinParticipant>
        </participantList>
      </interaction>
      <interaction>
        <experimentList>
          <experimentDescription id="NAViGaTOR:124">
            <interactionDetection>
              <names>
                <shortLabel>unspecified method</shortLabel>
              </names>
              <xref>
                <primaryRef db="psi-mi" dbAc="MI:0488" id="MI:0686" refType="identity" refTypeAc="MI:0356"/>
              </xref>
            </interactionDetection>
          </experimentDescription>
        </experimentList>
        <participantList>
          <proteinParticipant>
            <proteinInteractorRef ref="Cataplexy"/>
          </proteinParticipant>
          <proteinParticipant>
            <proteinInteractorRef ref="Causalgia"/>
          </proteinParticipant>
        </participantList>
      </interaction>
      <interaction>
        <experimentList>
          <experimentDescription id="NAViGaTOR:125">
            <interactionDetection>
              <names>
                <shortLabel>unspecified method</shortLabel>
              </names>
              <xref>
                <primaryRef db="psi-mi" dbAc="MI:0488" id="MI:0686" refType="identity" refTypeAc="MI:0356"/>
              </xref>
            </interactionDetection>
          </experimentDescription>
        </experimentList>
        <participantList>
          <proteinParticipant>
            <proteinInteractorRef ref="Parkinsons disease"/>
          </proteinParticipant>
          <proteinParticipant>
            <proteinInteractorRef ref="Persistent Vegetative State"/>
          </proteinParticipant>
        </participantList>
      </interaction>
      <interaction>
        <experimentList>
          <experimentDescription id="NAViGaTOR:126">
            <interactionDetection>
              <names>
                <shortLabel>unspecified method</shortLabel>
              </names>
              <xref>
                <primaryRef db="psi-mi" dbAc="MI:0488" id="MI:0686" refType="identity" refTypeAc="MI:0356"/>
              </xref>
            </interactionDetection>
          </experimentDescription>
        </experimentList>
        <participantList>
          <proteinParticipant>
            <proteinInteractorRef ref="Amyotrophic Lateral Sclerosis"/>
          </proteinParticipant>
          <proteinParticipant>
            <proteinInteractorRef ref="Phantom Limb"/>
          </proteinParticipant>
        </participantList>
      </interaction>
      <interaction>
        <experimentList>
          <experimentDescription id="NAViGaTOR:127">
            <interactionDetection>
              <names>
                <shortLabel>unspecified method</shortLabel>
              </names>
              <xref>
                <primaryRef db="psi-mi" dbAc="MI:0488" id="MI:0686" refType="identity" refTypeAc="MI:0356"/>
              </xref>
            </interactionDetection>
          </experimentDescription>
        </experimentList>
        <participantList>
          <proteinParticipant>
            <proteinInteractorRef ref="Chorea"/>
          </proteinParticipant>
          <proteinParticipant>
            <proteinInteractorRef ref="Peroneal Neuropathies"/>
          </proteinParticipant>
        </participantList>
      </interaction>
      <interaction>
        <experimentList>
          <experimentDescription id="NAViGaTOR:128">
            <interactionDetection>
              <names>
                <shortLabel>unspecified method</shortLabel>
              </names>
              <xref>
                <primaryRef db="psi-mi" dbAc="MI:0488" id="MI:0686" refType="identity" refTypeAc="MI:0356"/>
              </xref>
            </interactionDetection>
          </experimentDescription>
        </experimentList>
        <participantList>
          <proteinParticipant>
            <proteinInteractorRef ref="Parkinsons disease"/>
          </proteinParticipant>
          <proteinParticipant>
            <proteinInteractorRef ref="Wolfram Syndrome"/>
          </proteinParticipant>
        </participantList>
      </interaction>
      <interaction>
        <experimentList>
          <experimentDescription id="NAViGaTOR:129">
            <interactionDetection>
              <names>
                <shortLabel>unspecified method</shortLabel>
              </names>
              <xref>
                <primaryRef db="psi-mi" dbAc="MI:0488" id="MI:0686" refType="identity" refTypeAc="MI:0356"/>
              </xref>
            </interactionDetection>
          </experimentDescription>
        </experimentList>
        <participantList>
          <proteinParticipant>
            <proteinInteractorRef ref="Obsessive-compulsive disorder"/>
          </proteinParticipant>
          <proteinParticipant>
            <proteinInteractorRef ref="Fatal Familial Insomnia"/>
          </proteinParticipant>
        </participantList>
      </interaction>
      <interaction>
        <experimentList>
          <experimentDescription id="NAViGaTOR:130">
            <interactionDetection>
              <names>
                <shortLabel>unspecified method</shortLabel>
              </names>
              <xref>
                <primaryRef db="psi-mi" dbAc="MI:0488" id="MI:0686" refType="identity" refTypeAc="MI:0356"/>
              </xref>
            </interactionDetection>
          </experimentDescription>
        </experimentList>
        <participantList>
          <proteinParticipant>
            <proteinInteractorRef ref="Asperger syndrome"/>
          </proteinParticipant>
          <proteinParticipant>
            <proteinInteractorRef ref="Alzheimer Disease"/>
          </proteinParticipant>
        </participantList>
      </interaction>
      <interaction>
        <experimentList>
          <experimentDescription id="NAViGaTOR:131">
            <interactionDetection>
              <names>
                <shortLabel>unspecified method</shortLabel>
              </names>
              <xref>
                <primaryRef db="psi-mi" dbAc="MI:0488" id="MI:0686" refType="identity" refTypeAc="MI:0356"/>
              </xref>
            </interactionDetection>
          </experimentDescription>
        </experimentList>
        <participantList>
          <proteinParticipant>
            <proteinInteractorRef ref="Stroke"/>
          </proteinParticipant>
          <proteinParticipant>
            <proteinInteractorRef ref="Apraxia"/>
          </proteinParticipant>
        </participantList>
      </interaction>
      <interaction>
        <experimentList>
          <experimentDescription id="NAViGaTOR:132">
            <interactionDetection>
              <names>
                <shortLabel>unspecified method</shortLabel>
              </names>
              <xref>
                <primaryRef db="psi-mi" dbAc="MI:0488" id="MI:0686" refType="identity" refTypeAc="MI:0356"/>
              </xref>
            </interactionDetection>
          </experimentDescription>
        </experimentList>
        <participantList>
          <proteinParticipant>
            <proteinInteractorRef ref="Frontotemporal Dementia"/>
          </proteinParticipant>
          <proteinParticipant>
            <proteinInteractorRef ref="Gait Ataxia"/>
          </proteinParticipant>
        </participantList>
      </interaction>
      <interaction>
        <experimentList>
          <experimentDescription id="NAViGaTOR:133">
            <interactionDetection>
              <names>
                <shortLabel>unspecified method</shortLabel>
              </names>
              <xref>
                <primaryRef db="psi-mi" dbAc="MI:0488" id="MI:0686" refType="identity" refTypeAc="MI:0356"/>
              </xref>
            </interactionDetection>
          </experimentDescription>
        </experimentList>
        <participantList>
          <proteinParticipant>
            <proteinInteractorRef ref="Sleep Paralysis"/>
          </proteinParticipant>
          <proteinParticipant>
            <proteinInteractorRef ref="&quot;Paralyses, Familial Periodic&quot;"/>
          </proteinParticipant>
        </participantList>
      </interaction>
      <interaction>
        <experimentList>
          <experimentDescription id="NAViGaTOR:134">
            <interactionDetection>
              <names>
                <shortLabel>unspecified method</shortLabel>
              </names>
              <xref>
                <primaryRef db="psi-mi" dbAc="MI:0488" id="MI:0686" refType="identity" refTypeAc="MI:0356"/>
              </xref>
            </interactionDetection>
          </experimentDescription>
        </experimentList>
        <participantList>
          <proteinParticipant>
            <proteinInteractorRef ref="Alzheimer Disease"/>
          </proteinParticipant>
          <proteinParticipant>
            <proteinInteractorRef ref="Gerstmann-Straussler-Scheinker Disease"/>
          </proteinParticipant>
        </participantList>
      </interaction>
      <interaction>
        <experimentList>
          <experimentDescription id="NAViGaTOR:135">
            <interactionDetection>
              <names>
                <shortLabel>unspecified method</shortLabel>
              </names>
              <xref>
                <primaryRef db="psi-mi" dbAc="MI:0488" id="MI:0686" refType="identity" refTypeAc="MI:0356"/>
              </xref>
            </interactionDetection>
          </experimentDescription>
        </experimentList>
        <participantList>
          <proteinParticipant>
            <proteinInteractorRef ref="&quot;Paralyses, Familial Periodic&quot;"/>
          </proteinParticipant>
          <proteinParticipant>
            <proteinInteractorRef ref="Trichotillomania"/>
          </proteinParticipant>
        </participantList>
      </interaction>
      <interaction>
        <experimentList>
          <experimentDescription id="NAViGaTOR:136">
            <interactionDetection>
              <names>
                <shortLabel>unspecified method</shortLabel>
              </names>
              <xref>
                <primaryRef db="psi-mi" dbAc="MI:0488" id="MI:0686" refType="identity" refTypeAc="MI:0356"/>
              </xref>
            </interactionDetection>
          </experimentDescription>
        </experimentList>
        <participantList>
          <proteinParticipant>
            <proteinInteractorRef ref="Friedreich Ataxia"/>
          </proteinParticipant>
          <proteinParticipant>
            <proteinInteractorRef ref="Paranoid Disorders"/>
          </proteinParticipant>
        </participantList>
      </interaction>
      <interaction>
        <experimentList>
          <experimentDescription id="NAViGaTOR:137">
            <interactionDetection>
              <names>
                <shortLabel>unspecified method</shortLabel>
              </names>
              <xref>
                <primaryRef db="psi-mi" dbAc="MI:0488" id="MI:0686" refType="identity" refTypeAc="MI:0356"/>
              </xref>
            </interactionDetection>
          </experimentDescription>
        </experimentList>
        <participantList>
          <proteinParticipant>
            <proteinInteractorRef ref="Autonomic Dysreflexia"/>
          </proteinParticipant>
          <proteinParticipant>
            <proteinInteractorRef ref="Basal Ganglia Hemorrhage"/>
          </proteinParticipant>
        </participantList>
      </interaction>
      <interaction>
        <experimentList>
          <experimentDescription id="NAViGaTOR:138">
            <interactionDetection>
              <names>
                <shortLabel>unspecified method</shortLabel>
              </names>
              <xref>
                <primaryRef db="psi-mi" dbAc="MI:0488" id="MI:0686" refType="identity" refTypeAc="MI:0356"/>
              </xref>
            </interactionDetection>
          </experimentDescription>
        </experimentList>
        <participantList>
          <proteinParticipant>
            <proteinInteractorRef ref="Manic Depressive Psychosis"/>
          </proteinParticipant>
          <proteinParticipant>
            <proteinInteractorRef ref="Torticollis"/>
          </proteinParticipant>
        </participantList>
      </interaction>
      <interaction>
        <experimentList>
          <experimentDescription id="NAViGaTOR:139">
            <interactionDetection>
              <names>
                <shortLabel>unspecified method</shortLabel>
              </names>
              <xref>
                <primaryRef db="psi-mi" dbAc="MI:0488" id="MI:0686" refType="identity" refTypeAc="MI:0356"/>
              </xref>
            </interactionDetection>
          </experimentDescription>
        </experimentList>
        <participantList>
          <proteinParticipant>
            <proteinInteractorRef ref="Essential Tremor"/>
          </proteinParticipant>
          <proteinParticipant>
            <proteinInteractorRef ref="Kleine-Levin Syndrome"/>
          </proteinParticipant>
        </participantList>
      </interaction>
      <interaction>
        <experimentList>
          <experimentDescription id="NAViGaTOR:140">
            <interactionDetection>
              <names>
                <shortLabel>unspecified method</shortLabel>
              </names>
              <xref>
                <primaryRef db="psi-mi" dbAc="MI:0488" id="MI:0686" refType="identity" refTypeAc="MI:0356"/>
              </xref>
            </interactionDetection>
          </experimentDescription>
        </experimentList>
        <participantList>
          <proteinParticipant>
            <proteinInteractorRef ref="Catalepsy"/>
          </proteinParticipant>
          <proteinParticipant>
            <proteinInteractorRef ref="Gait Ataxia"/>
          </proteinParticipant>
        </participantList>
      </interaction>
      <interaction>
        <experimentList>
          <experimentDescription id="NAViGaTOR:141">
            <interactionDetection>
              <names>
                <shortLabel>unspecified method</shortLabel>
              </names>
              <xref>
                <primaryRef db="psi-mi" dbAc="MI:0488" id="MI:0686" refType="identity" refTypeAc="MI:0356"/>
              </xref>
            </interactionDetection>
          </experimentDescription>
        </experimentList>
        <participantList>
          <proteinParticipant>
            <proteinInteractorRef ref="Sleep Deprivation"/>
          </proteinParticipant>
          <proteinParticipant>
            <proteinInteractorRef ref="Somnambulism"/>
          </proteinParticipant>
        </participantList>
      </interaction>
      <interaction>
        <experimentList>
          <experimentDescription id="NAViGaTOR:142">
            <interactionDetection>
              <names>
                <shortLabel>unspecified method</shortLabel>
              </names>
              <xref>
                <primaryRef db="psi-mi" dbAc="MI:0488" id="MI:0686" refType="identity" refTypeAc="MI:0356"/>
              </xref>
            </interactionDetection>
          </experimentDescription>
        </experimentList>
        <participantList>
          <proteinParticipant>
            <proteinInteractorRef ref="Leukoencephalitis"/>
          </proteinParticipant>
          <proteinParticipant>
            <proteinInteractorRef ref="Tay-Sachs disease"/>
          </proteinParticipant>
        </participantList>
      </interaction>
      <interaction>
        <experimentList>
          <experimentDescription id="NAViGaTOR:143">
            <interactionDetection>
              <names>
                <shortLabel>unspecified method</shortLabel>
              </names>
              <xref>
                <primaryRef db="psi-mi" dbAc="MI:0488" id="MI:0686" refType="identity" refTypeAc="MI:0356"/>
              </xref>
            </interactionDetection>
          </experimentDescription>
        </experimentList>
        <participantList>
          <proteinParticipant>
            <proteinInteractorRef ref="Cerebellar Neoplasms"/>
          </proteinParticipant>
          <proteinParticipant>
            <proteinInteractorRef ref="Leukoencephalitis"/>
          </proteinParticipant>
        </participantList>
      </interaction>
      <interaction>
        <experimentList>
          <experimentDescription id="NAViGaTOR:144">
            <interactionDetection>
              <names>
                <shortLabel>unspecified method</shortLabel>
              </names>
              <xref>
                <primaryRef db="psi-mi" dbAc="MI:0488" id="MI:0686" refType="identity" refTypeAc="MI:0356"/>
              </xref>
            </interactionDetection>
          </experimentDescription>
        </experimentList>
        <participantList>
          <proteinParticipant>
            <proteinInteractorRef ref="Multiple system atropy"/>
          </proteinParticipant>
          <proteinParticipant>
            <proteinInteractorRef ref="Friedreich Ataxia"/>
          </proteinParticipant>
        </participantList>
      </interaction>
      <interaction>
        <experimentList>
          <experimentDescription id="NAViGaTOR:145">
            <interactionDetection>
              <names>
                <shortLabel>unspecified method</shortLabel>
              </names>
              <xref>
                <primaryRef db="psi-mi" dbAc="MI:0488" id="MI:0686" refType="identity" refTypeAc="MI:0356"/>
              </xref>
            </interactionDetection>
          </experimentDescription>
        </experimentList>
        <participantList>
          <proteinParticipant>
            <proteinInteractorRef ref="Kleine-Levin Syndrome"/>
          </proteinParticipant>
          <proteinParticipant>
            <proteinInteractorRef ref="Rem Sleep Behaviour Disorder"/>
          </proteinParticipant>
        </participantList>
      </interaction>
      <interaction>
        <experimentList>
          <experimentDescription id="NAViGaTOR:146">
            <interactionDetection>
              <names>
                <shortLabel>unspecified method</shortLabel>
              </names>
              <xref>
                <primaryRef db="psi-mi" dbAc="MI:0488" id="MI:0686" refType="identity" refTypeAc="MI:0356"/>
              </xref>
            </interactionDetection>
          </experimentDescription>
        </experimentList>
        <participantList>
          <proteinParticipant>
            <proteinInteractorRef ref="Manic Depressive Psychosis"/>
          </proteinParticipant>
          <proteinParticipant>
            <proteinInteractorRef ref="Septo-Optic Dysplasia"/>
          </proteinParticipant>
        </participantList>
      </interaction>
      <interaction>
        <experimentList>
          <experimentDescription id="NAViGaTOR:147">
            <interactionDetection>
              <names>
                <shortLabel>unspecified method</shortLabel>
              </names>
              <xref>
                <primaryRef db="psi-mi" dbAc="MI:0488" id="MI:0686" refType="identity" refTypeAc="MI:0356"/>
              </xref>
            </interactionDetection>
          </experimentDescription>
        </experimentList>
        <participantList>
          <proteinParticipant>
            <proteinInteractorRef ref="Gait Ataxia"/>
          </proteinParticipant>
          <proteinParticipant>
            <proteinInteractorRef ref="Trichotillomania"/>
          </proteinParticipant>
        </participantList>
      </interaction>
      <interaction>
        <experimentList>
          <experimentDescription id="NAViGaTOR:148">
            <interactionDetection>
              <names>
                <shortLabel>unspecified method</shortLabel>
              </names>
              <xref>
                <primaryRef db="psi-mi" dbAc="MI:0488" id="MI:0686" refType="identity" refTypeAc="MI:0356"/>
              </xref>
            </interactionDetection>
          </experimentDescription>
        </experimentList>
        <participantList>
          <proteinParticipant>
            <proteinInteractorRef ref="Aging"/>
          </proteinParticipant>
          <proteinParticipant>
            <proteinInteractorRef ref="Amyloid Neuropathy"/>
          </proteinParticipant>
        </participantList>
      </interaction>
      <interaction>
        <experimentList>
          <experimentDescription id="NAViGaTOR:149">
            <interactionDetection>
              <names>
                <shortLabel>unspecified method</shortLabel>
              </names>
              <xref>
                <primaryRef db="psi-mi" dbAc="MI:0488" id="MI:0686" refType="identity" refTypeAc="MI:0356"/>
              </xref>
            </interactionDetection>
          </experimentDescription>
        </experimentList>
        <participantList>
          <proteinParticipant>
            <proteinInteractorRef ref="Ataxia Telangiectasia"/>
          </proteinParticipant>
          <proteinParticipant>
            <proteinInteractorRef ref="Kleine-Levin Syndrome"/>
          </proteinParticipant>
        </participantList>
      </interaction>
      <interaction>
        <experimentList>
          <experimentDescription id="NAViGaTOR:150">
            <interactionDetection>
              <names>
                <shortLabel>unspecified method</shortLabel>
              </names>
              <xref>
                <primaryRef db="psi-mi" dbAc="MI:0488" id="MI:0686" refType="identity" refTypeAc="MI:0356"/>
              </xref>
            </interactionDetection>
          </experimentDescription>
        </experimentList>
        <participantList>
          <proteinParticipant>
            <proteinInteractorRef ref="Major Depressive Disorder"/>
          </proteinParticipant>
          <proteinParticipant>
            <proteinInteractorRef ref="Vocal Cord Paralysis"/>
          </proteinParticipant>
        </participantList>
      </interaction>
      <interaction>
        <experimentList>
          <experimentDescription id="NAViGaTOR:151">
            <interactionDetection>
              <names>
                <shortLabel>unspecified method</shortLabel>
              </names>
              <xref>
                <primaryRef db="psi-mi" dbAc="MI:0488" id="MI:0686" refType="identity" refTypeAc="MI:0356"/>
              </xref>
            </interactionDetection>
          </experimentDescription>
        </experimentList>
        <participantList>
          <proteinParticipant>
            <proteinInteractorRef ref="Femoral Neuropathy"/>
          </proteinParticipant>
          <proteinParticipant>
            <proteinInteractorRef ref="Trichotillomania"/>
          </proteinParticipant>
        </participantList>
      </interaction>
      <interaction>
        <experimentList>
          <experimentDescription id="NAViGaTOR:152">
            <interactionDetection>
              <names>
                <shortLabel>unspecified method</shortLabel>
              </names>
              <xref>
                <primaryRef db="psi-mi" dbAc="MI:0488" id="MI:0686" refType="identity" refTypeAc="MI:0356"/>
              </xref>
            </interactionDetection>
          </experimentDescription>
        </experimentList>
        <participantList>
          <proteinParticipant>
            <proteinInteractorRef ref="Leukoencephalitis"/>
          </proteinParticipant>
          <proteinParticipant>
            <proteinInteractorRef ref="Wolfram Syndrome"/>
          </proteinParticipant>
        </participantList>
      </interaction>
      <interaction>
        <experimentList>
          <experimentDescription id="NAViGaTOR:153">
            <interactionDetection>
              <names>
                <shortLabel>unspecified method</shortLabel>
              </names>
              <xref>
                <primaryRef db="psi-mi" dbAc="MI:0488" id="MI:0686" refType="identity" refTypeAc="MI:0356"/>
              </xref>
            </interactionDetection>
          </experimentDescription>
        </experimentList>
        <participantList>
          <proteinParticipant>
            <proteinInteractorRef ref="Agoraphobia"/>
          </proteinParticipant>
          <proteinParticipant>
            <proteinInteractorRef ref="Restless Legs Syndrome"/>
          </proteinParticipant>
        </participantList>
      </interaction>
      <interaction>
        <experimentList>
          <experimentDescription id="NAViGaTOR:154">
            <interactionDetection>
              <names>
                <shortLabel>unspecified method</shortLabel>
              </names>
              <xref>
                <primaryRef db="psi-mi" dbAc="MI:0488" id="MI:0686" refType="identity" refTypeAc="MI:0356"/>
              </xref>
            </interactionDetection>
          </experimentDescription>
        </experimentList>
        <participantList>
          <proteinParticipant>
            <proteinInteractorRef ref="Fatal Familial Insomnia"/>
          </proteinParticipant>
          <proteinParticipant>
            <proteinInteractorRef ref="Sciatica"/>
          </proteinParticipant>
        </participantList>
      </interaction>
      <interaction>
        <experimentList>
          <experimentDescription id="NAViGaTOR:155">
            <interactionDetection>
              <names>
                <shortLabel>unspecified method</shortLabel>
              </names>
              <xref>
                <primaryRef db="psi-mi" dbAc="MI:0488" id="MI:0686" refType="identity" refTypeAc="MI:0356"/>
              </xref>
            </interactionDetection>
          </experimentDescription>
        </experimentList>
        <participantList>
          <proteinParticipant>
            <proteinInteractorRef ref="Accessory Nerve Diseases"/>
          </proteinParticipant>
          <proteinParticipant>
            <proteinInteractorRef ref="Apraxia"/>
          </proteinParticipant>
        </participantList>
      </interaction>
      <interaction>
        <experimentList>
          <experimentDescription id="NAViGaTOR:156">
            <interactionDetection>
              <names>
                <shortLabel>unspecified method</shortLabel>
              </names>
              <xref>
                <primaryRef db="psi-mi" dbAc="MI:0488" id="MI:0686" refType="identity" refTypeAc="MI:0356"/>
              </xref>
            </interactionDetection>
          </experimentDescription>
        </experimentList>
        <participantList>
          <proteinParticipant>
            <proteinInteractorRef ref="Amyloid Neuropathy"/>
          </proteinParticipant>
          <proteinParticipant>
            <proteinInteractorRef ref="Fibromyalgia"/>
          </proteinParticipant>
        </participantList>
      </interaction>
      <interaction>
        <experimentList>
          <experimentDescription id="NAViGaTOR:157">
            <interactionDetection>
              <names>
                <shortLabel>unspecified method</shortLabel>
              </names>
              <xref>
                <primaryRef db="psi-mi" dbAc="MI:0488" id="MI:0686" refType="identity" refTypeAc="MI:0356"/>
              </xref>
            </interactionDetection>
          </experimentDescription>
        </experimentList>
        <participantList>
          <proteinParticipant>
            <proteinInteractorRef ref="Cataplexy"/>
          </proteinParticipant>
          <proteinParticipant>
            <proteinInteractorRef ref="Niemann-Pick disease"/>
          </proteinParticipant>
        </participantList>
      </interaction>
      <interaction>
        <experimentList>
          <experimentDescription id="NAViGaTOR:158">
            <interactionDetection>
              <names>
                <shortLabel>unspecified method</shortLabel>
              </names>
              <xref>
                <primaryRef db="psi-mi" dbAc="MI:0488" id="MI:0686" refType="identity" refTypeAc="MI:0356"/>
              </xref>
            </interactionDetection>
          </experimentDescription>
        </experimentList>
        <participantList>
          <proteinParticipant>
            <proteinInteractorRef ref="Cervical Rib Syndrome"/>
          </proteinParticipant>
          <proteinParticipant>
            <proteinInteractorRef ref="Fatigue Syndrome"/>
          </proteinParticipant>
        </participantList>
      </interaction>
      <interaction>
        <experimentList>
          <experimentDescription id="NAViGaTOR:159">
            <interactionDetection>
              <names>
                <shortLabel>unspecified method</shortLabel>
              </names>
              <xref>
                <primaryRef db="psi-mi" dbAc="MI:0488" id="MI:0686" refType="identity" refTypeAc="MI:0356"/>
              </xref>
            </interactionDetection>
          </experimentDescription>
        </experimentList>
        <participantList>
          <proteinParticipant>
            <proteinInteractorRef ref="Cataplexy"/>
          </proteinParticipant>
          <proteinParticipant>
            <proteinInteractorRef ref="Leukoencephalitis"/>
          </proteinParticipant>
        </participantList>
      </interaction>
      <interaction>
        <experimentList>
          <experimentDescription id="NAViGaTOR:160">
            <interactionDetection>
              <names>
                <shortLabel>unspecified method</shortLabel>
              </names>
              <xref>
                <primaryRef db="psi-mi" dbAc="MI:0488" id="MI:0686" refType="identity" refTypeAc="MI:0356"/>
              </xref>
            </interactionDetection>
          </experimentDescription>
        </experimentList>
        <participantList>
          <proteinParticipant>
            <proteinInteractorRef ref="Multiple system atropy"/>
          </proteinParticipant>
          <proteinParticipant>
            <proteinInteractorRef ref="Pantothenate Kinase-Associated Neurodegeneration"/>
          </proteinParticipant>
        </participantList>
      </interaction>
      <interaction>
        <experimentList>
          <experimentDescription id="NAViGaTOR:161">
            <interactionDetection>
              <names>
                <shortLabel>unspecified method</shortLabel>
              </names>
              <xref>
                <primaryRef db="psi-mi" dbAc="MI:0488" id="MI:0686" refType="identity" refTypeAc="MI:0356"/>
              </xref>
            </interactionDetection>
          </experimentDescription>
        </experimentList>
        <participantList>
          <proteinParticipant>
            <proteinInteractorRef ref="Wolfram Syndrome"/>
          </proteinParticipant>
          <proteinParticipant>
            <proteinInteractorRef ref="Basal Ganglia Hemorrhage"/>
          </proteinParticipant>
        </participantList>
      </interaction>
      <interaction>
        <experimentList>
          <experimentDescription id="NAViGaTOR:162">
            <interactionDetection>
              <names>
                <shortLabel>unspecified method</shortLabel>
              </names>
              <xref>
                <primaryRef db="psi-mi" dbAc="MI:0488" id="MI:0686" refType="identity" refTypeAc="MI:0356"/>
              </xref>
            </interactionDetection>
          </experimentDescription>
        </experimentList>
        <participantList>
          <proteinParticipant>
            <proteinInteractorRef ref="Dysautonomia"/>
          </proteinParticipant>
          <proteinParticipant>
            <proteinInteractorRef ref="Pantothenate Kinase-Associated Neurodegeneration"/>
          </proteinParticipant>
        </participantList>
      </interaction>
      <interaction>
        <experimentList>
          <experimentDescription id="NAViGaTOR:163">
            <interactionDetection>
              <names>
                <shortLabel>unspecified method</shortLabel>
              </names>
              <xref>
                <primaryRef db="psi-mi" dbAc="MI:0488" id="MI:0686" refType="identity" refTypeAc="MI:0356"/>
              </xref>
            </interactionDetection>
          </experimentDescription>
        </experimentList>
        <participantList>
          <proteinParticipant>
            <proteinInteractorRef ref="Dysautonomia"/>
          </proteinParticipant>
          <proteinParticipant>
            <proteinInteractorRef ref="Paraparesis"/>
          </proteinParticipant>
        </participantList>
      </interaction>
      <interaction>
        <experimentList>
          <experimentDescription id="NAViGaTOR:164">
            <interactionDetection>
              <names>
                <shortLabel>unspecified method</shortLabel>
              </names>
              <xref>
                <primaryRef db="psi-mi" dbAc="MI:0488" id="MI:0686" refType="identity" refTypeAc="MI:0356"/>
              </xref>
            </interactionDetection>
          </experimentDescription>
        </experimentList>
        <participantList>
          <proteinParticipant>
            <proteinInteractorRef ref="Multiple system atropy"/>
          </proteinParticipant>
          <proteinParticipant>
            <proteinInteractorRef ref="Manic Depressive Psychosis"/>
          </proteinParticipant>
        </participantList>
      </interaction>
      <interaction>
        <experimentList>
          <experimentDescription id="NAViGaTOR:165">
            <interactionDetection>
              <names>
                <shortLabel>unspecified method</shortLabel>
              </names>
              <xref>
                <primaryRef db="psi-mi" dbAc="MI:0488" id="MI:0686" refType="identity" refTypeAc="MI:0356"/>
              </xref>
            </interactionDetection>
          </experimentDescription>
        </experimentList>
        <participantList>
          <proteinParticipant>
            <proteinInteractorRef ref="Cerebrospinal Fluid Rhinorrhea"/>
          </proteinParticipant>
          <proteinParticipant>
            <proteinInteractorRef ref="Trichotillomania"/>
          </proteinParticipant>
        </participantList>
      </interaction>
      <interaction>
        <experimentList>
          <experimentDescription id="NAViGaTOR:166">
            <interactionDetection>
              <names>
                <shortLabel>unspecified method</shortLabel>
              </names>
              <xref>
                <primaryRef db="psi-mi" dbAc="MI:0488" id="MI:0686" refType="identity" refTypeAc="MI:0356"/>
              </xref>
            </interactionDetection>
          </experimentDescription>
        </experimentList>
        <participantList>
          <proteinParticipant>
            <proteinInteractorRef ref="Amyloid Neuropathy"/>
          </proteinParticipant>
          <proteinParticipant>
            <proteinInteractorRef ref="Tourette syndrome"/>
          </proteinParticipant>
        </participantList>
      </interaction>
      <interaction>
        <experimentList>
          <experimentDescription id="NAViGaTOR:167">
            <interactionDetection>
              <names>
                <shortLabel>unspecified method</shortLabel>
              </names>
              <xref>
                <primaryRef db="psi-mi" dbAc="MI:0488" id="MI:0686" refType="identity" refTypeAc="MI:0356"/>
              </xref>
            </interactionDetection>
          </experimentDescription>
        </experimentList>
        <participantList>
          <proteinParticipant>
            <proteinInteractorRef ref="Sleep Paralysis"/>
          </proteinParticipant>
          <proteinParticipant>
            <proteinInteractorRef ref="Lesch-Nyhan Syndrome"/>
          </proteinParticipant>
        </participantList>
      </interaction>
      <interaction>
        <experimentList>
          <experimentDescription id="NAViGaTOR:168">
            <interactionDetection>
              <names>
                <shortLabel>unspecified method</shortLabel>
              </names>
              <xref>
                <primaryRef db="psi-mi" dbAc="MI:0488" id="MI:0686" refType="identity" refTypeAc="MI:0356"/>
              </xref>
            </interactionDetection>
          </experimentDescription>
        </experimentList>
        <participantList>
          <proteinParticipant>
            <proteinInteractorRef ref="Panic Disorder"/>
          </proteinParticipant>
          <proteinParticipant>
            <proteinInteractorRef ref="Paranoid Disorders"/>
          </proteinParticipant>
        </participantList>
      </interaction>
      <interaction>
        <experimentList>
          <experimentDescription id="NAViGaTOR:169">
            <interactionDetection>
              <names>
                <shortLabel>unspecified method</shortLabel>
              </names>
              <xref>
                <primaryRef db="psi-mi" dbAc="MI:0488" id="MI:0686" refType="identity" refTypeAc="MI:0356"/>
              </xref>
            </interactionDetection>
          </experimentDescription>
        </experimentList>
        <participantList>
          <proteinParticipant>
            <proteinInteractorRef ref="Friedreich Ataxia"/>
          </proteinParticipant>
          <proteinParticipant>
            <proteinInteractorRef ref="Landau-Kleffner Syndrome"/>
          </proteinParticipant>
        </participantList>
      </interaction>
      <interaction>
        <experimentList>
          <experimentDescription id="NAViGaTOR:170">
            <interactionDetection>
              <names>
                <shortLabel>unspecified method</shortLabel>
              </names>
              <xref>
                <primaryRef db="psi-mi" dbAc="MI:0488" id="MI:0686" refType="identity" refTypeAc="MI:0356"/>
              </xref>
            </interactionDetection>
          </experimentDescription>
        </experimentList>
        <participantList>
          <proteinParticipant>
            <proteinInteractorRef ref="Multiple system atropy"/>
          </proteinParticipant>
          <proteinParticipant>
            <proteinInteractorRef ref="Accessory Nerve Diseases"/>
          </proteinParticipant>
        </participantList>
      </interaction>
      <interaction>
        <experimentList>
          <experimentDescription id="NAViGaTOR:171">
            <interactionDetection>
              <names>
                <shortLabel>unspecified method</shortLabel>
              </names>
              <xref>
                <primaryRef db="psi-mi" dbAc="MI:0488" id="MI:0686" refType="identity" refTypeAc="MI:0356"/>
              </xref>
            </interactionDetection>
          </experimentDescription>
        </experimentList>
        <participantList>
          <proteinParticipant>
            <proteinInteractorRef ref="Brachial Plexus Neuropathies"/>
          </proteinParticipant>
          <proteinParticipant>
            <proteinInteractorRef ref="Paranoid Disorders"/>
          </proteinParticipant>
        </participantList>
      </interaction>
      <interaction>
        <experimentList>
          <experimentDescription id="NAViGaTOR:172">
            <interactionDetection>
              <names>
                <shortLabel>unspecified method</shortLabel>
              </names>
              <xref>
                <primaryRef db="psi-mi" dbAc="MI:0488" id="MI:0686" refType="identity" refTypeAc="MI:0356"/>
              </xref>
            </interactionDetection>
          </experimentDescription>
        </experimentList>
        <participantList>
          <proteinParticipant>
            <proteinInteractorRef ref="Eosinophilia-Myalgia Syndrome"/>
          </proteinParticipant>
          <proteinParticipant>
            <proteinInteractorRef ref="Gerstmann-Straussler-Scheinker Disease"/>
          </proteinParticipant>
        </participantList>
      </interaction>
      <interaction>
        <experimentList>
          <experimentDescription id="NAViGaTOR:173">
            <interactionDetection>
              <names>
                <shortLabel>unspecified method</shortLabel>
              </names>
              <xref>
                <primaryRef db="psi-mi" dbAc="MI:0488" id="MI:0686" refType="identity" refTypeAc="MI:0356"/>
              </xref>
            </interactionDetection>
          </experimentDescription>
        </experimentList>
        <participantList>
          <proteinParticipant>
            <proteinInteractorRef ref="Bulbar Palsy"/>
          </proteinParticipant>
          <proteinParticipant>
            <proteinInteractorRef ref="Rem Sleep Behaviour Disorder"/>
          </proteinParticipant>
        </participantList>
      </interaction>
      <interaction>
        <experimentList>
          <experimentDescription id="NAViGaTOR:174">
            <interactionDetection>
              <names>
                <shortLabel>unspecified method</shortLabel>
              </names>
              <xref>
                <primaryRef db="psi-mi" dbAc="MI:0488" id="MI:0686" refType="identity" refTypeAc="MI:0356"/>
              </xref>
            </interactionDetection>
          </experimentDescription>
        </experimentList>
        <participantList>
          <proteinParticipant>
            <proteinInteractorRef ref="Adie Syndrome"/>
          </proteinParticipant>
          <proteinParticipant>
            <proteinInteractorRef ref="Facial Neuralgia"/>
          </proteinParticipant>
        </participantList>
      </interaction>
      <interaction>
        <experimentList>
          <experimentDescription id="NAViGaTOR:175">
            <interactionDetection>
              <names>
                <shortLabel>unspecified method</shortLabel>
              </names>
              <xref>
                <primaryRef db="psi-mi" dbAc="MI:0488" id="MI:0686" refType="identity" refTypeAc="MI:0356"/>
              </xref>
            </interactionDetection>
          </experimentDescription>
        </experimentList>
        <participantList>
          <proteinParticipant>
            <proteinInteractorRef ref="Bardet-Biedl Syndrome"/>
          </proteinParticipant>
          <proteinParticipant>
            <proteinInteractorRef ref="Korsakoff Syndrome"/>
          </proteinParticipant>
        </participantList>
      </interaction>
      <interaction>
        <experimentList>
          <experimentDescription id="NAViGaTOR:176">
            <interactionDetection>
              <names>
                <shortLabel>unspecified method</shortLabel>
              </names>
              <xref>
                <primaryRef db="psi-mi" dbAc="MI:0488" id="MI:0686" refType="identity" refTypeAc="MI:0356"/>
              </xref>
            </interactionDetection>
          </experimentDescription>
        </experimentList>
        <participantList>
          <proteinParticipant>
            <proteinInteractorRef ref="Spastic paraplegia"/>
          </proteinParticipant>
          <proteinParticipant>
            <proteinInteractorRef ref="Encephalomyelitis"/>
          </proteinParticipant>
        </participantList>
      </interaction>
      <interaction>
        <experimentList>
          <experimentDescription id="NAViGaTOR:177">
            <interactionDetection>
              <names>
                <shortLabel>unspecified method</shortLabel>
              </names>
              <xref>
                <primaryRef db="psi-mi" dbAc="MI:0488" id="MI:0686" refType="identity" refTypeAc="MI:0356"/>
              </xref>
            </interactionDetection>
          </experimentDescription>
        </experimentList>
        <participantList>
          <proteinParticipant>
            <proteinInteractorRef ref="Tay-Sachs disease"/>
          </proteinParticipant>
          <proteinParticipant>
            <proteinInteractorRef ref="Vertigo"/>
          </proteinParticipant>
        </participantList>
      </interaction>
      <interaction>
        <experimentList>
          <experimentDescription id="NAViGaTOR:178">
            <interactionDetection>
              <names>
                <shortLabel>unspecified method</shortLabel>
              </names>
              <xref>
                <primaryRef db="psi-mi" dbAc="MI:0488" id="MI:0686" refType="identity" refTypeAc="MI:0356"/>
              </xref>
            </interactionDetection>
          </experimentDescription>
        </experimentList>
        <participantList>
          <proteinParticipant>
            <proteinInteractorRef ref="Bulbar Palsy"/>
          </proteinParticipant>
          <proteinParticipant>
            <proteinInteractorRef ref="Graefe Disease"/>
          </proteinParticipant>
        </participantList>
      </interaction>
      <interaction>
        <experimentList>
          <experimentDescription id="NAViGaTOR:179">
            <interactionDetection>
              <names>
                <shortLabel>unspecified method</shortLabel>
              </names>
              <xref>
                <primaryRef db="psi-mi" dbAc="MI:0488" id="MI:0686" refType="identity" refTypeAc="MI:0356"/>
              </xref>
            </interactionDetection>
          </experimentDescription>
        </experimentList>
        <participantList>
          <proteinParticipant>
            <proteinInteractorRef ref="Huntington disease"/>
          </proteinParticipant>
          <proteinParticipant>
            <proteinInteractorRef ref="Tuberous Sclerosis"/>
          </proteinParticipant>
        </participantList>
      </interaction>
      <interaction>
        <experimentList>
          <experimentDescription id="NAViGaTOR:180">
            <interactionDetection>
              <names>
                <shortLabel>unspecified method</shortLabel>
              </names>
              <xref>
                <primaryRef db="psi-mi" dbAc="MI:0488" id="MI:0686" refType="identity" refTypeAc="MI:0356"/>
              </xref>
            </interactionDetection>
          </experimentDescription>
        </experimentList>
        <participantList>
          <proteinParticipant>
            <proteinInteractorRef ref="Glossopharyngeal Nerve Diseases"/>
          </proteinParticipant>
          <proteinParticipant>
            <proteinInteractorRef ref="Tay-Sachs disease"/>
          </proteinParticipant>
        </participantList>
      </interaction>
      <interaction>
        <experimentList>
          <experimentDescription id="NAViGaTOR:181">
            <interactionDetection>
              <names>
                <shortLabel>unspecified method</shortLabel>
              </names>
              <xref>
                <primaryRef db="psi-mi" dbAc="MI:0488" id="MI:0686" refType="identity" refTypeAc="MI:0356"/>
              </xref>
            </interactionDetection>
          </experimentDescription>
        </experimentList>
        <participantList>
          <proteinParticipant>
            <proteinInteractorRef ref="Facial Paralysis"/>
          </proteinParticipant>
          <proteinParticipant>
            <proteinInteractorRef ref="Tuberous Sclerosis"/>
          </proteinParticipant>
        </participantList>
      </interaction>
      <interaction>
        <experimentList>
          <experimentDescription id="NAViGaTOR:182">
            <interactionDetection>
              <names>
                <shortLabel>unspecified method</shortLabel>
              </names>
              <xref>
                <primaryRef db="psi-mi" dbAc="MI:0488" id="MI:0686" refType="identity" refTypeAc="MI:0356"/>
              </xref>
            </interactionDetection>
          </experimentDescription>
        </experimentList>
        <participantList>
          <proteinParticipant>
            <proteinInteractorRef ref="Cerebrospinal Fluid Otorrhea"/>
          </proteinParticipant>
          <proteinParticipant>
            <proteinInteractorRef ref="Wolfram Syndrome"/>
          </proteinParticipant>
        </participantList>
      </interaction>
      <interaction>
        <experimentList>
          <experimentDescription id="NAViGaTOR:183">
            <interactionDetection>
              <names>
                <shortLabel>unspecified method</shortLabel>
              </names>
              <xref>
                <primaryRef db="psi-mi" dbAc="MI:0488" id="MI:0686" refType="identity" refTypeAc="MI:0356"/>
              </xref>
            </interactionDetection>
          </experimentDescription>
        </experimentList>
        <participantList>
          <proteinParticipant>
            <proteinInteractorRef ref="Lesch-Nyhan Syndrome"/>
          </proteinParticipant>
          <proteinParticipant>
            <proteinInteractorRef ref="Vocal Cord Paralysis"/>
          </proteinParticipant>
        </participantList>
      </interaction>
      <interaction>
        <experimentList>
          <experimentDescription id="NAViGaTOR:184">
            <interactionDetection>
              <names>
                <shortLabel>unspecified method</shortLabel>
              </names>
              <xref>
                <primaryRef db="psi-mi" dbAc="MI:0488" id="MI:0686" refType="identity" refTypeAc="MI:0356"/>
              </xref>
            </interactionDetection>
          </experimentDescription>
        </experimentList>
        <participantList>
          <proteinParticipant>
            <proteinInteractorRef ref="Angelman Syndrome"/>
          </proteinParticipant>
          <proteinParticipant>
            <proteinInteractorRef ref="Lafora Disease"/>
          </proteinParticipant>
        </participantList>
      </interaction>
      <interaction>
        <experimentList>
          <experimentDescription id="NAViGaTOR:185">
            <interactionDetection>
              <names>
                <shortLabel>unspecified method</shortLabel>
              </names>
              <xref>
                <primaryRef db="psi-mi" dbAc="MI:0488" id="MI:0686" refType="identity" refTypeAc="MI:0356"/>
              </xref>
            </interactionDetection>
          </experimentDescription>
        </experimentList>
        <participantList>
          <proteinParticipant>
            <proteinInteractorRef ref="Dysautonomia"/>
          </proteinParticipant>
          <proteinParticipant>
            <proteinInteractorRef ref="Cerebrospinal Fluid Otorrhea"/>
          </proteinParticipant>
        </participantList>
      </interaction>
      <interaction>
        <experimentList>
          <experimentDescription id="NAViGaTOR:186">
            <interactionDetection>
              <names>
                <shortLabel>unspecified method</shortLabel>
              </names>
              <xref>
                <primaryRef db="psi-mi" dbAc="MI:0488" id="MI:0686" refType="identity" refTypeAc="MI:0356"/>
              </xref>
            </interactionDetection>
          </experimentDescription>
        </experimentList>
        <participantList>
          <proteinParticipant>
            <proteinInteractorRef ref="Epilepsy"/>
          </proteinParticipant>
          <proteinParticipant>
            <proteinInteractorRef ref="Sleep Deprivation"/>
          </proteinParticipant>
        </participantList>
      </interaction>
      <interaction>
        <experimentList>
          <experimentDescription id="NAViGaTOR:187">
            <interactionDetection>
              <names>
                <shortLabel>unspecified method</shortLabel>
              </names>
              <xref>
                <primaryRef db="psi-mi" dbAc="MI:0488" id="MI:0686" refType="identity" refTypeAc="MI:0356"/>
              </xref>
            </interactionDetection>
          </experimentDescription>
        </experimentList>
        <participantList>
          <proteinParticipant>
            <proteinInteractorRef ref="Gait Apraxia"/>
          </proteinParticipant>
          <proteinParticipant>
            <proteinInteractorRef ref="Vocal Cord Paralysis"/>
          </proteinParticipant>
        </participantList>
      </interaction>
      <interaction>
        <experimentList>
          <experimentDescription id="NAViGaTOR:188">
            <interactionDetection>
              <names>
                <shortLabel>unspecified method</shortLabel>
              </names>
              <xref>
                <primaryRef db="psi-mi" dbAc="MI:0488" id="MI:0686" refType="identity" refTypeAc="MI:0356"/>
              </xref>
            </interactionDetection>
          </experimentDescription>
        </experimentList>
        <participantList>
          <proteinParticipant>
            <proteinInteractorRef ref="Epilepsy"/>
          </proteinParticipant>
          <proteinParticipant>
            <proteinInteractorRef ref="Scrapie"/>
          </proteinParticipant>
        </participantList>
      </interaction>
      <interaction>
        <experimentList>
          <experimentDescription id="NAViGaTOR:189">
            <interactionDetection>
              <names>
                <shortLabel>unspecified method</shortLabel>
              </names>
              <xref>
                <primaryRef db="psi-mi" dbAc="MI:0488" id="MI:0686" refType="identity" refTypeAc="MI:0356"/>
              </xref>
            </interactionDetection>
          </experimentDescription>
        </experimentList>
        <participantList>
          <proteinParticipant>
            <proteinInteractorRef ref="Chorea"/>
          </proteinParticipant>
          <proteinParticipant>
            <proteinInteractorRef ref="Fatigue Syndrome"/>
          </proteinParticipant>
        </participantList>
      </interaction>
      <interaction>
        <experimentList>
          <experimentDescription id="NAViGaTOR:190">
            <interactionDetection>
              <names>
                <shortLabel>unspecified method</shortLabel>
              </names>
              <xref>
                <primaryRef db="psi-mi" dbAc="MI:0488" id="MI:0686" refType="identity" refTypeAc="MI:0356"/>
              </xref>
            </interactionDetection>
          </experimentDescription>
        </experimentList>
        <participantList>
          <proteinParticipant>
            <proteinInteractorRef ref="Paraneoplastic Cerebellar Degeneration"/>
          </proteinParticipant>
          <proteinParticipant>
            <proteinInteractorRef ref="Giant Axonal Neuropathy"/>
          </proteinParticipant>
        </participantList>
      </interaction>
      <interaction>
        <experimentList>
          <experimentDescription id="NAViGaTOR:191">
            <interactionDetection>
              <names>
                <shortLabel>unspecified method</shortLabel>
              </names>
              <xref>
                <primaryRef db="psi-mi" dbAc="MI:0488" id="MI:0686" refType="identity" refTypeAc="MI:0356"/>
              </xref>
            </interactionDetection>
          </experimentDescription>
        </experimentList>
        <participantList>
          <proteinParticipant>
            <proteinInteractorRef ref="Angelman Syndrome"/>
          </proteinParticipant>
          <proteinParticipant>
            <proteinInteractorRef ref="Bardet-Biedl Syndrome"/>
          </proteinParticipant>
        </participantList>
      </interaction>
      <interaction>
        <experimentList>
          <experimentDescription id="NAViGaTOR:192">
            <interactionDetection>
              <names>
                <shortLabel>unspecified method</shortLabel>
              </names>
              <xref>
                <primaryRef db="psi-mi" dbAc="MI:0488" id="MI:0686" refType="identity" refTypeAc="MI:0356"/>
              </xref>
            </interactionDetection>
          </experimentDescription>
        </experimentList>
        <participantList>
          <proteinParticipant>
            <proteinInteractorRef ref="Giant Axonal Neuropathy"/>
          </proteinParticipant>
          <proteinParticipant>
            <proteinInteractorRef ref="Parkinsons disease"/>
          </proteinParticipant>
        </participantList>
      </interaction>
      <interaction>
        <experimentList>
          <experimentDescription id="NAViGaTOR:193">
            <interactionDetection>
              <names>
                <shortLabel>unspecified method</shortLabel>
              </names>
              <xref>
                <primaryRef db="psi-mi" dbAc="MI:0488" id="MI:0686" refType="identity" refTypeAc="MI:0356"/>
              </xref>
            </interactionDetection>
          </experimentDescription>
        </experimentList>
        <participantList>
          <proteinParticipant>
            <proteinInteractorRef ref="Body Dysmorphic Disorders"/>
          </proteinParticipant>
          <proteinParticipant>
            <proteinInteractorRef ref="Sleep Bruxism"/>
          </proteinParticipant>
        </participantList>
      </interaction>
      <interaction>
        <experimentList>
          <experimentDescription id="NAViGaTOR:194">
            <interactionDetection>
              <names>
                <shortLabel>unspecified method</shortLabel>
              </names>
              <xref>
                <primaryRef db="psi-mi" dbAc="MI:0488" id="MI:0686" refType="identity" refTypeAc="MI:0356"/>
              </xref>
            </interactionDetection>
          </experimentDescription>
        </experimentList>
        <participantList>
          <proteinParticipant>
            <proteinInteractorRef ref="Multiple sclerosis"/>
          </proteinParticipant>
          <proteinParticipant>
            <proteinInteractorRef ref="Alexander Disease"/>
          </proteinParticipant>
        </participantList>
      </interaction>
      <interaction>
        <experimentList>
          <experimentDescription id="NAViGaTOR:195">
            <interactionDetection>
              <names>
                <shortLabel>unspecified method</shortLabel>
              </names>
              <xref>
                <primaryRef db="psi-mi" dbAc="MI:0488" id="MI:0686" refType="identity" refTypeAc="MI:0356"/>
              </xref>
            </interactionDetection>
          </experimentDescription>
        </experimentList>
        <participantList>
          <proteinParticipant>
            <proteinInteractorRef ref="Chorea"/>
          </proteinParticipant>
          <proteinParticipant>
            <proteinInteractorRef ref="Angelman Syndrome"/>
          </proteinParticipant>
        </participantList>
      </interaction>
      <interaction>
        <experimentList>
          <experimentDescription id="NAViGaTOR:196">
            <interactionDetection>
              <names>
                <shortLabel>unspecified method</shortLabel>
              </names>
              <xref>
                <primaryRef db="psi-mi" dbAc="MI:0488" id="MI:0686" refType="identity" refTypeAc="MI:0356"/>
              </xref>
            </interactionDetection>
          </experimentDescription>
        </experimentList>
        <participantList>
          <proteinParticipant>
            <proteinInteractorRef ref="Creutzfeldt-Jakob Syndrome"/>
          </proteinParticipant>
          <proteinParticipant>
            <proteinInteractorRef ref="Adie Syndrome"/>
          </proteinParticipant>
        </participantList>
      </interaction>
      <interaction>
        <experimentList>
          <experimentDescription id="NAViGaTOR:197">
            <interactionDetection>
              <names>
                <shortLabel>unspecified method</shortLabel>
              </names>
              <xref>
                <primaryRef db="psi-mi" dbAc="MI:0488" id="MI:0686" refType="identity" refTypeAc="MI:0356"/>
              </xref>
            </interactionDetection>
          </experimentDescription>
        </experimentList>
        <participantList>
          <proteinParticipant>
            <proteinInteractorRef ref="Supranuclear palsy"/>
          </proteinParticipant>
          <proteinParticipant>
            <proteinInteractorRef ref="Cerebrospinal Fluid Otorrhea"/>
          </proteinParticipant>
        </participantList>
      </interaction>
      <interaction>
        <experimentList>
          <experimentDescription id="NAViGaTOR:198">
            <interactionDetection>
              <names>
                <shortLabel>unspecified method</shortLabel>
              </names>
              <xref>
                <primaryRef db="psi-mi" dbAc="MI:0488" id="MI:0686" refType="identity" refTypeAc="MI:0356"/>
              </xref>
            </interactionDetection>
          </experimentDescription>
        </experimentList>
        <participantList>
          <proteinParticipant>
            <proteinInteractorRef ref="Gait Ataxia"/>
          </proteinParticipant>
          <proteinParticipant>
            <proteinInteractorRef ref="Pathologic gambling"/>
          </proteinParticipant>
        </participantList>
      </interaction>
      <interaction>
        <experimentList>
          <experimentDescription id="NAViGaTOR:199">
            <interactionDetection>
              <names>
                <shortLabel>unspecified method</shortLabel>
              </names>
              <xref>
                <primaryRef db="psi-mi" dbAc="MI:0488" id="MI:0686" refType="identity" refTypeAc="MI:0356"/>
              </xref>
            </interactionDetection>
          </experimentDescription>
        </experimentList>
        <participantList>
          <proteinParticipant>
            <proteinInteractorRef ref="Capgras Syndrome"/>
          </proteinParticipant>
          <proteinParticipant>
            <proteinInteractorRef ref="Isaacs Syndrome"/>
          </proteinParticipant>
        </participantList>
      </interaction>
      <interaction>
        <experimentList>
          <experimentDescription id="NAViGaTOR:200">
            <interactionDetection>
              <names>
                <shortLabel>unspecified method</shortLabel>
              </names>
              <xref>
                <primaryRef db="psi-mi" dbAc="MI:0488" id="MI:0686" refType="identity" refTypeAc="MI:0356"/>
              </xref>
            </interactionDetection>
          </experimentDescription>
        </experimentList>
        <participantList>
          <proteinParticipant>
            <proteinInteractorRef ref="Body Dysmorphic Disorders"/>
          </proteinParticipant>
          <proteinParticipant>
            <proteinInteractorRef ref="Niemann-Pick disease"/>
          </proteinParticipant>
        </participantList>
      </interaction>
      <interaction>
        <experimentList>
          <experimentDescription id="NAViGaTOR:201">
            <interactionDetection>
              <names>
                <shortLabel>unspecified method</shortLabel>
              </names>
              <xref>
                <primaryRef db="psi-mi" dbAc="MI:0488" id="MI:0686" refType="identity" refTypeAc="MI:0356"/>
              </xref>
            </interactionDetection>
          </experimentDescription>
        </experimentList>
        <participantList>
          <proteinParticipant>
            <proteinInteractorRef ref="Radiculopathy"/>
          </proteinParticipant>
          <proteinParticipant>
            <proteinInteractorRef ref="Major Depressive Disorder"/>
          </proteinParticipant>
        </participantList>
      </interaction>
      <interaction>
        <experimentList>
          <experimentDescription id="NAViGaTOR:202">
            <interactionDetection>
              <names>
                <shortLabel>unspecified method</shortLabel>
              </names>
              <xref>
                <primaryRef db="psi-mi" dbAc="MI:0488" id="MI:0686" refType="identity" refTypeAc="MI:0356"/>
              </xref>
            </interactionDetection>
          </experimentDescription>
        </experimentList>
        <participantList>
          <proteinParticipant>
            <proteinInteractorRef ref="Paranoid Disorders"/>
          </proteinParticipant>
          <proteinParticipant>
            <proteinInteractorRef ref="Schizophrenia"/>
          </proteinParticipant>
        </participantList>
      </interaction>
      <interaction>
        <experimentList>
          <experimentDescription id="NAViGaTOR:203">
            <interactionDetection>
              <names>
                <shortLabel>unspecified method</shortLabel>
              </names>
              <xref>
                <primaryRef db="psi-mi" dbAc="MI:0488" id="MI:0686" refType="identity" refTypeAc="MI:0356"/>
              </xref>
            </interactionDetection>
          </experimentDescription>
        </experimentList>
        <participantList>
          <proteinParticipant>
            <proteinInteractorRef ref="Respiratory Paralysis"/>
          </proteinParticipant>
          <proteinParticipant>
            <proteinInteractorRef ref="Restless Legs Syndrome"/>
          </proteinParticipant>
        </participantList>
      </interaction>
      <interaction>
        <experimentList>
          <experimentDescription id="NAViGaTOR:204">
            <interactionDetection>
              <names>
                <shortLabel>unspecified method</shortLabel>
              </names>
              <xref>
                <primaryRef db="psi-mi" dbAc="MI:0488" id="MI:0686" refType="identity" refTypeAc="MI:0356"/>
              </xref>
            </interactionDetection>
          </experimentDescription>
        </experimentList>
        <participantList>
          <proteinParticipant>
            <proteinInteractorRef ref="Cerebrospinal Fluid Otorrhea"/>
          </proteinParticipant>
          <proteinParticipant>
            <proteinInteractorRef ref="Pathologic gambling"/>
          </proteinParticipant>
        </participantList>
      </interaction>
      <interaction>
        <experimentList>
          <experimentDescription id="NAViGaTOR:205">
            <interactionDetection>
              <names>
                <shortLabel>unspecified method</shortLabel>
              </names>
              <xref>
                <primaryRef db="psi-mi" dbAc="MI:0488" id="MI:0686" refType="identity" refTypeAc="MI:0356"/>
              </xref>
            </interactionDetection>
          </experimentDescription>
        </experimentList>
        <participantList>
          <proteinParticipant>
            <proteinInteractorRef ref="Carpal Tunnel Syndrome"/>
          </proteinParticipant>
          <proteinParticipant>
            <proteinInteractorRef ref="Isaacs Syndrome"/>
          </proteinParticipant>
        </participantList>
      </interaction>
      <interaction>
        <experimentList>
          <experimentDescription id="NAViGaTOR:206">
            <interactionDetection>
              <names>
                <shortLabel>unspecified method</shortLabel>
              </names>
              <xref>
                <primaryRef db="psi-mi" dbAc="MI:0488" id="MI:0686" refType="identity" refTypeAc="MI:0356"/>
              </xref>
            </interactionDetection>
          </experimentDescription>
        </experimentList>
        <participantList>
          <proteinParticipant>
            <proteinInteractorRef ref="Chorea Gravidarum"/>
          </proteinParticipant>
          <proteinParticipant>
            <proteinInteractorRef ref="Body Dysmorphic Disorders"/>
          </proteinParticipant>
        </participantList>
      </interaction>
      <interaction>
        <experimentList>
          <experimentDescription id="NAViGaTOR:207">
            <interactionDetection>
              <names>
                <shortLabel>unspecified method</shortLabel>
              </names>
              <xref>
                <primaryRef db="psi-mi" dbAc="MI:0488" id="MI:0686" refType="identity" refTypeAc="MI:0356"/>
              </xref>
            </interactionDetection>
          </experimentDescription>
        </experimentList>
        <participantList>
          <proteinParticipant>
            <proteinInteractorRef ref="Sciatica"/>
          </proteinParticipant>
          <proteinParticipant>
            <proteinInteractorRef ref="Scrapie"/>
          </proteinParticipant>
        </participantList>
      </interaction>
      <interaction>
        <experimentList>
          <experimentDescription id="NAViGaTOR:208">
            <interactionDetection>
              <names>
                <shortLabel>unspecified method</shortLabel>
              </names>
              <xref>
                <primaryRef db="psi-mi" dbAc="MI:0488" id="MI:0686" refType="identity" refTypeAc="MI:0356"/>
              </xref>
            </interactionDetection>
          </experimentDescription>
        </experimentList>
        <participantList>
          <proteinParticipant>
            <proteinInteractorRef ref="Paraneoplastic Polyneuropathy"/>
          </proteinParticipant>
          <proteinParticipant>
            <proteinInteractorRef ref="Paranoid Disorders"/>
          </proteinParticipant>
        </participantList>
      </interaction>
      <interaction>
        <experimentList>
          <experimentDescription id="NAViGaTOR:209">
            <interactionDetection>
              <names>
                <shortLabel>unspecified method</shortLabel>
              </names>
              <xref>
                <primaryRef db="psi-mi" dbAc="MI:0488" id="MI:0686" refType="identity" refTypeAc="MI:0356"/>
              </xref>
            </interactionDetection>
          </experimentDescription>
        </experimentList>
        <participantList>
          <proteinParticipant>
            <proteinInteractorRef ref="Cerebrospinal Fluid Rhinorrhea"/>
          </proteinParticipant>
          <proteinParticipant>
            <proteinInteractorRef ref="Radiculopathy"/>
          </proteinParticipant>
        </participantList>
      </interaction>
      <interaction>
        <experimentList>
          <experimentDescription id="NAViGaTOR:210">
            <interactionDetection>
              <names>
                <shortLabel>unspecified method</shortLabel>
              </names>
              <xref>
                <primaryRef db="psi-mi" dbAc="MI:0488" id="MI:0686" refType="identity" refTypeAc="MI:0356"/>
              </xref>
            </interactionDetection>
          </experimentDescription>
        </experimentList>
        <participantList>
          <proteinParticipant>
            <proteinInteractorRef ref="Isaacs Syndrome"/>
          </proteinParticipant>
          <proteinParticipant>
            <proteinInteractorRef ref="Paraneoplastic Polyneuropathy"/>
          </proteinParticipant>
        </participantList>
      </interaction>
      <interaction>
        <experimentList>
          <experimentDescription id="NAViGaTOR:211">
            <interactionDetection>
              <names>
                <shortLabel>unspecified method</shortLabel>
              </names>
              <xref>
                <primaryRef db="psi-mi" dbAc="MI:0488" id="MI:0686" refType="identity" refTypeAc="MI:0356"/>
              </xref>
            </interactionDetection>
          </experimentDescription>
        </experimentList>
        <participantList>
          <proteinParticipant>
            <proteinInteractorRef ref="Aging"/>
          </proteinParticipant>
          <proteinParticipant>
            <proteinInteractorRef ref="Cerebellar Neoplasms"/>
          </proteinParticipant>
        </participantList>
      </interaction>
      <interaction>
        <experimentList>
          <experimentDescription id="NAViGaTOR:212">
            <interactionDetection>
              <names>
                <shortLabel>unspecified method</shortLabel>
              </names>
              <xref>
                <primaryRef db="psi-mi" dbAc="MI:0488" id="MI:0686" refType="identity" refTypeAc="MI:0356"/>
              </xref>
            </interactionDetection>
          </experimentDescription>
        </experimentList>
        <participantList>
          <proteinParticipant>
            <proteinInteractorRef ref="Accessory Nerve Diseases"/>
          </proteinParticipant>
          <proteinParticipant>
            <proteinInteractorRef ref="Paraplegia"/>
          </proteinParticipant>
        </participantList>
      </interaction>
      <interaction>
        <experimentList>
          <experimentDescription id="NAViGaTOR:213">
            <interactionDetection>
              <names>
                <shortLabel>unspecified method</shortLabel>
              </names>
              <xref>
                <primaryRef db="psi-mi" dbAc="MI:0488" id="MI:0686" refType="identity" refTypeAc="MI:0356"/>
              </xref>
            </interactionDetection>
          </experimentDescription>
        </experimentList>
        <participantList>
          <proteinParticipant>
            <proteinInteractorRef ref="Essential Tremor"/>
          </proteinParticipant>
          <proteinParticipant>
            <proteinInteractorRef ref="Tay-Sachs disease"/>
          </proteinParticipant>
        </participantList>
      </interaction>
      <interaction>
        <experimentList>
          <experimentDescription id="NAViGaTOR:214">
            <interactionDetection>
              <names>
                <shortLabel>unspecified method</shortLabel>
              </names>
              <xref>
                <primaryRef db="psi-mi" dbAc="MI:0488" id="MI:0686" refType="identity" refTypeAc="MI:0356"/>
              </xref>
            </interactionDetection>
          </experimentDescription>
        </experimentList>
        <participantList>
          <proteinParticipant>
            <proteinInteractorRef ref="Autonomic Dysreflexia"/>
          </proteinParticipant>
          <proteinParticipant>
            <proteinInteractorRef ref="Lesch-Nyhan Syndrome"/>
          </proteinParticipant>
        </participantList>
      </interaction>
      <interaction>
        <experimentList>
          <experimentDescription id="NAViGaTOR:215">
            <interactionDetection>
              <names>
                <shortLabel>unspecified method</shortLabel>
              </names>
              <xref>
                <primaryRef db="psi-mi" dbAc="MI:0488" id="MI:0686" refType="identity" refTypeAc="MI:0356"/>
              </xref>
            </interactionDetection>
          </experimentDescription>
        </experimentList>
        <participantList>
          <proteinParticipant>
            <proteinInteractorRef ref="Alexander Disease"/>
          </proteinParticipant>
          <proteinParticipant>
            <proteinInteractorRef ref="Restless Legs Syndrome"/>
          </proteinParticipant>
        </participantList>
      </interaction>
      <interaction>
        <experimentList>
          <experimentDescription id="NAViGaTOR:216">
            <interactionDetection>
              <names>
                <shortLabel>unspecified method</shortLabel>
              </names>
              <xref>
                <primaryRef db="psi-mi" dbAc="MI:0488" id="MI:0686" refType="identity" refTypeAc="MI:0356"/>
              </xref>
            </interactionDetection>
          </experimentDescription>
        </experimentList>
        <participantList>
          <proteinParticipant>
            <proteinInteractorRef ref="Cerebellar Neoplasms"/>
          </proteinParticipant>
          <proteinParticipant>
            <proteinInteractorRef ref="Friedreich Ataxia"/>
          </proteinParticipant>
        </participantList>
      </interaction>
      <interaction>
        <experimentList>
          <experimentDescription id="NAViGaTOR:217">
            <interactionDetection>
              <names>
                <shortLabel>unspecified method</shortLabel>
              </names>
              <xref>
                <primaryRef db="psi-mi" dbAc="MI:0488" id="MI:0686" refType="identity" refTypeAc="MI:0356"/>
              </xref>
            </interactionDetection>
          </experimentDescription>
        </experimentList>
        <participantList>
          <proteinParticipant>
            <proteinInteractorRef ref="Parkinsons disease"/>
          </proteinParticipant>
          <proteinParticipant>
            <proteinInteractorRef ref="Radial Neuropathy"/>
          </proteinParticipant>
        </participantList>
      </interaction>
      <interaction>
        <experimentList>
          <experimentDescription id="NAViGaTOR:218">
            <interactionDetection>
              <names>
                <shortLabel>unspecified method</shortLabel>
              </names>
              <xref>
                <primaryRef db="psi-mi" dbAc="MI:0488" id="MI:0686" refType="identity" refTypeAc="MI:0356"/>
              </xref>
            </interactionDetection>
          </experimentDescription>
        </experimentList>
        <participantList>
          <proteinParticipant>
            <proteinInteractorRef ref="Causalgia"/>
          </proteinParticipant>
          <proteinParticipant>
            <proteinInteractorRef ref="Seasonal Affective Disorder"/>
          </proteinParticipant>
        </participantList>
      </interaction>
      <interaction>
        <experimentList>
          <experimentDescription id="NAViGaTOR:219">
            <interactionDetection>
              <names>
                <shortLabel>unspecified method</shortLabel>
              </names>
              <xref>
                <primaryRef db="psi-mi" dbAc="MI:0488" id="MI:0686" refType="identity" refTypeAc="MI:0356"/>
              </xref>
            </interactionDetection>
          </experimentDescription>
        </experimentList>
        <participantList>
          <proteinParticipant>
            <proteinInteractorRef ref="Persistent Vegetative State"/>
          </proteinParticipant>
          <proteinParticipant>
            <proteinInteractorRef ref="Radial Neuropathy"/>
          </proteinParticipant>
        </participantList>
      </interaction>
      <interaction>
        <experimentList>
          <experimentDescription id="NAViGaTOR:220">
            <interactionDetection>
              <names>
                <shortLabel>unspecified method</shortLabel>
              </names>
              <xref>
                <primaryRef db="psi-mi" dbAc="MI:0488" id="MI:0686" refType="identity" refTypeAc="MI:0356"/>
              </xref>
            </interactionDetection>
          </experimentDescription>
        </experimentList>
        <participantList>
          <proteinParticipant>
            <proteinInteractorRef ref="Creutzfeldt-Jakob Syndrome"/>
          </proteinParticipant>
          <proteinParticipant>
            <proteinInteractorRef ref="Cataplexy"/>
          </proteinParticipant>
        </participantList>
      </interaction>
      <interaction>
        <experimentList>
          <experimentDescription id="NAViGaTOR:221">
            <interactionDetection>
              <names>
                <shortLabel>unspecified method</shortLabel>
              </names>
              <xref>
                <primaryRef db="psi-mi" dbAc="MI:0488" id="MI:0686" refType="identity" refTypeAc="MI:0356"/>
              </xref>
            </interactionDetection>
          </experimentDescription>
        </experimentList>
        <participantList>
          <proteinParticipant>
            <proteinInteractorRef ref="Autonomic Dysreflexia"/>
          </proteinParticipant>
          <proteinParticipant>
            <proteinInteractorRef ref="Femoral Neuropathy"/>
          </proteinParticipant>
        </participantList>
      </interaction>
      <interaction>
        <experimentList>
          <experimentDescription id="NAViGaTOR:222">
            <interactionDetection>
              <names>
                <shortLabel>unspecified method</shortLabel>
              </names>
              <xref>
                <primaryRef db="psi-mi" dbAc="MI:0488" id="MI:0686" refType="identity" refTypeAc="MI:0356"/>
              </xref>
            </interactionDetection>
          </experimentDescription>
        </experimentList>
        <participantList>
          <proteinParticipant>
            <proteinInteractorRef ref="Bulbo-Spinal Atrophy"/>
          </proteinParticipant>
          <proteinParticipant>
            <proteinInteractorRef ref="Respiratory Paralysis"/>
          </proteinParticipant>
        </participantList>
      </interaction>
      <interaction>
        <experimentList>
          <experimentDescription id="NAViGaTOR:223">
            <interactionDetection>
              <names>
                <shortLabel>unspecified method</shortLabel>
              </names>
              <xref>
                <primaryRef db="psi-mi" dbAc="MI:0488" id="MI:0686" refType="identity" refTypeAc="MI:0356"/>
              </xref>
            </interactionDetection>
          </experimentDescription>
        </experimentList>
        <participantList>
          <proteinParticipant>
            <proteinInteractorRef ref="Amyotrophic Lateral Sclerosis"/>
          </proteinParticipant>
          <proteinParticipant>
            <proteinInteractorRef ref="&quot;Paralyses, Familial Periodic&quot;"/>
          </proteinParticipant>
        </participantList>
      </interaction>
      <interaction>
        <experimentList>
          <experimentDescription id="NAViGaTOR:224">
            <interactionDetection>
              <names>
                <shortLabel>unspecified method</shortLabel>
              </names>
              <xref>
                <primaryRef db="psi-mi" dbAc="MI:0488" id="MI:0686" refType="identity" refTypeAc="MI:0356"/>
              </xref>
            </interactionDetection>
          </experimentDescription>
        </experimentList>
        <participantList>
          <proteinParticipant>
            <proteinInteractorRef ref="Charcot-Marie-Tooth Disease"/>
          </proteinParticipant>
          <proteinParticipant>
            <proteinInteractorRef ref="Facial Paralysis"/>
          </proteinParticipant>
        </participantList>
      </interaction>
      <interaction>
        <experimentList>
          <experimentDescription id="NAViGaTOR:225">
            <interactionDetection>
              <names>
                <shortLabel>unspecified method</shortLabel>
              </names>
              <xref>
                <primaryRef db="psi-mi" dbAc="MI:0488" id="MI:0686" refType="identity" refTypeAc="MI:0356"/>
              </xref>
            </interactionDetection>
          </experimentDescription>
        </experimentList>
        <participantList>
          <proteinParticipant>
            <proteinInteractorRef ref="Scrapie"/>
          </proteinParticipant>
          <proteinParticipant>
            <proteinInteractorRef ref="Wolfram Syndrome"/>
          </proteinParticipant>
        </participantList>
      </interaction>
      <interaction>
        <experimentList>
          <experimentDescription id="NAViGaTOR:226">
            <interactionDetection>
              <names>
                <shortLabel>unspecified method</shortLabel>
              </names>
              <xref>
                <primaryRef db="psi-mi" dbAc="MI:0488" id="MI:0686" refType="identity" refTypeAc="MI:0356"/>
              </xref>
            </interactionDetection>
          </experimentDescription>
        </experimentList>
        <participantList>
          <proteinParticipant>
            <proteinInteractorRef ref="Cerebrospinal Fluid Rhinorrhea"/>
          </proteinParticipant>
          <proteinParticipant>
            <proteinInteractorRef ref="Peroneal Neuropathies"/>
          </proteinParticipant>
        </participantList>
      </interaction>
      <interaction>
        <experimentList>
          <experimentDescription id="NAViGaTOR:227">
            <interactionDetection>
              <names>
                <shortLabel>unspecified method</shortLabel>
              </names>
              <xref>
                <primaryRef db="psi-mi" dbAc="MI:0488" id="MI:0686" refType="identity" refTypeAc="MI:0356"/>
              </xref>
            </interactionDetection>
          </experimentDescription>
        </experimentList>
        <participantList>
          <proteinParticipant>
            <proteinInteractorRef ref="Landau-Kleffner Syndrome"/>
          </proteinParticipant>
          <proteinParticipant>
            <proteinInteractorRef ref="Scrapie"/>
          </proteinParticipant>
        </participantList>
      </interaction>
      <interaction>
        <experimentList>
          <experimentDescription id="NAViGaTOR:228">
            <interactionDetection>
              <names>
                <shortLabel>unspecified method</shortLabel>
              </names>
              <xref>
                <primaryRef db="psi-mi" dbAc="MI:0488" id="MI:0686" refType="identity" refTypeAc="MI:0356"/>
              </xref>
            </interactionDetection>
          </experimentDescription>
        </experimentList>
        <participantList>
          <proteinParticipant>
            <proteinInteractorRef ref="Graefe Disease"/>
          </proteinParticipant>
          <proteinParticipant>
            <proteinInteractorRef ref="Leukoencephalitis"/>
          </proteinParticipant>
        </participantList>
      </interaction>
      <interaction>
        <experimentList>
          <experimentDescription id="NAViGaTOR:229">
            <interactionDetection>
              <names>
                <shortLabel>unspecified method</shortLabel>
              </names>
              <xref>
                <primaryRef db="psi-mi" dbAc="MI:0488" id="MI:0686" refType="identity" refTypeAc="MI:0356"/>
              </xref>
            </interactionDetection>
          </experimentDescription>
        </experimentList>
        <participantList>
          <proteinParticipant>
            <proteinInteractorRef ref="Lafora Disease"/>
          </proteinParticipant>
          <proteinParticipant>
            <proteinInteractorRef ref="Scrapie"/>
          </proteinParticipant>
        </participantList>
      </interaction>
      <interaction>
        <experimentList>
          <experimentDescription id="NAViGaTOR:230">
            <interactionDetection>
              <names>
                <shortLabel>unspecified method</shortLabel>
              </names>
              <xref>
                <primaryRef db="psi-mi" dbAc="MI:0488" id="MI:0686" refType="identity" refTypeAc="MI:0356"/>
              </xref>
            </interactionDetection>
          </experimentDescription>
        </experimentList>
        <participantList>
          <proteinParticipant>
            <proteinInteractorRef ref="Sandhoff disease"/>
          </proteinParticipant>
          <proteinParticipant>
            <proteinInteractorRef ref="Sciatica"/>
          </proteinParticipant>
        </participantList>
      </interaction>
      <interaction>
        <experimentList>
          <experimentDescription id="NAViGaTOR:231">
            <interactionDetection>
              <names>
                <shortLabel>unspecified method</shortLabel>
              </names>
              <xref>
                <primaryRef db="psi-mi" dbAc="MI:0488" id="MI:0686" refType="identity" refTypeAc="MI:0356"/>
              </xref>
            </interactionDetection>
          </experimentDescription>
        </experimentList>
        <participantList>
          <proteinParticipant>
            <proteinInteractorRef ref="Refsum Disease"/>
          </proteinParticipant>
          <proteinParticipant>
            <proteinInteractorRef ref="Korsakoff Syndrome"/>
          </proteinParticipant>
        </participantList>
      </interaction>
      <interaction>
        <experimentList>
          <experimentDescription id="NAViGaTOR:232">
            <interactionDetection>
              <names>
                <shortLabel>unspecified method</shortLabel>
              </names>
              <xref>
                <primaryRef db="psi-mi" dbAc="MI:0488" id="MI:0686" refType="identity" refTypeAc="MI:0356"/>
              </xref>
            </interactionDetection>
          </experimentDescription>
        </experimentList>
        <participantList>
          <proteinParticipant>
            <proteinInteractorRef ref="Autonomic Dysreflexia"/>
          </proteinParticipant>
          <proteinParticipant>
            <proteinInteractorRef ref="Rem Sleep Behaviour Disorder"/>
          </proteinParticipant>
        </participantList>
      </interaction>
      <interaction>
        <experimentList>
          <experimentDescription id="NAViGaTOR:233">
            <interactionDetection>
              <names>
                <shortLabel>unspecified method</shortLabel>
              </names>
              <xref>
                <primaryRef db="psi-mi" dbAc="MI:0488" id="MI:0686" refType="identity" refTypeAc="MI:0356"/>
              </xref>
            </interactionDetection>
          </experimentDescription>
        </experimentList>
        <participantList>
          <proteinParticipant>
            <proteinInteractorRef ref="Stroke"/>
          </proteinParticipant>
          <proteinParticipant>
            <proteinInteractorRef ref="Eosinophilia-Myalgia Syndrome"/>
          </proteinParticipant>
        </participantList>
      </interaction>
      <interaction>
        <experimentList>
          <experimentDescription id="NAViGaTOR:234">
            <interactionDetection>
              <names>
                <shortLabel>unspecified method</shortLabel>
              </names>
              <xref>
                <primaryRef db="psi-mi" dbAc="MI:0488" id="MI:0686" refType="identity" refTypeAc="MI:0356"/>
              </xref>
            </interactionDetection>
          </experimentDescription>
        </experimentList>
        <participantList>
          <proteinParticipant>
            <proteinInteractorRef ref="Huntington disease"/>
          </proteinParticipant>
          <proteinParticipant>
            <proteinInteractorRef ref="Causalgia"/>
          </proteinParticipant>
        </participantList>
      </interaction>
      <interaction>
        <experimentList>
          <experimentDescription id="NAViGaTOR:235">
            <interactionDetection>
              <names>
                <shortLabel>unspecified method</shortLabel>
              </names>
              <xref>
                <primaryRef db="psi-mi" dbAc="MI:0488" id="MI:0686" refType="identity" refTypeAc="MI:0356"/>
              </xref>
            </interactionDetection>
          </experimentDescription>
        </experimentList>
        <participantList>
          <proteinParticipant>
            <proteinInteractorRef ref="Cataplexy"/>
          </proteinParticipant>
          <proteinParticipant>
            <proteinInteractorRef ref="Glossopharyngeal Nerve Diseases"/>
          </proteinParticipant>
        </participantList>
      </interaction>
      <interaction>
        <experimentList>
          <experimentDescription id="NAViGaTOR:236">
            <interactionDetection>
              <names>
                <shortLabel>unspecified method</shortLabel>
              </names>
              <xref>
                <primaryRef db="psi-mi" dbAc="MI:0488" id="MI:0686" refType="identity" refTypeAc="MI:0356"/>
              </xref>
            </interactionDetection>
          </experimentDescription>
        </experimentList>
        <participantList>
          <proteinParticipant>
            <proteinInteractorRef ref="Cerebellar Neoplasms"/>
          </proteinParticipant>
          <proteinParticipant>
            <proteinInteractorRef ref="Auditory Perceptual Disorders"/>
          </proteinParticipant>
        </participantList>
      </interaction>
      <interaction>
        <experimentList>
          <experimentDescription id="NAViGaTOR:237">
            <interactionDetection>
              <names>
                <shortLabel>unspecified method</shortLabel>
              </names>
              <xref>
                <primaryRef db="psi-mi" dbAc="MI:0488" id="MI:0686" refType="identity" refTypeAc="MI:0356"/>
              </xref>
            </interactionDetection>
          </experimentDescription>
        </experimentList>
        <participantList>
          <proteinParticipant>
            <proteinInteractorRef ref="Causalgia"/>
          </proteinParticipant>
          <proteinParticipant>
            <proteinInteractorRef ref="Friedreich Ataxia"/>
          </proteinParticipant>
        </participantList>
      </interaction>
      <interaction>
        <experimentList>
          <experimentDescription id="NAViGaTOR:238">
            <interactionDetection>
              <names>
                <shortLabel>unspecified method</shortLabel>
              </names>
              <xref>
                <primaryRef db="psi-mi" dbAc="MI:0488" id="MI:0686" refType="identity" refTypeAc="MI:0356"/>
              </xref>
            </interactionDetection>
          </experimentDescription>
        </experimentList>
        <participantList>
          <proteinParticipant>
            <proteinInteractorRef ref="Catalepsy"/>
          </proteinParticipant>
          <proteinParticipant>
            <proteinInteractorRef ref="Wolfram Syndrome"/>
          </proteinParticipant>
        </participantList>
      </interaction>
      <interaction>
        <experimentList>
          <experimentDescription id="NAViGaTOR:239">
            <interactionDetection>
              <names>
                <shortLabel>unspecified method</shortLabel>
              </names>
              <xref>
                <primaryRef db="psi-mi" dbAc="MI:0488" id="MI:0686" refType="identity" refTypeAc="MI:0356"/>
              </xref>
            </interactionDetection>
          </experimentDescription>
        </experimentList>
        <participantList>
          <proteinParticipant>
            <proteinInteractorRef ref="Fatal Familial Insomnia"/>
          </proteinParticipant>
          <proteinParticipant>
            <proteinInteractorRef ref="Vertigo"/>
          </proteinParticipant>
        </participantList>
      </interaction>
      <interaction>
        <experimentList>
          <experimentDescription id="NAViGaTOR:240">
            <interactionDetection>
              <names>
                <shortLabel>unspecified method</shortLabel>
              </names>
              <xref>
                <primaryRef db="psi-mi" dbAc="MI:0488" id="MI:0686" refType="identity" refTypeAc="MI:0356"/>
              </xref>
            </interactionDetection>
          </experimentDescription>
        </experimentList>
        <participantList>
          <proteinParticipant>
            <proteinInteractorRef ref="Frontotemporal Dementia"/>
          </proteinParticipant>
          <proteinParticipant>
            <proteinInteractorRef ref="Gait Apraxia"/>
          </proteinParticipant>
        </participantList>
      </interaction>
      <interaction>
        <experimentList>
          <experimentDescription id="NAViGaTOR:241">
            <interactionDetection>
              <names>
                <shortLabel>unspecified method</shortLabel>
              </names>
              <xref>
                <primaryRef db="psi-mi" dbAc="MI:0488" id="MI:0686" refType="identity" refTypeAc="MI:0356"/>
              </xref>
            </interactionDetection>
          </experimentDescription>
        </experimentList>
        <participantList>
          <proteinParticipant>
            <proteinInteractorRef ref="Alexander Disease"/>
          </proteinParticipant>
          <proteinParticipant>
            <proteinInteractorRef ref="Scrapie"/>
          </proteinParticipant>
        </participantList>
      </interaction>
      <interaction>
        <experimentList>
          <experimentDescription id="NAViGaTOR:242">
            <interactionDetection>
              <names>
                <shortLabel>unspecified method</shortLabel>
              </names>
              <xref>
                <primaryRef db="psi-mi" dbAc="MI:0488" id="MI:0686" refType="identity" refTypeAc="MI:0356"/>
              </xref>
            </interactionDetection>
          </experimentDescription>
        </experimentList>
        <participantList>
          <proteinParticipant>
            <proteinInteractorRef ref="Athetosis"/>
          </proteinParticipant>
          <proteinParticipant>
            <proteinInteractorRef ref="Trichotillomania"/>
          </proteinParticipant>
        </participantList>
      </interaction>
      <interaction>
        <experimentList>
          <experimentDescription id="NAViGaTOR:243">
            <interactionDetection>
              <names>
                <shortLabel>unspecified method</shortLabel>
              </names>
              <xref>
                <primaryRef db="psi-mi" dbAc="MI:0488" id="MI:0686" refType="identity" refTypeAc="MI:0356"/>
              </xref>
            </interactionDetection>
          </experimentDescription>
        </experimentList>
        <participantList>
          <proteinParticipant>
            <proteinInteractorRef ref="Autonomic Dysreflexia"/>
          </proteinParticipant>
          <proteinParticipant>
            <proteinInteractorRef ref="Radiculopathy"/>
          </proteinParticipant>
        </participantList>
      </interaction>
      <interaction>
        <experimentList>
          <experimentDescription id="NAViGaTOR:244">
            <interactionDetection>
              <names>
                <shortLabel>unspecified method</shortLabel>
              </names>
              <xref>
                <primaryRef db="psi-mi" dbAc="MI:0488" id="MI:0686" refType="identity" refTypeAc="MI:0356"/>
              </xref>
            </interactionDetection>
          </experimentDescription>
        </experimentList>
        <participantList>
          <proteinParticipant>
            <proteinInteractorRef ref="RETT Syndrome"/>
          </proteinParticipant>
          <proteinParticipant>
            <proteinInteractorRef ref="Radial Neuropathy"/>
          </proteinParticipant>
        </participantList>
      </interaction>
      <interaction>
        <experimentList>
          <experimentDescription id="NAViGaTOR:245">
            <interactionDetection>
              <names>
                <shortLabel>unspecified method</shortLabel>
              </names>
              <xref>
                <primaryRef db="psi-mi" dbAc="MI:0488" id="MI:0686" refType="identity" refTypeAc="MI:0356"/>
              </xref>
            </interactionDetection>
          </experimentDescription>
        </experimentList>
        <participantList>
          <proteinParticipant>
            <proteinInteractorRef ref="Sleep Paralysis"/>
          </proteinParticipant>
          <proteinParticipant>
            <proteinInteractorRef ref="Panic Disorder"/>
          </proteinParticipant>
        </participantList>
      </interaction>
      <interaction>
        <experimentList>
          <experimentDescription id="NAViGaTOR:246">
            <interactionDetection>
              <names>
                <shortLabel>unspecified method</shortLabel>
              </names>
              <xref>
                <primaryRef db="psi-mi" dbAc="MI:0488" id="MI:0686" refType="identity" refTypeAc="MI:0356"/>
              </xref>
            </interactionDetection>
          </experimentDescription>
        </experimentList>
        <participantList>
          <proteinParticipant>
            <proteinInteractorRef ref="Aging"/>
          </proteinParticipant>
          <proteinParticipant>
            <proteinInteractorRef ref="Obsessive-compulsive disorder"/>
          </proteinParticipant>
        </participantList>
      </interaction>
      <interaction>
        <experimentList>
          <experimentDescription id="NAViGaTOR:247">
            <interactionDetection>
              <names>
                <shortLabel>unspecified method</shortLabel>
              </names>
              <xref>
                <primaryRef db="psi-mi" dbAc="MI:0488" id="MI:0686" refType="identity" refTypeAc="MI:0356"/>
              </xref>
            </interactionDetection>
          </experimentDescription>
        </experimentList>
        <participantList>
          <proteinParticipant>
            <proteinInteractorRef ref="Catalepsy"/>
          </proteinParticipant>
          <proteinParticipant>
            <proteinInteractorRef ref="Rem Sleep Behaviour Disorder"/>
          </proteinParticipant>
        </participantList>
      </interaction>
      <interaction>
        <experimentList>
          <experimentDescription id="NAViGaTOR:248">
            <interactionDetection>
              <names>
                <shortLabel>unspecified method</shortLabel>
              </names>
              <xref>
                <primaryRef db="psi-mi" dbAc="MI:0488" id="MI:0686" refType="identity" refTypeAc="MI:0356"/>
              </xref>
            </interactionDetection>
          </experimentDescription>
        </experimentList>
        <participantList>
          <proteinParticipant>
            <proteinInteractorRef ref="Lesch-Nyhan Syndrome"/>
          </proteinParticipant>
          <proteinParticipant>
            <proteinInteractorRef ref="Rem Sleep Behaviour Disorder"/>
          </proteinParticipant>
        </participantList>
      </interaction>
      <interaction>
        <experimentList>
          <experimentDescription id="NAViGaTOR:249">
            <interactionDetection>
              <names>
                <shortLabel>unspecified method</shortLabel>
              </names>
              <xref>
                <primaryRef db="psi-mi" dbAc="MI:0488" id="MI:0686" refType="identity" refTypeAc="MI:0356"/>
              </xref>
            </interactionDetection>
          </experimentDescription>
        </experimentList>
        <participantList>
          <proteinParticipant>
            <proteinInteractorRef ref="Ataxia Telangiectasia"/>
          </proteinParticipant>
          <proteinParticipant>
            <proteinInteractorRef ref="Agoraphobia"/>
          </proteinParticipant>
        </participantList>
      </interaction>
      <interaction>
        <experimentList>
          <experimentDescription id="NAViGaTOR:250">
            <interactionDetection>
              <names>
                <shortLabel>unspecified method</shortLabel>
              </names>
              <xref>
                <primaryRef db="psi-mi" dbAc="MI:0488" id="MI:0686" refType="identity" refTypeAc="MI:0356"/>
              </xref>
            </interactionDetection>
          </experimentDescription>
        </experimentList>
        <participantList>
          <proteinParticipant>
            <proteinInteractorRef ref="Cerebellar Neoplasms"/>
          </proteinParticipant>
          <proteinParticipant>
            <proteinInteractorRef ref="Facial Paralysis"/>
          </proteinParticipant>
        </participantList>
      </interaction>
      <interaction>
        <experimentList>
          <experimentDescription id="NAViGaTOR:251">
            <interactionDetection>
              <names>
                <shortLabel>unspecified method</shortLabel>
              </names>
              <xref>
                <primaryRef db="psi-mi" dbAc="MI:0488" id="MI:0686" refType="identity" refTypeAc="MI:0356"/>
              </xref>
            </interactionDetection>
          </experimentDescription>
        </experimentList>
        <participantList>
          <proteinParticipant>
            <proteinInteractorRef ref="Gait Apraxia"/>
          </proteinParticipant>
          <proteinParticipant>
            <proteinInteractorRef ref="Isaacs Syndrome"/>
          </proteinParticipant>
        </participantList>
      </interaction>
      <interaction>
        <experimentList>
          <experimentDescription id="NAViGaTOR:252">
            <interactionDetection>
              <names>
                <shortLabel>unspecified method</shortLabel>
              </names>
              <xref>
                <primaryRef db="psi-mi" dbAc="MI:0488" id="MI:0686" refType="identity" refTypeAc="MI:0356"/>
              </xref>
            </interactionDetection>
          </experimentDescription>
        </experimentList>
        <participantList>
          <proteinParticipant>
            <proteinInteractorRef ref="Multiple system atropy"/>
          </proteinParticipant>
          <proteinParticipant>
            <proteinInteractorRef ref="Glycogen Storage Disease"/>
          </proteinParticipant>
        </participantList>
      </interaction>
      <interaction>
        <experimentList>
          <experimentDescription id="NAViGaTOR:253">
            <interactionDetection>
              <names>
                <shortLabel>unspecified method</shortLabel>
              </names>
              <xref>
                <primaryRef db="psi-mi" dbAc="MI:0488" id="MI:0686" refType="identity" refTypeAc="MI:0356"/>
              </xref>
            </interactionDetection>
          </experimentDescription>
        </experimentList>
        <participantList>
          <proteinParticipant>
            <proteinInteractorRef ref="Ataxia Telangiectasia"/>
          </proteinParticipant>
          <proteinParticipant>
            <proteinInteractorRef ref="Facial Paralysis"/>
          </proteinParticipant>
        </participantList>
      </interaction>
      <interaction>
        <experimentList>
          <experimentDescription id="NAViGaTOR:254">
            <interactionDetection>
              <names>
                <shortLabel>unspecified method</shortLabel>
              </names>
              <xref>
                <primaryRef db="psi-mi" dbAc="MI:0488" id="MI:0686" refType="identity" refTypeAc="MI:0356"/>
              </xref>
            </interactionDetection>
          </experimentDescription>
        </experimentList>
        <participantList>
          <proteinParticipant>
            <proteinInteractorRef ref="Capgras Syndrome"/>
          </proteinParticipant>
          <proteinParticipant>
            <proteinInteractorRef ref="Cerebellar Neoplasms"/>
          </proteinParticipant>
        </participantList>
      </interaction>
      <interaction>
        <experimentList>
          <experimentDescription id="NAViGaTOR:255">
            <interactionDetection>
              <names>
                <shortLabel>unspecified method</shortLabel>
              </names>
              <xref>
                <primaryRef db="psi-mi" dbAc="MI:0488" id="MI:0686" refType="identity" refTypeAc="MI:0356"/>
              </xref>
            </interactionDetection>
          </experimentDescription>
        </experimentList>
        <participantList>
          <proteinParticipant>
            <proteinInteractorRef ref="Vasospasm"/>
          </proteinParticipant>
          <proteinParticipant>
            <proteinInteractorRef ref="Wolfram Syndrome"/>
          </proteinParticipant>
        </participantList>
      </interaction>
      <interaction>
        <experimentList>
          <experimentDescription id="NAViGaTOR:256">
            <interactionDetection>
              <names>
                <shortLabel>unspecified method</shortLabel>
              </names>
              <xref>
                <primaryRef db="psi-mi" dbAc="MI:0488" id="MI:0686" refType="identity" refTypeAc="MI:0356"/>
              </xref>
            </interactionDetection>
          </experimentDescription>
        </experimentList>
        <participantList>
          <proteinParticipant>
            <proteinInteractorRef ref="Dyslexia"/>
          </proteinParticipant>
          <proteinParticipant>
            <proteinInteractorRef ref="Korsakoff Syndrome"/>
          </proteinParticipant>
        </participantList>
      </interaction>
      <interaction>
        <experimentList>
          <experimentDescription id="NAViGaTOR:257">
            <interactionDetection>
              <names>
                <shortLabel>unspecified method</shortLabel>
              </names>
              <xref>
                <primaryRef db="psi-mi" dbAc="MI:0488" id="MI:0686" refType="identity" refTypeAc="MI:0356"/>
              </xref>
            </interactionDetection>
          </experimentDescription>
        </experimentList>
        <participantList>
          <proteinParticipant>
            <proteinInteractorRef ref="Stroke"/>
          </proteinParticipant>
          <proteinParticipant>
            <proteinInteractorRef ref="Pathologic gambling"/>
          </proteinParticipant>
        </participantList>
      </interaction>
      <interaction>
        <experimentList>
          <experimentDescription id="NAViGaTOR:258">
            <interactionDetection>
              <names>
                <shortLabel>unspecified method</shortLabel>
              </names>
              <xref>
                <primaryRef db="psi-mi" dbAc="MI:0488" id="MI:0686" refType="identity" refTypeAc="MI:0356"/>
              </xref>
            </interactionDetection>
          </experimentDescription>
        </experimentList>
        <participantList>
          <proteinParticipant>
            <proteinInteractorRef ref="Catalepsy"/>
          </proteinParticipant>
          <proteinParticipant>
            <proteinInteractorRef ref="Somnambulism"/>
          </proteinParticipant>
        </participantList>
      </interaction>
      <interaction>
        <experimentList>
          <experimentDescription id="NAViGaTOR:259">
            <interactionDetection>
              <names>
                <shortLabel>unspecified method</shortLabel>
              </names>
              <xref>
                <primaryRef db="psi-mi" dbAc="MI:0488" id="MI:0686" refType="identity" refTypeAc="MI:0356"/>
              </xref>
            </interactionDetection>
          </experimentDescription>
        </experimentList>
        <participantList>
          <proteinParticipant>
            <proteinInteractorRef ref="Cerebrospinal Fluid Otorrhea"/>
          </proteinParticipant>
          <proteinParticipant>
            <proteinInteractorRef ref="Gait Apraxia"/>
          </proteinParticipant>
        </participantList>
      </interaction>
      <interaction>
        <experimentList>
          <experimentDescription id="NAViGaTOR:260">
            <interactionDetection>
              <names>
                <shortLabel>unspecified method</shortLabel>
              </names>
              <xref>
                <primaryRef db="psi-mi" dbAc="MI:0488" id="MI:0686" refType="identity" refTypeAc="MI:0356"/>
              </xref>
            </interactionDetection>
          </experimentDescription>
        </experimentList>
        <participantList>
          <proteinParticipant>
            <proteinInteractorRef ref="Cerebrospinal Fluid Rhinorrhea"/>
          </proteinParticipant>
          <proteinParticipant>
            <proteinInteractorRef ref="Seasonal Affective Disorder"/>
          </proteinParticipant>
        </participantList>
      </interaction>
      <interaction>
        <experimentList>
          <experimentDescription id="NAViGaTOR:261">
            <interactionDetection>
              <names>
                <shortLabel>unspecified method</shortLabel>
              </names>
              <xref>
                <primaryRef db="psi-mi" dbAc="MI:0488" id="MI:0686" refType="identity" refTypeAc="MI:0356"/>
              </xref>
            </interactionDetection>
          </experimentDescription>
        </experimentList>
        <participantList>
          <proteinParticipant>
            <proteinInteractorRef ref="Charcot-Marie-Tooth Disease"/>
          </proteinParticipant>
          <proteinParticipant>
            <proteinInteractorRef ref="Autonomic Dysreflexia"/>
          </proteinParticipant>
        </participantList>
      </interaction>
      <interaction>
        <experimentList>
          <experimentDescription id="NAViGaTOR:262">
            <interactionDetection>
              <names>
                <shortLabel>unspecified method</shortLabel>
              </names>
              <xref>
                <primaryRef db="psi-mi" dbAc="MI:0488" id="MI:0686" refType="identity" refTypeAc="MI:0356"/>
              </xref>
            </interactionDetection>
          </experimentDescription>
        </experimentList>
        <participantList>
          <proteinParticipant>
            <proteinInteractorRef ref="Cerebellar Neoplasms"/>
          </proteinParticipant>
          <proteinParticipant>
            <proteinInteractorRef ref="Apraxia"/>
          </proteinParticipant>
        </participantList>
      </interaction>
      <interaction>
        <experimentList>
          <experimentDescription id="NAViGaTOR:263">
            <interactionDetection>
              <names>
                <shortLabel>unspecified method</shortLabel>
              </names>
              <xref>
                <primaryRef db="psi-mi" dbAc="MI:0488" id="MI:0686" refType="identity" refTypeAc="MI:0356"/>
              </xref>
            </interactionDetection>
          </experimentDescription>
        </experimentList>
        <participantList>
          <proteinParticipant>
            <proteinInteractorRef ref="Paraneoplastic Cerebellar Degeneration"/>
          </proteinParticipant>
          <proteinParticipant>
            <proteinInteractorRef ref="Vocal Cord Paralysis"/>
          </proteinParticipant>
        </participantList>
      </interaction>
      <interaction>
        <experimentList>
          <experimentDescription id="NAViGaTOR:264">
            <interactionDetection>
              <names>
                <shortLabel>unspecified method</shortLabel>
              </names>
              <xref>
                <primaryRef db="psi-mi" dbAc="MI:0488" id="MI:0686" refType="identity" refTypeAc="MI:0356"/>
              </xref>
            </interactionDetection>
          </experimentDescription>
        </experimentList>
        <participantList>
          <proteinParticipant>
            <proteinInteractorRef ref="Bulbar Palsy"/>
          </proteinParticipant>
          <proteinParticipant>
            <proteinInteractorRef ref="Trichotillomania"/>
          </proteinParticipant>
        </participantList>
      </interaction>
      <interaction>
        <experimentList>
          <experimentDescription id="NAViGaTOR:265">
            <interactionDetection>
              <names>
                <shortLabel>unspecified method</shortLabel>
              </names>
              <xref>
                <primaryRef db="psi-mi" dbAc="MI:0488" id="MI:0686" refType="identity" refTypeAc="MI:0356"/>
              </xref>
            </interactionDetection>
          </experimentDescription>
        </experimentList>
        <participantList>
          <proteinParticipant>
            <proteinInteractorRef ref="Angelman Syndrome"/>
          </proteinParticipant>
          <proteinParticipant>
            <proteinInteractorRef ref="Basal Ganglia Hemorrhage"/>
          </proteinParticipant>
        </participantList>
      </interaction>
      <interaction>
        <experimentList>
          <experimentDescription id="NAViGaTOR:266">
            <interactionDetection>
              <names>
                <shortLabel>unspecified method</shortLabel>
              </names>
              <xref>
                <primaryRef db="psi-mi" dbAc="MI:0488" id="MI:0686" refType="identity" refTypeAc="MI:0356"/>
              </xref>
            </interactionDetection>
          </experimentDescription>
        </experimentList>
        <participantList>
          <proteinParticipant>
            <proteinInteractorRef ref="Aging"/>
          </proteinParticipant>
          <proteinParticipant>
            <proteinInteractorRef ref="Canavan Disease"/>
          </proteinParticipant>
        </participantList>
      </interaction>
      <interaction>
        <experimentList>
          <experimentDescription id="NAViGaTOR:267">
            <interactionDetection>
              <names>
                <shortLabel>unspecified method</shortLabel>
              </names>
              <xref>
                <primaryRef db="psi-mi" dbAc="MI:0488" id="MI:0686" refType="identity" refTypeAc="MI:0356"/>
              </xref>
            </interactionDetection>
          </experimentDescription>
        </experimentList>
        <participantList>
          <proteinParticipant>
            <proteinInteractorRef ref="Encephalomyelitis"/>
          </proteinParticipant>
          <proteinParticipant>
            <proteinInteractorRef ref="Gerstmann-Straussler-Scheinker Disease"/>
          </proteinParticipant>
        </participantList>
      </interaction>
      <interaction>
        <experimentList>
          <experimentDescription id="NAViGaTOR:268">
            <interactionDetection>
              <names>
                <shortLabel>unspecified method</shortLabel>
              </names>
              <xref>
                <primaryRef db="psi-mi" dbAc="MI:0488" id="MI:0686" refType="identity" refTypeAc="MI:0356"/>
              </xref>
            </interactionDetection>
          </experimentDescription>
        </experimentList>
        <participantList>
          <proteinParticipant>
            <proteinInteractorRef ref="Carpal Tunnel Syndrome"/>
          </proteinParticipant>
          <proteinParticipant>
            <proteinInteractorRef ref="Panic Disorder"/>
          </proteinParticipant>
        </participantList>
      </interaction>
      <interaction>
        <experimentList>
          <experimentDescription id="NAViGaTOR:269">
            <interactionDetection>
              <names>
                <shortLabel>unspecified method</shortLabel>
              </names>
              <xref>
                <primaryRef db="psi-mi" dbAc="MI:0488" id="MI:0686" refType="identity" refTypeAc="MI:0356"/>
              </xref>
            </interactionDetection>
          </experimentDescription>
        </experimentList>
        <participantList>
          <proteinParticipant>
            <proteinInteractorRef ref="Alexander Disease"/>
          </proteinParticipant>
          <proteinParticipant>
            <proteinInteractorRef ref="Alzheimer Disease"/>
          </proteinParticipant>
        </participantList>
      </interaction>
      <interaction>
        <experimentList>
          <experimentDescription id="NAViGaTOR:270">
            <interactionDetection>
              <names>
                <shortLabel>unspecified method</shortLabel>
              </names>
              <xref>
                <primaryRef db="psi-mi" dbAc="MI:0488" id="MI:0686" refType="identity" refTypeAc="MI:0356"/>
              </xref>
            </interactionDetection>
          </experimentDescription>
        </experimentList>
        <participantList>
          <proteinParticipant>
            <proteinInteractorRef ref="Obsessive-compulsive disorder"/>
          </proteinParticipant>
          <proteinParticipant>
            <proteinInteractorRef ref="Amyotrophic Lateral Sclerosis"/>
          </proteinParticipant>
        </participantList>
      </interaction>
      <interaction>
        <experimentList>
          <experimentDescription id="NAViGaTOR:271">
            <interactionDetection>
              <names>
                <shortLabel>unspecified method</shortLabel>
              </names>
              <xref>
                <primaryRef db="psi-mi" dbAc="MI:0488" id="MI:0686" refType="identity" refTypeAc="MI:0356"/>
              </xref>
            </interactionDetection>
          </experimentDescription>
        </experimentList>
        <participantList>
          <proteinParticipant>
            <proteinInteractorRef ref="Amyotrophic Lateral Sclerosis"/>
          </proteinParticipant>
          <proteinParticipant>
            <proteinInteractorRef ref="RETT Syndrome"/>
          </proteinParticipant>
        </participantList>
      </interaction>
      <interaction>
        <experimentList>
          <experimentDescription id="NAViGaTOR:272">
            <interactionDetection>
              <names>
                <shortLabel>unspecified method</shortLabel>
              </names>
              <xref>
                <primaryRef db="psi-mi" dbAc="MI:0488" id="MI:0686" refType="identity" refTypeAc="MI:0356"/>
              </xref>
            </interactionDetection>
          </experimentDescription>
        </experimentList>
        <participantList>
          <proteinParticipant>
            <proteinInteractorRef ref="Restless Legs Syndrome"/>
          </proteinParticipant>
          <proteinParticipant>
            <proteinInteractorRef ref="Seasonal Affective Disorder"/>
          </proteinParticipant>
        </participantList>
      </interaction>
      <interaction>
        <experimentList>
          <experimentDescription id="NAViGaTOR:273">
            <interactionDetection>
              <names>
                <shortLabel>unspecified method</shortLabel>
              </names>
              <xref>
                <primaryRef db="psi-mi" dbAc="MI:0488" id="MI:0686" refType="identity" refTypeAc="MI:0356"/>
              </xref>
            </interactionDetection>
          </experimentDescription>
        </experimentList>
        <participantList>
          <proteinParticipant>
            <proteinInteractorRef ref="Athetosis"/>
          </proteinParticipant>
          <proteinParticipant>
            <proteinInteractorRef ref="Paraneoplastic Polyneuropathy"/>
          </proteinParticipant>
        </participantList>
      </interaction>
      <interaction>
        <experimentList>
          <experimentDescription id="NAViGaTOR:274">
            <interactionDetection>
              <names>
                <shortLabel>unspecified method</shortLabel>
              </names>
              <xref>
                <primaryRef db="psi-mi" dbAc="MI:0488" id="MI:0686" refType="identity" refTypeAc="MI:0356"/>
              </xref>
            </interactionDetection>
          </experimentDescription>
        </experimentList>
        <participantList>
          <proteinParticipant>
            <proteinInteractorRef ref="Cerebellar Neoplasms"/>
          </proteinParticipant>
          <proteinParticipant>
            <proteinInteractorRef ref="Bulbar Palsy"/>
          </proteinParticipant>
        </participantList>
      </interaction>
      <interaction>
        <experimentList>
          <experimentDescription id="NAViGaTOR:275">
            <interactionDetection>
              <names>
                <shortLabel>unspecified method</shortLabel>
              </names>
              <xref>
                <primaryRef db="psi-mi" dbAc="MI:0488" id="MI:0686" refType="identity" refTypeAc="MI:0356"/>
              </xref>
            </interactionDetection>
          </experimentDescription>
        </experimentList>
        <participantList>
          <proteinParticipant>
            <proteinInteractorRef ref="Causalgia"/>
          </proteinParticipant>
          <proteinParticipant>
            <proteinInteractorRef ref="Alexander Disease"/>
          </proteinParticipant>
        </participantList>
      </interaction>
      <interaction>
        <experimentList>
          <experimentDescription id="NAViGaTOR:276">
            <interactionDetection>
              <names>
                <shortLabel>unspecified method</shortLabel>
              </names>
              <xref>
                <primaryRef db="psi-mi" dbAc="MI:0488" id="MI:0686" refType="identity" refTypeAc="MI:0356"/>
              </xref>
            </interactionDetection>
          </experimentDescription>
        </experimentList>
        <participantList>
          <proteinParticipant>
            <proteinInteractorRef ref="Lafora Disease"/>
          </proteinParticipant>
          <proteinParticipant>
            <proteinInteractorRef ref="Fatal Familial Insomnia"/>
          </proteinParticipant>
        </participantList>
      </interaction>
      <interaction>
        <experimentList>
          <experimentDescription id="NAViGaTOR:277">
            <interactionDetection>
              <names>
                <shortLabel>unspecified method</shortLabel>
              </names>
              <xref>
                <primaryRef db="psi-mi" dbAc="MI:0488" id="MI:0686" refType="identity" refTypeAc="MI:0356"/>
              </xref>
            </interactionDetection>
          </experimentDescription>
        </experimentList>
        <participantList>
          <proteinParticipant>
            <proteinInteractorRef ref="Apraxia"/>
          </proteinParticipant>
          <proteinParticipant>
            <proteinInteractorRef ref="Septo-Optic Dysplasia"/>
          </proteinParticipant>
        </participantList>
      </interaction>
      <interaction>
        <experimentList>
          <experimentDescription id="NAViGaTOR:278">
            <interactionDetection>
              <names>
                <shortLabel>unspecified method</shortLabel>
              </names>
              <xref>
                <primaryRef db="psi-mi" dbAc="MI:0488" id="MI:0686" refType="identity" refTypeAc="MI:0356"/>
              </xref>
            </interactionDetection>
          </experimentDescription>
        </experimentList>
        <participantList>
          <proteinParticipant>
            <proteinInteractorRef ref="Carpal Tunnel Syndrome"/>
          </proteinParticipant>
          <proteinParticipant>
            <proteinInteractorRef ref="Frontotemporal Dementia"/>
          </proteinParticipant>
        </participantList>
      </interaction>
      <interaction>
        <experimentList>
          <experimentDescription id="NAViGaTOR:279">
            <interactionDetection>
              <names>
                <shortLabel>unspecified method</shortLabel>
              </names>
              <xref>
                <primaryRef db="psi-mi" dbAc="MI:0488" id="MI:0686" refType="identity" refTypeAc="MI:0356"/>
              </xref>
            </interactionDetection>
          </experimentDescription>
        </experimentList>
        <participantList>
          <proteinParticipant>
            <proteinInteractorRef ref="Lafora Disease"/>
          </proteinParticipant>
          <proteinParticipant>
            <proteinInteractorRef ref="Pantothenate Kinase-Associated Neurodegeneration"/>
          </proteinParticipant>
        </participantList>
      </interaction>
      <interaction>
        <experimentList>
          <experimentDescription id="NAViGaTOR:280">
            <interactionDetection>
              <names>
                <shortLabel>unspecified method</shortLabel>
              </names>
              <xref>
                <primaryRef db="psi-mi" dbAc="MI:0488" id="MI:0686" refType="identity" refTypeAc="MI:0356"/>
              </xref>
            </interactionDetection>
          </experimentDescription>
        </experimentList>
        <participantList>
          <proteinParticipant>
            <proteinInteractorRef ref="Gait Ataxia"/>
          </proteinParticipant>
          <proteinParticipant>
            <proteinInteractorRef ref="Giant Axonal Neuropathy"/>
          </proteinParticipant>
        </participantList>
      </interaction>
      <interaction>
        <experimentList>
          <experimentDescription id="NAViGaTOR:281">
            <interactionDetection>
              <names>
                <shortLabel>unspecified method</shortLabel>
              </names>
              <xref>
                <primaryRef db="psi-mi" dbAc="MI:0488" id="MI:0686" refType="identity" refTypeAc="MI:0356"/>
              </xref>
            </interactionDetection>
          </experimentDescription>
        </experimentList>
        <participantList>
          <proteinParticipant>
            <proteinInteractorRef ref="Huntington disease"/>
          </proteinParticipant>
          <proteinParticipant>
            <proteinInteractorRef ref="Trochlear Nerve Disease"/>
          </proteinParticipant>
        </participantList>
      </interaction>
      <interaction>
        <experimentList>
          <experimentDescription id="NAViGaTOR:282">
            <interactionDetection>
              <names>
                <shortLabel>unspecified method</shortLabel>
              </names>
              <xref>
                <primaryRef db="psi-mi" dbAc="MI:0488" id="MI:0686" refType="identity" refTypeAc="MI:0356"/>
              </xref>
            </interactionDetection>
          </experimentDescription>
        </experimentList>
        <participantList>
          <proteinParticipant>
            <proteinInteractorRef ref="Epilepsy"/>
          </proteinParticipant>
          <proteinParticipant>
            <proteinInteractorRef ref="Tourette syndrome"/>
          </proteinParticipant>
        </participantList>
      </interaction>
      <interaction>
        <experimentList>
          <experimentDescription id="NAViGaTOR:283">
            <interactionDetection>
              <names>
                <shortLabel>unspecified method</shortLabel>
              </names>
              <xref>
                <primaryRef db="psi-mi" dbAc="MI:0488" id="MI:0686" refType="identity" refTypeAc="MI:0356"/>
              </xref>
            </interactionDetection>
          </experimentDescription>
        </experimentList>
        <participantList>
          <proteinParticipant>
            <proteinInteractorRef ref="Dysautonomia"/>
          </proteinParticipant>
          <proteinParticipant>
            <proteinInteractorRef ref="Rem Sleep Behaviour Disorder"/>
          </proteinParticipant>
        </participantList>
      </interaction>
      <interaction>
        <experimentList>
          <experimentDescription id="NAViGaTOR:284">
            <interactionDetection>
              <names>
                <shortLabel>unspecified method</shortLabel>
              </names>
              <xref>
                <primaryRef db="psi-mi" dbAc="MI:0488" id="MI:0686" refType="identity" refTypeAc="MI:0356"/>
              </xref>
            </interactionDetection>
          </experimentDescription>
        </experimentList>
        <participantList>
          <proteinParticipant>
            <proteinInteractorRef ref="Stroke"/>
          </proteinParticipant>
          <proteinParticipant>
            <proteinInteractorRef ref="Facial Neuralgia"/>
          </proteinParticipant>
        </participantList>
      </interaction>
      <interaction>
        <experimentList>
          <experimentDescription id="NAViGaTOR:285">
            <interactionDetection>
              <names>
                <shortLabel>unspecified method</shortLabel>
              </names>
              <xref>
                <primaryRef db="psi-mi" dbAc="MI:0488" id="MI:0686" refType="identity" refTypeAc="MI:0356"/>
              </xref>
            </interactionDetection>
          </experimentDescription>
        </experimentList>
        <participantList>
          <proteinParticipant>
            <proteinInteractorRef ref="Accessory Nerve Diseases"/>
          </proteinParticipant>
          <proteinParticipant>
            <proteinInteractorRef ref="Trichotillomania"/>
          </proteinParticipant>
        </participantList>
      </interaction>
      <interaction>
        <experimentList>
          <experimentDescription id="NAViGaTOR:286">
            <interactionDetection>
              <names>
                <shortLabel>unspecified method</shortLabel>
              </names>
              <xref>
                <primaryRef db="psi-mi" dbAc="MI:0488" id="MI:0686" refType="identity" refTypeAc="MI:0356"/>
              </xref>
            </interactionDetection>
          </experimentDescription>
        </experimentList>
        <participantList>
          <proteinParticipant>
            <proteinInteractorRef ref="Pathologic gambling"/>
          </proteinParticipant>
          <proteinParticipant>
            <proteinInteractorRef ref="Sleep Bruxism"/>
          </proteinParticipant>
        </participantList>
      </interaction>
      <interaction>
        <experimentList>
          <experimentDescription id="NAViGaTOR:287">
            <interactionDetection>
              <names>
                <shortLabel>unspecified method</shortLabel>
              </names>
              <xref>
                <primaryRef db="psi-mi" dbAc="MI:0488" id="MI:0686" refType="identity" refTypeAc="MI:0356"/>
              </xref>
            </interactionDetection>
          </experimentDescription>
        </experimentList>
        <participantList>
          <proteinParticipant>
            <proteinInteractorRef ref="Autonomic Dysreflexia"/>
          </proteinParticipant>
          <proteinParticipant>
            <proteinInteractorRef ref="Restless Legs Syndrome"/>
          </proteinParticipant>
        </participantList>
      </interaction>
      <interaction>
        <experimentList>
          <experimentDescription id="NAViGaTOR:288">
            <interactionDetection>
              <names>
                <shortLabel>unspecified method</shortLabel>
              </names>
              <xref>
                <primaryRef db="psi-mi" dbAc="MI:0488" id="MI:0686" refType="identity" refTypeAc="MI:0356"/>
              </xref>
            </interactionDetection>
          </experimentDescription>
        </experimentList>
        <participantList>
          <proteinParticipant>
            <proteinInteractorRef ref="Refsum Disease"/>
          </proteinParticipant>
          <proteinParticipant>
            <proteinInteractorRef ref="Tay-Sachs disease"/>
          </proteinParticipant>
        </participantList>
      </interaction>
      <interaction>
        <experimentList>
          <experimentDescription id="NAViGaTOR:289">
            <interactionDetection>
              <names>
                <shortLabel>unspecified method</shortLabel>
              </names>
              <xref>
                <primaryRef db="psi-mi" dbAc="MI:0488" id="MI:0686" refType="identity" refTypeAc="MI:0356"/>
              </xref>
            </interactionDetection>
          </experimentDescription>
        </experimentList>
        <participantList>
          <proteinParticipant>
            <proteinInteractorRef ref="Fatigue Syndrome"/>
          </proteinParticipant>
          <proteinParticipant>
            <proteinInteractorRef ref="Leukoencephalitis"/>
          </proteinParticipant>
        </participantList>
      </interaction>
      <interaction>
        <experimentList>
          <experimentDescription id="NAViGaTOR:290">
            <interactionDetection>
              <names>
                <shortLabel>unspecified method</shortLabel>
              </names>
              <xref>
                <primaryRef db="psi-mi" dbAc="MI:0488" id="MI:0686" refType="identity" refTypeAc="MI:0356"/>
              </xref>
            </interactionDetection>
          </experimentDescription>
        </experimentList>
        <participantList>
          <proteinParticipant>
            <proteinInteractorRef ref="Sleep Paralysis"/>
          </proteinParticipant>
          <proteinParticipant>
            <proteinInteractorRef ref="Tay-Sachs disease"/>
          </proteinParticipant>
        </participantList>
      </interaction>
      <interaction>
        <experimentList>
          <experimentDescription id="NAViGaTOR:291">
            <interactionDetection>
              <names>
                <shortLabel>unspecified method</shortLabel>
              </names>
              <xref>
                <primaryRef db="psi-mi" dbAc="MI:0488" id="MI:0686" refType="identity" refTypeAc="MI:0356"/>
              </xref>
            </interactionDetection>
          </experimentDescription>
        </experimentList>
        <participantList>
          <proteinParticipant>
            <proteinInteractorRef ref="Femoral Neuropathy"/>
          </proteinParticipant>
          <proteinParticipant>
            <proteinInteractorRef ref="Paraplegia"/>
          </proteinParticipant>
        </participantList>
      </interaction>
      <interaction>
        <experimentList>
          <experimentDescription id="NAViGaTOR:292">
            <interactionDetection>
              <names>
                <shortLabel>unspecified method</shortLabel>
              </names>
              <xref>
                <primaryRef db="psi-mi" dbAc="MI:0488" id="MI:0686" refType="identity" refTypeAc="MI:0356"/>
              </xref>
            </interactionDetection>
          </experimentDescription>
        </experimentList>
        <participantList>
          <proteinParticipant>
            <proteinInteractorRef ref="Alstrom Syndrome"/>
          </proteinParticipant>
          <proteinParticipant>
            <proteinInteractorRef ref="Restless Legs Syndrome"/>
          </proteinParticipant>
        </participantList>
      </interaction>
      <interaction>
        <experimentList>
          <experimentDescription id="NAViGaTOR:293">
            <interactionDetection>
              <names>
                <shortLabel>unspecified method</shortLabel>
              </names>
              <xref>
                <primaryRef db="psi-mi" dbAc="MI:0488" id="MI:0686" refType="identity" refTypeAc="MI:0356"/>
              </xref>
            </interactionDetection>
          </experimentDescription>
        </experimentList>
        <participantList>
          <proteinParticipant>
            <proteinInteractorRef ref="Multiple system atropy"/>
          </proteinParticipant>
          <proteinParticipant>
            <proteinInteractorRef ref="Essential Tremor"/>
          </proteinParticipant>
        </participantList>
      </interaction>
      <interaction>
        <experimentList>
          <experimentDescription id="NAViGaTOR:294">
            <interactionDetection>
              <names>
                <shortLabel>unspecified method</shortLabel>
              </names>
              <xref>
                <primaryRef db="psi-mi" dbAc="MI:0488" id="MI:0686" refType="identity" refTypeAc="MI:0356"/>
              </xref>
            </interactionDetection>
          </experimentDescription>
        </experimentList>
        <participantList>
          <proteinParticipant>
            <proteinInteractorRef ref="Catatonia"/>
          </proteinParticipant>
          <proteinParticipant>
            <proteinInteractorRef ref="Peroneal Neuropathies"/>
          </proteinParticipant>
        </participantList>
      </interaction>
      <interaction>
        <experimentList>
          <experimentDescription id="NAViGaTOR:295">
            <interactionDetection>
              <names>
                <shortLabel>unspecified method</shortLabel>
              </names>
              <xref>
                <primaryRef db="psi-mi" dbAc="MI:0488" id="MI:0686" refType="identity" refTypeAc="MI:0356"/>
              </xref>
            </interactionDetection>
          </experimentDescription>
        </experimentList>
        <participantList>
          <proteinParticipant>
            <proteinInteractorRef ref="Parkinsons disease"/>
          </proteinParticipant>
          <proteinParticipant>
            <proteinInteractorRef ref="Tay-Sachs disease"/>
          </proteinParticipant>
        </participantList>
      </interaction>
      <interaction>
        <experimentList>
          <experimentDescription id="NAViGaTOR:296">
            <interactionDetection>
              <names>
                <shortLabel>unspecified method</shortLabel>
              </names>
              <xref>
                <primaryRef db="psi-mi" dbAc="MI:0488" id="MI:0686" refType="identity" refTypeAc="MI:0356"/>
              </xref>
            </interactionDetection>
          </experimentDescription>
        </experimentList>
        <participantList>
          <proteinParticipant>
            <proteinInteractorRef ref="Essential Tremor"/>
          </proteinParticipant>
          <proteinParticipant>
            <proteinInteractorRef ref="Parkinsons disease"/>
          </proteinParticipant>
        </participantList>
      </interaction>
      <interaction>
        <experimentList>
          <experimentDescription id="NAViGaTOR:297">
            <interactionDetection>
              <names>
                <shortLabel>unspecified method</shortLabel>
              </names>
              <xref>
                <primaryRef db="psi-mi" dbAc="MI:0488" id="MI:0686" refType="identity" refTypeAc="MI:0356"/>
              </xref>
            </interactionDetection>
          </experimentDescription>
        </experimentList>
        <participantList>
          <proteinParticipant>
            <proteinInteractorRef ref="Paranoid Disorders"/>
          </proteinParticipant>
          <proteinParticipant>
            <proteinInteractorRef ref="Vasospasm"/>
          </proteinParticipant>
        </participantList>
      </interaction>
      <interaction>
        <experimentList>
          <experimentDescription id="NAViGaTOR:298">
            <interactionDetection>
              <names>
                <shortLabel>unspecified method</shortLabel>
              </names>
              <xref>
                <primaryRef db="psi-mi" dbAc="MI:0488" id="MI:0686" refType="identity" refTypeAc="MI:0356"/>
              </xref>
            </interactionDetection>
          </experimentDescription>
        </experimentList>
        <participantList>
          <proteinParticipant>
            <proteinInteractorRef ref="Rem Sleep Behaviour Disorder"/>
          </proteinParticipant>
          <proteinParticipant>
            <proteinInteractorRef ref="Vertigo"/>
          </proteinParticipant>
        </participantList>
      </interaction>
      <interaction>
        <experimentList>
          <experimentDescription id="NAViGaTOR:299">
            <interactionDetection>
              <names>
                <shortLabel>unspecified method</shortLabel>
              </names>
              <xref>
                <primaryRef db="psi-mi" dbAc="MI:0488" id="MI:0686" refType="identity" refTypeAc="MI:0356"/>
              </xref>
            </interactionDetection>
          </experimentDescription>
        </experimentList>
        <participantList>
          <proteinParticipant>
            <proteinInteractorRef ref="Persistent Vegetative State"/>
          </proteinParticipant>
          <proteinParticipant>
            <proteinInteractorRef ref="Tay-Sachs disease"/>
          </proteinParticipant>
        </participantList>
      </interaction>
      <interaction>
        <experimentList>
          <experimentDescription id="NAViGaTOR:300">
            <interactionDetection>
              <names>
                <shortLabel>unspecified method</shortLabel>
              </names>
              <xref>
                <primaryRef db="psi-mi" dbAc="MI:0488" id="MI:0686" refType="identity" refTypeAc="MI:0356"/>
              </xref>
            </interactionDetection>
          </experimentDescription>
        </experimentList>
        <participantList>
          <proteinParticipant>
            <proteinInteractorRef ref="Supranuclear palsy"/>
          </proteinParticipant>
          <proteinParticipant>
            <proteinInteractorRef ref="Sleep Deprivation"/>
          </proteinParticipant>
        </participantList>
      </interaction>
      <interaction>
        <experimentList>
          <experimentDescription id="NAViGaTOR:301">
            <interactionDetection>
              <names>
                <shortLabel>unspecified method</shortLabel>
              </names>
              <xref>
                <primaryRef db="psi-mi" dbAc="MI:0488" id="MI:0686" refType="identity" refTypeAc="MI:0356"/>
              </xref>
            </interactionDetection>
          </experimentDescription>
        </experimentList>
        <participantList>
          <proteinParticipant>
            <proteinInteractorRef ref="Stroke"/>
          </proteinParticipant>
          <proteinParticipant>
            <proteinInteractorRef ref="Tay-Sachs disease"/>
          </proteinParticipant>
        </participantList>
      </interaction>
      <interaction>
        <experimentList>
          <experimentDescription id="NAViGaTOR:302">
            <interactionDetection>
              <names>
                <shortLabel>unspecified method</shortLabel>
              </names>
              <xref>
                <primaryRef db="psi-mi" dbAc="MI:0488" id="MI:0686" refType="identity" refTypeAc="MI:0356"/>
              </xref>
            </interactionDetection>
          </experimentDescription>
        </experimentList>
        <participantList>
          <proteinParticipant>
            <proteinInteractorRef ref="Catalepsy"/>
          </proteinParticipant>
          <proteinParticipant>
            <proteinInteractorRef ref="Agoraphobia"/>
          </proteinParticipant>
        </participantList>
      </interaction>
      <interaction>
        <experimentList>
          <experimentDescription id="NAViGaTOR:303">
            <interactionDetection>
              <names>
                <shortLabel>unspecified method</shortLabel>
              </names>
              <xref>
                <primaryRef db="psi-mi" dbAc="MI:0488" id="MI:0686" refType="identity" refTypeAc="MI:0356"/>
              </xref>
            </interactionDetection>
          </experimentDescription>
        </experimentList>
        <participantList>
          <proteinParticipant>
            <proteinInteractorRef ref="Agoraphobia"/>
          </proteinParticipant>
          <proteinParticipant>
            <proteinInteractorRef ref="Trochlear Nerve Disease"/>
          </proteinParticipant>
        </participantList>
      </interaction>
      <interaction>
        <experimentList>
          <experimentDescription id="NAViGaTOR:304">
            <interactionDetection>
              <names>
                <shortLabel>unspecified method</shortLabel>
              </names>
              <xref>
                <primaryRef db="psi-mi" dbAc="MI:0488" id="MI:0686" refType="identity" refTypeAc="MI:0356"/>
              </xref>
            </interactionDetection>
          </experimentDescription>
        </experimentList>
        <participantList>
          <proteinParticipant>
            <proteinInteractorRef ref="Facial Paralysis"/>
          </proteinParticipant>
          <proteinParticipant>
            <proteinInteractorRef ref="Fibromyalgia"/>
          </proteinParticipant>
        </participantList>
      </interaction>
      <interaction>
        <experimentList>
          <experimentDescription id="NAViGaTOR:305">
            <interactionDetection>
              <names>
                <shortLabel>unspecified method</shortLabel>
              </names>
              <xref>
                <primaryRef db="psi-mi" dbAc="MI:0488" id="MI:0686" refType="identity" refTypeAc="MI:0356"/>
              </xref>
            </interactionDetection>
          </experimentDescription>
        </experimentList>
        <participantList>
          <proteinParticipant>
            <proteinInteractorRef ref="Chorea Gravidarum"/>
          </proteinParticipant>
          <proteinParticipant>
            <proteinInteractorRef ref="Ataxia Telangiectasia"/>
          </proteinParticipant>
        </participantList>
      </interaction>
      <interaction>
        <experimentList>
          <experimentDescription id="NAViGaTOR:306">
            <interactionDetection>
              <names>
                <shortLabel>unspecified method</shortLabel>
              </names>
              <xref>
                <primaryRef db="psi-mi" dbAc="MI:0488" id="MI:0686" refType="identity" refTypeAc="MI:0356"/>
              </xref>
            </interactionDetection>
          </experimentDescription>
        </experimentList>
        <participantList>
          <proteinParticipant>
            <proteinInteractorRef ref="Brachial Plexus Neuropathies"/>
          </proteinParticipant>
          <proteinParticipant>
            <proteinInteractorRef ref="Friedreich Ataxia"/>
          </proteinParticipant>
        </participantList>
      </interaction>
      <interaction>
        <experimentList>
          <experimentDescription id="NAViGaTOR:307">
            <interactionDetection>
              <names>
                <shortLabel>unspecified method</shortLabel>
              </names>
              <xref>
                <primaryRef db="psi-mi" dbAc="MI:0488" id="MI:0686" refType="identity" refTypeAc="MI:0356"/>
              </xref>
            </interactionDetection>
          </experimentDescription>
        </experimentList>
        <participantList>
          <proteinParticipant>
            <proteinInteractorRef ref="Cerebrospinal Fluid Rhinorrhea"/>
          </proteinParticipant>
          <proteinParticipant>
            <proteinInteractorRef ref="Agoraphobia"/>
          </proteinParticipant>
        </participantList>
      </interaction>
      <interaction>
        <experimentList>
          <experimentDescription id="NAViGaTOR:308">
            <interactionDetection>
              <names>
                <shortLabel>unspecified method</shortLabel>
              </names>
              <xref>
                <primaryRef db="psi-mi" dbAc="MI:0488" id="MI:0686" refType="identity" refTypeAc="MI:0356"/>
              </xref>
            </interactionDetection>
          </experimentDescription>
        </experimentList>
        <participantList>
          <proteinParticipant>
            <proteinInteractorRef ref="Cerebellar Neoplasms"/>
          </proteinParticipant>
          <proteinParticipant>
            <proteinInteractorRef ref="Gait Apraxia"/>
          </proteinParticipant>
        </participantList>
      </interaction>
      <interaction>
        <experimentList>
          <experimentDescription id="NAViGaTOR:309">
            <interactionDetection>
              <names>
                <shortLabel>unspecified method</shortLabel>
              </names>
              <xref>
                <primaryRef db="psi-mi" dbAc="MI:0488" id="MI:0686" refType="identity" refTypeAc="MI:0356"/>
              </xref>
            </interactionDetection>
          </experimentDescription>
        </experimentList>
        <participantList>
          <proteinParticipant>
            <proteinInteractorRef ref="Cerebrospinal Fluid Rhinorrhea"/>
          </proteinParticipant>
          <proteinParticipant>
            <proteinInteractorRef ref="Manic Depressive Psychosis"/>
          </proteinParticipant>
        </participantList>
      </interaction>
      <interaction>
        <experimentList>
          <experimentDescription id="NAViGaTOR:310">
            <interactionDetection>
              <names>
                <shortLabel>unspecified method</shortLabel>
              </names>
              <xref>
                <primaryRef db="psi-mi" dbAc="MI:0488" id="MI:0686" refType="identity" refTypeAc="MI:0356"/>
              </xref>
            </interactionDetection>
          </experimentDescription>
        </experimentList>
        <participantList>
          <proteinParticipant>
            <proteinInteractorRef ref="Brachial Plexus Neuropathies"/>
          </proteinParticipant>
          <proteinParticipant>
            <proteinInteractorRef ref="Sciatica"/>
          </proteinParticipant>
        </participantList>
      </interaction>
      <interaction>
        <experimentList>
          <experimentDescription id="NAViGaTOR:311">
            <interactionDetection>
              <names>
                <shortLabel>unspecified method</shortLabel>
              </names>
              <xref>
                <primaryRef db="psi-mi" dbAc="MI:0488" id="MI:0686" refType="identity" refTypeAc="MI:0356"/>
              </xref>
            </interactionDetection>
          </experimentDescription>
        </experimentList>
        <participantList>
          <proteinParticipant>
            <proteinInteractorRef ref="Korsakoff Syndrome"/>
          </proteinParticipant>
          <proteinParticipant>
            <proteinInteractorRef ref="Seizures"/>
          </proteinParticipant>
        </participantList>
      </interaction>
      <interaction>
        <experimentList>
          <experimentDescription id="NAViGaTOR:312">
            <interactionDetection>
              <names>
                <shortLabel>unspecified method</shortLabel>
              </names>
              <xref>
                <primaryRef db="psi-mi" dbAc="MI:0488" id="MI:0686" refType="identity" refTypeAc="MI:0356"/>
              </xref>
            </interactionDetection>
          </experimentDescription>
        </experimentList>
        <participantList>
          <proteinParticipant>
            <proteinInteractorRef ref="Spastic paraplegia"/>
          </proteinParticipant>
          <proteinParticipant>
            <proteinInteractorRef ref="Glycogen Storage Disease"/>
          </proteinParticipant>
        </participantList>
      </interaction>
      <interaction>
        <experimentList>
          <experimentDescription id="NAViGaTOR:313">
            <interactionDetection>
              <names>
                <shortLabel>unspecified method</shortLabel>
              </names>
              <xref>
                <primaryRef db="psi-mi" dbAc="MI:0488" id="MI:0686" refType="identity" refTypeAc="MI:0356"/>
              </xref>
            </interactionDetection>
          </experimentDescription>
        </experimentList>
        <participantList>
          <proteinParticipant>
            <proteinInteractorRef ref="Alexander Disease"/>
          </proteinParticipant>
          <proteinParticipant>
            <proteinInteractorRef ref="Korsakoff Syndrome"/>
          </proteinParticipant>
        </participantList>
      </interaction>
      <interaction>
        <experimentList>
          <experimentDescription id="NAViGaTOR:314">
            <interactionDetection>
              <names>
                <shortLabel>unspecified method</shortLabel>
              </names>
              <xref>
                <primaryRef db="psi-mi" dbAc="MI:0488" id="MI:0686" refType="identity" refTypeAc="MI:0356"/>
              </xref>
            </interactionDetection>
          </experimentDescription>
        </experimentList>
        <participantList>
          <proteinParticipant>
            <proteinInteractorRef ref="Niemann-Pick disease"/>
          </proteinParticipant>
          <proteinParticipant>
            <proteinInteractorRef ref="Radial Neuropathy"/>
          </proteinParticipant>
        </participantList>
      </interaction>
      <interaction>
        <experimentList>
          <experimentDescription id="NAViGaTOR:315">
            <interactionDetection>
              <names>
                <shortLabel>unspecified method</shortLabel>
              </names>
              <xref>
                <primaryRef db="psi-mi" dbAc="MI:0488" id="MI:0686" refType="identity" refTypeAc="MI:0356"/>
              </xref>
            </interactionDetection>
          </experimentDescription>
        </experimentList>
        <participantList>
          <proteinParticipant>
            <proteinInteractorRef ref="Frontotemporal Dementia"/>
          </proteinParticipant>
          <proteinParticipant>
            <proteinInteractorRef ref="Major Depressive Disorder"/>
          </proteinParticipant>
        </participantList>
      </interaction>
      <interaction>
        <experimentList>
          <experimentDescription id="NAViGaTOR:316">
            <interactionDetection>
              <names>
                <shortLabel>unspecified method</shortLabel>
              </names>
              <xref>
                <primaryRef db="psi-mi" dbAc="MI:0488" id="MI:0686" refType="identity" refTypeAc="MI:0356"/>
              </xref>
            </interactionDetection>
          </experimentDescription>
        </experimentList>
        <participantList>
          <proteinParticipant>
            <proteinInteractorRef ref="Apraxia"/>
          </proteinParticipant>
          <proteinParticipant>
            <proteinInteractorRef ref="Phantom Limb"/>
          </proteinParticipant>
        </participantList>
      </interaction>
      <interaction>
        <experimentList>
          <experimentDescription id="NAViGaTOR:317">
            <interactionDetection>
              <names>
                <shortLabel>unspecified method</shortLabel>
              </names>
              <xref>
                <primaryRef db="psi-mi" dbAc="MI:0488" id="MI:0686" refType="identity" refTypeAc="MI:0356"/>
              </xref>
            </interactionDetection>
          </experimentDescription>
        </experimentList>
        <participantList>
          <proteinParticipant>
            <proteinInteractorRef ref="Asperger syndrome"/>
          </proteinParticipant>
          <proteinParticipant>
            <proteinInteractorRef ref="Isaacs Syndrome"/>
          </proteinParticipant>
        </participantList>
      </interaction>
      <interaction>
        <experimentList>
          <experimentDescription id="NAViGaTOR:318">
            <interactionDetection>
              <names>
                <shortLabel>unspecified method</shortLabel>
              </names>
              <xref>
                <primaryRef db="psi-mi" dbAc="MI:0488" id="MI:0686" refType="identity" refTypeAc="MI:0356"/>
              </xref>
            </interactionDetection>
          </experimentDescription>
        </experimentList>
        <participantList>
          <proteinParticipant>
            <proteinInteractorRef ref="Huntington disease"/>
          </proteinParticipant>
          <proteinParticipant>
            <proteinInteractorRef ref="Phantom Limb"/>
          </proteinParticipant>
        </participantList>
      </interaction>
      <interaction>
        <experimentList>
          <experimentDescription id="NAViGaTOR:319">
            <interactionDetection>
              <names>
                <shortLabel>unspecified method</shortLabel>
              </names>
              <xref>
                <primaryRef db="psi-mi" dbAc="MI:0488" id="MI:0686" refType="identity" refTypeAc="MI:0356"/>
              </xref>
            </interactionDetection>
          </experimentDescription>
        </experimentList>
        <participantList>
          <proteinParticipant>
            <proteinInteractorRef ref="Canavan Disease"/>
          </proteinParticipant>
          <proteinParticipant>
            <proteinInteractorRef ref="Phantom Limb"/>
          </proteinParticipant>
        </participantList>
      </interaction>
      <interaction>
        <experimentList>
          <experimentDescription id="NAViGaTOR:320">
            <interactionDetection>
              <names>
                <shortLabel>unspecified method</shortLabel>
              </names>
              <xref>
                <primaryRef db="psi-mi" dbAc="MI:0488" id="MI:0686" refType="identity" refTypeAc="MI:0356"/>
              </xref>
            </interactionDetection>
          </experimentDescription>
        </experimentList>
        <participantList>
          <proteinParticipant>
            <proteinInteractorRef ref="Sleep Paralysis"/>
          </proteinParticipant>
          <proteinParticipant>
            <proteinInteractorRef ref="Seasonal Affective Disorder"/>
          </proteinParticipant>
        </participantList>
      </interaction>
      <interaction>
        <experimentList>
          <experimentDescription id="NAViGaTOR:321">
            <interactionDetection>
              <names>
                <shortLabel>unspecified method</shortLabel>
              </names>
              <xref>
                <primaryRef db="psi-mi" dbAc="MI:0488" id="MI:0686" refType="identity" refTypeAc="MI:0356"/>
              </xref>
            </interactionDetection>
          </experimentDescription>
        </experimentList>
        <participantList>
          <proteinParticipant>
            <proteinInteractorRef ref="Landau-Kleffner Syndrome"/>
          </proteinParticipant>
          <proteinParticipant>
            <proteinInteractorRef ref="Parkinsons disease"/>
          </proteinParticipant>
        </participantList>
      </interaction>
      <interaction>
        <experimentList>
          <experimentDescription id="NAViGaTOR:322">
            <interactionDetection>
              <names>
                <shortLabel>unspecified method</shortLabel>
              </names>
              <xref>
                <primaryRef db="psi-mi" dbAc="MI:0488" id="MI:0686" refType="identity" refTypeAc="MI:0356"/>
              </xref>
            </interactionDetection>
          </experimentDescription>
        </experimentList>
        <participantList>
          <proteinParticipant>
            <proteinInteractorRef ref="RETT Syndrome"/>
          </proteinParticipant>
          <proteinParticipant>
            <proteinInteractorRef ref="Tay-Sachs disease"/>
          </proteinParticipant>
        </participantList>
      </interaction>
      <interaction>
        <experimentList>
          <experimentDescription id="NAViGaTOR:323">
            <interactionDetection>
              <names>
                <shortLabel>unspecified method</shortLabel>
              </names>
              <xref>
                <primaryRef db="psi-mi" dbAc="MI:0488" id="MI:0686" refType="identity" refTypeAc="MI:0356"/>
              </xref>
            </interactionDetection>
          </experimentDescription>
        </experimentList>
        <participantList>
          <proteinParticipant>
            <proteinInteractorRef ref="Cerebrospinal Fluid Rhinorrhea"/>
          </proteinParticipant>
          <proteinParticipant>
            <proteinInteractorRef ref="Apraxia"/>
          </proteinParticipant>
        </participantList>
      </interaction>
      <interaction>
        <experimentList>
          <experimentDescription id="NAViGaTOR:324">
            <interactionDetection>
              <names>
                <shortLabel>unspecified method</shortLabel>
              </names>
              <xref>
                <primaryRef db="psi-mi" dbAc="MI:0488" id="MI:0686" refType="identity" refTypeAc="MI:0356"/>
              </xref>
            </interactionDetection>
          </experimentDescription>
        </experimentList>
        <participantList>
          <proteinParticipant>
            <proteinInteractorRef ref="Major Depressive Disorder"/>
          </proteinParticipant>
          <proteinParticipant>
            <proteinInteractorRef ref="Phantom Limb"/>
          </proteinParticipant>
        </participantList>
      </interaction>
      <interaction>
        <experimentList>
          <experimentDescription id="NAViGaTOR:325">
            <interactionDetection>
              <names>
                <shortLabel>unspecified method</shortLabel>
              </names>
              <xref>
                <primaryRef db="psi-mi" dbAc="MI:0488" id="MI:0686" refType="identity" refTypeAc="MI:0356"/>
              </xref>
            </interactionDetection>
          </experimentDescription>
        </experimentList>
        <participantList>
          <proteinParticipant>
            <proteinInteractorRef ref="Brachial Plexus Neuropathies"/>
          </proteinParticipant>
          <proteinParticipant>
            <proteinInteractorRef ref="RETT Syndrome"/>
          </proteinParticipant>
        </participantList>
      </interaction>
      <interaction>
        <experimentList>
          <experimentDescription id="NAViGaTOR:326">
            <interactionDetection>
              <names>
                <shortLabel>unspecified method</shortLabel>
              </names>
              <xref>
                <primaryRef db="psi-mi" dbAc="MI:0488" id="MI:0686" refType="identity" refTypeAc="MI:0356"/>
              </xref>
            </interactionDetection>
          </experimentDescription>
        </experimentList>
        <participantList>
          <proteinParticipant>
            <proteinInteractorRef ref="Refsum Disease"/>
          </proteinParticipant>
          <proteinParticipant>
            <proteinInteractorRef ref="Athetosis"/>
          </proteinParticipant>
        </participantList>
      </interaction>
      <interaction>
        <experimentList>
          <experimentDescription id="NAViGaTOR:327">
            <interactionDetection>
              <names>
                <shortLabel>unspecified method</shortLabel>
              </names>
              <xref>
                <primaryRef db="psi-mi" dbAc="MI:0488" id="MI:0686" refType="identity" refTypeAc="MI:0356"/>
              </xref>
            </interactionDetection>
          </experimentDescription>
        </experimentList>
        <participantList>
          <proteinParticipant>
            <proteinInteractorRef ref="Causalgia"/>
          </proteinParticipant>
          <proteinParticipant>
            <proteinInteractorRef ref="Accessory Nerve Diseases"/>
          </proteinParticipant>
        </participantList>
      </interaction>
      <interaction>
        <experimentList>
          <experimentDescription id="NAViGaTOR:328">
            <interactionDetection>
              <names>
                <shortLabel>unspecified method</shortLabel>
              </names>
              <xref>
                <primaryRef db="psi-mi" dbAc="MI:0488" id="MI:0686" refType="identity" refTypeAc="MI:0356"/>
              </xref>
            </interactionDetection>
          </experimentDescription>
        </experimentList>
        <participantList>
          <proteinParticipant>
            <proteinInteractorRef ref="Body Dysmorphic Disorders"/>
          </proteinParticipant>
          <proteinParticipant>
            <proteinInteractorRef ref="von Hippel-Lindau Disease"/>
          </proteinParticipant>
        </participantList>
      </interaction>
      <interaction>
        <experimentList>
          <experimentDescription id="NAViGaTOR:329">
            <interactionDetection>
              <names>
                <shortLabel>unspecified method</shortLabel>
              </names>
              <xref>
                <primaryRef db="psi-mi" dbAc="MI:0488" id="MI:0686" refType="identity" refTypeAc="MI:0356"/>
              </xref>
            </interactionDetection>
          </experimentDescription>
        </experimentList>
        <participantList>
          <proteinParticipant>
            <proteinInteractorRef ref="Lesch-Nyhan Syndrome"/>
          </proteinParticipant>
          <proteinParticipant>
            <proteinInteractorRef ref="Scotoma"/>
          </proteinParticipant>
        </participantList>
      </interaction>
      <interaction>
        <experimentList>
          <experimentDescription id="NAViGaTOR:330">
            <interactionDetection>
              <names>
                <shortLabel>unspecified method</shortLabel>
              </names>
              <xref>
                <primaryRef db="psi-mi" dbAc="MI:0488" id="MI:0686" refType="identity" refTypeAc="MI:0356"/>
              </xref>
            </interactionDetection>
          </experimentDescription>
        </experimentList>
        <participantList>
          <proteinParticipant>
            <proteinInteractorRef ref="Encephalomyelitis"/>
          </proteinParticipant>
          <proteinParticipant>
            <proteinInteractorRef ref="Major Depressive Disorder"/>
          </proteinParticipant>
        </participantList>
      </interaction>
      <interaction>
        <experimentList>
          <experimentDescription id="NAViGaTOR:331">
            <interactionDetection>
              <names>
                <shortLabel>unspecified method</shortLabel>
              </names>
              <xref>
                <primaryRef db="psi-mi" dbAc="MI:0488" id="MI:0686" refType="identity" refTypeAc="MI:0356"/>
              </xref>
            </interactionDetection>
          </experimentDescription>
        </experimentList>
        <participantList>
          <proteinParticipant>
            <proteinInteractorRef ref="Ataxia Telangiectasia"/>
          </proteinParticipant>
          <proteinParticipant>
            <proteinInteractorRef ref="Fatal Familial Insomnia"/>
          </proteinParticipant>
        </participantList>
      </interaction>
      <interaction>
        <experimentList>
          <experimentDescription id="NAViGaTOR:332">
            <interactionDetection>
              <names>
                <shortLabel>unspecified method</shortLabel>
              </names>
              <xref>
                <primaryRef db="psi-mi" dbAc="MI:0488" id="MI:0686" refType="identity" refTypeAc="MI:0356"/>
              </xref>
            </interactionDetection>
          </experimentDescription>
        </experimentList>
        <participantList>
          <proteinParticipant>
            <proteinInteractorRef ref="Spastic paraplegia"/>
          </proteinParticipant>
          <proteinParticipant>
            <proteinInteractorRef ref="Cerebrospinal Fluid Otorrhea"/>
          </proteinParticipant>
        </participantList>
      </interaction>
      <interaction>
        <experimentList>
          <experimentDescription id="NAViGaTOR:333">
            <interactionDetection>
              <names>
                <shortLabel>unspecified method</shortLabel>
              </names>
              <xref>
                <primaryRef db="psi-mi" dbAc="MI:0488" id="MI:0686" refType="identity" refTypeAc="MI:0356"/>
              </xref>
            </interactionDetection>
          </experimentDescription>
        </experimentList>
        <participantList>
          <proteinParticipant>
            <proteinInteractorRef ref="Spastic paraplegia"/>
          </proteinParticipant>
          <proteinParticipant>
            <proteinInteractorRef ref="Charcot-Marie-Tooth Disease"/>
          </proteinParticipant>
        </participantList>
      </interaction>
      <interaction>
        <experimentList>
          <experimentDescription id="NAViGaTOR:334">
            <interactionDetection>
              <names>
                <shortLabel>unspecified method</shortLabel>
              </names>
              <xref>
                <primaryRef db="psi-mi" dbAc="MI:0488" id="MI:0686" refType="identity" refTypeAc="MI:0356"/>
              </xref>
            </interactionDetection>
          </experimentDescription>
        </experimentList>
        <participantList>
          <proteinParticipant>
            <proteinInteractorRef ref="Paraneoplastic Cerebellar Degeneration"/>
          </proteinParticipant>
          <proteinParticipant>
            <proteinInteractorRef ref="Fatal Familial Insomnia"/>
          </proteinParticipant>
        </participantList>
      </interaction>
      <interaction>
        <experimentList>
          <experimentDescription id="NAViGaTOR:335">
            <interactionDetection>
              <names>
                <shortLabel>unspecified method</shortLabel>
              </names>
              <xref>
                <primaryRef db="psi-mi" dbAc="MI:0488" id="MI:0686" refType="identity" refTypeAc="MI:0356"/>
              </xref>
            </interactionDetection>
          </experimentDescription>
        </experimentList>
        <participantList>
          <proteinParticipant>
            <proteinInteractorRef ref="Angelman Syndrome"/>
          </proteinParticipant>
          <proteinParticipant>
            <proteinInteractorRef ref="Tuberous Sclerosis"/>
          </proteinParticipant>
        </participantList>
      </interaction>
      <interaction>
        <experimentList>
          <experimentDescription id="NAViGaTOR:336">
            <interactionDetection>
              <names>
                <shortLabel>unspecified method</shortLabel>
              </names>
              <xref>
                <primaryRef db="psi-mi" dbAc="MI:0488" id="MI:0686" refType="identity" refTypeAc="MI:0356"/>
              </xref>
            </interactionDetection>
          </experimentDescription>
        </experimentList>
        <participantList>
          <proteinParticipant>
            <proteinInteractorRef ref="Isaacs Syndrome"/>
          </proteinParticipant>
          <proteinParticipant>
            <proteinInteractorRef ref="Scotoma"/>
          </proteinParticipant>
        </participantList>
      </interaction>
      <interaction>
        <experimentList>
          <experimentDescription id="NAViGaTOR:337">
            <interactionDetection>
              <names>
                <shortLabel>unspecified method</shortLabel>
              </names>
              <xref>
                <primaryRef db="psi-mi" dbAc="MI:0488" id="MI:0686" refType="identity" refTypeAc="MI:0356"/>
              </xref>
            </interactionDetection>
          </experimentDescription>
        </experimentList>
        <participantList>
          <proteinParticipant>
            <proteinInteractorRef ref="Persistent Vegetative State"/>
          </proteinParticipant>
          <proteinParticipant>
            <proteinInteractorRef ref="Scrapie"/>
          </proteinParticipant>
        </participantList>
      </interaction>
      <interaction>
        <experimentList>
          <experimentDescription id="NAViGaTOR:338">
            <interactionDetection>
              <names>
                <shortLabel>unspecified method</shortLabel>
              </names>
              <xref>
                <primaryRef db="psi-mi" dbAc="MI:0488" id="MI:0686" refType="identity" refTypeAc="MI:0356"/>
              </xref>
            </interactionDetection>
          </experimentDescription>
        </experimentList>
        <participantList>
          <proteinParticipant>
            <proteinInteractorRef ref="Korsakoff Syndrome"/>
          </proteinParticipant>
          <proteinParticipant>
            <proteinInteractorRef ref="Rem Sleep Behaviour Disorder"/>
          </proteinParticipant>
        </participantList>
      </interaction>
      <interaction>
        <experimentList>
          <experimentDescription id="NAViGaTOR:339">
            <interactionDetection>
              <names>
                <shortLabel>unspecified method</shortLabel>
              </names>
              <xref>
                <primaryRef db="psi-mi" dbAc="MI:0488" id="MI:0686" refType="identity" refTypeAc="MI:0356"/>
              </xref>
            </interactionDetection>
          </experimentDescription>
        </experimentList>
        <participantList>
          <proteinParticipant>
            <proteinInteractorRef ref="Amyotrophic Lateral Sclerosis"/>
          </proteinParticipant>
          <proteinParticipant>
            <proteinInteractorRef ref="von Hippel-Lindau Disease"/>
          </proteinParticipant>
        </participantList>
      </interaction>
      <interaction>
        <experimentList>
          <experimentDescription id="NAViGaTOR:340">
            <interactionDetection>
              <names>
                <shortLabel>unspecified method</shortLabel>
              </names>
              <xref>
                <primaryRef db="psi-mi" dbAc="MI:0488" id="MI:0686" refType="identity" refTypeAc="MI:0356"/>
              </xref>
            </interactionDetection>
          </experimentDescription>
        </experimentList>
        <participantList>
          <proteinParticipant>
            <proteinInteractorRef ref="Somnambulism"/>
          </proteinParticipant>
          <proteinParticipant>
            <proteinInteractorRef ref="Torticollis"/>
          </proteinParticipant>
        </participantList>
      </interaction>
      <interaction>
        <experimentList>
          <experimentDescription id="NAViGaTOR:341">
            <interactionDetection>
              <names>
                <shortLabel>unspecified method</shortLabel>
              </names>
              <xref>
                <primaryRef db="psi-mi" dbAc="MI:0488" id="MI:0686" refType="identity" refTypeAc="MI:0356"/>
              </xref>
            </interactionDetection>
          </experimentDescription>
        </experimentList>
        <participantList>
          <proteinParticipant>
            <proteinInteractorRef ref="Alstrom Syndrome"/>
          </proteinParticipant>
          <proteinParticipant>
            <proteinInteractorRef ref="Sleep Deprivation"/>
          </proteinParticipant>
        </participantList>
      </interaction>
      <interaction>
        <experimentList>
          <experimentDescription id="NAViGaTOR:342">
            <interactionDetection>
              <names>
                <shortLabel>unspecified method</shortLabel>
              </names>
              <xref>
                <primaryRef db="psi-mi" dbAc="MI:0488" id="MI:0686" refType="identity" refTypeAc="MI:0356"/>
              </xref>
            </interactionDetection>
          </experimentDescription>
        </experimentList>
        <participantList>
          <proteinParticipant>
            <proteinInteractorRef ref="Fatal Familial Insomnia"/>
          </proteinParticipant>
          <proteinParticipant>
            <proteinInteractorRef ref="Panic Disorder"/>
          </proteinParticipant>
        </participantList>
      </interaction>
      <interaction>
        <experimentList>
          <experimentDescription id="NAViGaTOR:343">
            <interactionDetection>
              <names>
                <shortLabel>unspecified method</shortLabel>
              </names>
              <xref>
                <primaryRef db="psi-mi" dbAc="MI:0488" id="MI:0686" refType="identity" refTypeAc="MI:0356"/>
              </xref>
            </interactionDetection>
          </experimentDescription>
        </experimentList>
        <participantList>
          <proteinParticipant>
            <proteinInteractorRef ref="Alzheimer Disease"/>
          </proteinParticipant>
          <proteinParticipant>
            <proteinInteractorRef ref="Pantothenate Kinase-Associated Neurodegeneration"/>
          </proteinParticipant>
        </participantList>
      </interaction>
      <interaction>
        <experimentList>
          <experimentDescription id="NAViGaTOR:344">
            <interactionDetection>
              <names>
                <shortLabel>unspecified method</shortLabel>
              </names>
              <xref>
                <primaryRef db="psi-mi" dbAc="MI:0488" id="MI:0686" refType="identity" refTypeAc="MI:0356"/>
              </xref>
            </interactionDetection>
          </experimentDescription>
        </experimentList>
        <participantList>
          <proteinParticipant>
            <proteinInteractorRef ref="Cataplexy"/>
          </proteinParticipant>
          <proteinParticipant>
            <proteinInteractorRef ref="Cervical Rib Syndrome"/>
          </proteinParticipant>
        </participantList>
      </interaction>
      <interaction>
        <experimentList>
          <experimentDescription id="NAViGaTOR:345">
            <interactionDetection>
              <names>
                <shortLabel>unspecified method</shortLabel>
              </names>
              <xref>
                <primaryRef db="psi-mi" dbAc="MI:0488" id="MI:0686" refType="identity" refTypeAc="MI:0356"/>
              </xref>
            </interactionDetection>
          </experimentDescription>
        </experimentList>
        <participantList>
          <proteinParticipant>
            <proteinInteractorRef ref="Major Depressive Disorder"/>
          </proteinParticipant>
          <proteinParticipant>
            <proteinInteractorRef ref="Rem Sleep Behaviour Disorder"/>
          </proteinParticipant>
        </participantList>
      </interaction>
      <interaction>
        <experimentList>
          <experimentDescription id="NAViGaTOR:346">
            <interactionDetection>
              <names>
                <shortLabel>unspecified method</shortLabel>
              </names>
              <xref>
                <primaryRef db="psi-mi" dbAc="MI:0488" id="MI:0686" refType="identity" refTypeAc="MI:0356"/>
              </xref>
            </interactionDetection>
          </experimentDescription>
        </experimentList>
        <participantList>
          <proteinParticipant>
            <proteinInteractorRef ref="Torticollis"/>
          </proteinParticipant>
          <proteinParticipant>
            <proteinInteractorRef ref="Auditory Perceptual Disorders"/>
          </proteinParticipant>
        </participantList>
      </interaction>
      <interaction>
        <experimentList>
          <experimentDescription id="NAViGaTOR:347">
            <interactionDetection>
              <names>
                <shortLabel>unspecified method</shortLabel>
              </names>
              <xref>
                <primaryRef db="psi-mi" dbAc="MI:0488" id="MI:0686" refType="identity" refTypeAc="MI:0356"/>
              </xref>
            </interactionDetection>
          </experimentDescription>
        </experimentList>
        <participantList>
          <proteinParticipant>
            <proteinInteractorRef ref="Cataplexy"/>
          </proteinParticipant>
          <proteinParticipant>
            <proteinInteractorRef ref="Panic Disorder"/>
          </proteinParticipant>
        </participantList>
      </interaction>
      <interaction>
        <experimentList>
          <experimentDescription id="NAViGaTOR:348">
            <interactionDetection>
              <names>
                <shortLabel>unspecified method</shortLabel>
              </names>
              <xref>
                <primaryRef db="psi-mi" dbAc="MI:0488" id="MI:0686" refType="identity" refTypeAc="MI:0356"/>
              </xref>
            </interactionDetection>
          </experimentDescription>
        </experimentList>
        <participantList>
          <proteinParticipant>
            <proteinInteractorRef ref="Cerebrospinal Fluid Otorrhea"/>
          </proteinParticipant>
          <proteinParticipant>
            <proteinInteractorRef ref="Auditory Perceptual Disorders"/>
          </proteinParticipant>
        </participantList>
      </interaction>
      <interaction>
        <experimentList>
          <experimentDescription id="NAViGaTOR:349">
            <interactionDetection>
              <names>
                <shortLabel>unspecified method</shortLabel>
              </names>
              <xref>
                <primaryRef db="psi-mi" dbAc="MI:0488" id="MI:0686" refType="identity" refTypeAc="MI:0356"/>
              </xref>
            </interactionDetection>
          </experimentDescription>
        </experimentList>
        <participantList>
          <proteinParticipant>
            <proteinInteractorRef ref="Alexander Disease"/>
          </proteinParticipant>
          <proteinParticipant>
            <proteinInteractorRef ref="Bulbar Palsy"/>
          </proteinParticipant>
        </participantList>
      </interaction>
      <interaction>
        <experimentList>
          <experimentDescription id="NAViGaTOR:350">
            <interactionDetection>
              <names>
                <shortLabel>unspecified method</shortLabel>
              </names>
              <xref>
                <primaryRef db="psi-mi" dbAc="MI:0488" id="MI:0686" refType="identity" refTypeAc="MI:0356"/>
              </xref>
            </interactionDetection>
          </experimentDescription>
        </experimentList>
        <participantList>
          <proteinParticipant>
            <proteinInteractorRef ref="Causalgia"/>
          </proteinParticipant>
          <proteinParticipant>
            <proteinInteractorRef ref="Manic Depressive Psychosis"/>
          </proteinParticipant>
        </participantList>
      </interaction>
      <interaction>
        <experimentList>
          <experimentDescription id="NAViGaTOR:351">
            <interactionDetection>
              <names>
                <shortLabel>unspecified method</shortLabel>
              </names>
              <xref>
                <primaryRef db="psi-mi" dbAc="MI:0488" id="MI:0686" refType="identity" refTypeAc="MI:0356"/>
              </xref>
            </interactionDetection>
          </experimentDescription>
        </experimentList>
        <participantList>
          <proteinParticipant>
            <proteinInteractorRef ref="Facial Neuralgia"/>
          </proteinParticipant>
          <proteinParticipant>
            <proteinInteractorRef ref="Phantom Limb"/>
          </proteinParticipant>
        </participantList>
      </interaction>
      <interaction>
        <experimentList>
          <experimentDescription id="NAViGaTOR:352">
            <interactionDetection>
              <names>
                <shortLabel>unspecified method</shortLabel>
              </names>
              <xref>
                <primaryRef db="psi-mi" dbAc="MI:0488" id="MI:0686" refType="identity" refTypeAc="MI:0356"/>
              </xref>
            </interactionDetection>
          </experimentDescription>
        </experimentList>
        <participantList>
          <proteinParticipant>
            <proteinInteractorRef ref="Essential Tremor"/>
          </proteinParticipant>
          <proteinParticipant>
            <proteinInteractorRef ref="Respiratory Paralysis"/>
          </proteinParticipant>
        </participantList>
      </interaction>
      <interaction>
        <experimentList>
          <experimentDescription id="NAViGaTOR:353">
            <interactionDetection>
              <names>
                <shortLabel>unspecified method</shortLabel>
              </names>
              <xref>
                <primaryRef db="psi-mi" dbAc="MI:0488" id="MI:0686" refType="identity" refTypeAc="MI:0356"/>
              </xref>
            </interactionDetection>
          </experimentDescription>
        </experimentList>
        <participantList>
          <proteinParticipant>
            <proteinInteractorRef ref="Autonomic Dysreflexia"/>
          </proteinParticipant>
          <proteinParticipant>
            <proteinInteractorRef ref="Vasospasm"/>
          </proteinParticipant>
        </participantList>
      </interaction>
      <interaction>
        <experimentList>
          <experimentDescription id="NAViGaTOR:354">
            <interactionDetection>
              <names>
                <shortLabel>unspecified method</shortLabel>
              </names>
              <xref>
                <primaryRef db="psi-mi" dbAc="MI:0488" id="MI:0686" refType="identity" refTypeAc="MI:0356"/>
              </xref>
            </interactionDetection>
          </experimentDescription>
        </experimentList>
        <participantList>
          <proteinParticipant>
            <proteinInteractorRef ref="Sleep Bruxism"/>
          </proteinParticipant>
          <proteinParticipant>
            <proteinInteractorRef ref="von Hippel-Lindau Disease"/>
          </proteinParticipant>
        </participantList>
      </interaction>
      <interaction>
        <experimentList>
          <experimentDescription id="NAViGaTOR:355">
            <interactionDetection>
              <names>
                <shortLabel>unspecified method</shortLabel>
              </names>
              <xref>
                <primaryRef db="psi-mi" dbAc="MI:0488" id="MI:0686" refType="identity" refTypeAc="MI:0356"/>
              </xref>
            </interactionDetection>
          </experimentDescription>
        </experimentList>
        <participantList>
          <proteinParticipant>
            <proteinInteractorRef ref="Paranoid Disorders"/>
          </proteinParticipant>
          <proteinParticipant>
            <proteinInteractorRef ref="Trochlear Nerve Disease"/>
          </proteinParticipant>
        </participantList>
      </interaction>
      <interaction>
        <experimentList>
          <experimentDescription id="NAViGaTOR:356">
            <interactionDetection>
              <names>
                <shortLabel>unspecified method</shortLabel>
              </names>
              <xref>
                <primaryRef db="psi-mi" dbAc="MI:0488" id="MI:0686" refType="identity" refTypeAc="MI:0356"/>
              </xref>
            </interactionDetection>
          </experimentDescription>
        </experimentList>
        <participantList>
          <proteinParticipant>
            <proteinInteractorRef ref="Septo-Optic Dysplasia"/>
          </proteinParticipant>
          <proteinParticipant>
            <proteinInteractorRef ref="Trichotillomania"/>
          </proteinParticipant>
        </participantList>
      </interaction>
      <interaction>
        <experimentList>
          <experimentDescription id="NAViGaTOR:357">
            <interactionDetection>
              <names>
                <shortLabel>unspecified method</shortLabel>
              </names>
              <xref>
                <primaryRef db="psi-mi" dbAc="MI:0488" id="MI:0686" refType="identity" refTypeAc="MI:0356"/>
              </xref>
            </interactionDetection>
          </experimentDescription>
        </experimentList>
        <participantList>
          <proteinParticipant>
            <proteinInteractorRef ref="Essential Tremor"/>
          </proteinParticipant>
          <proteinParticipant>
            <proteinInteractorRef ref="Isaacs Syndrome"/>
          </proteinParticipant>
        </participantList>
      </interaction>
      <interaction>
        <experimentList>
          <experimentDescription id="NAViGaTOR:358">
            <interactionDetection>
              <names>
                <shortLabel>unspecified method</shortLabel>
              </names>
              <xref>
                <primaryRef db="psi-mi" dbAc="MI:0488" id="MI:0686" refType="identity" refTypeAc="MI:0356"/>
              </xref>
            </interactionDetection>
          </experimentDescription>
        </experimentList>
        <participantList>
          <proteinParticipant>
            <proteinInteractorRef ref="Huntington disease"/>
          </proteinParticipant>
          <proteinParticipant>
            <proteinInteractorRef ref="Frontotemporal Dementia"/>
          </proteinParticipant>
        </participantList>
      </interaction>
      <interaction>
        <experimentList>
          <experimentDescription id="NAViGaTOR:359">
            <interactionDetection>
              <names>
                <shortLabel>unspecified method</shortLabel>
              </names>
              <xref>
                <primaryRef db="psi-mi" dbAc="MI:0488" id="MI:0686" refType="identity" refTypeAc="MI:0356"/>
              </xref>
            </interactionDetection>
          </experimentDescription>
        </experimentList>
        <participantList>
          <proteinParticipant>
            <proteinInteractorRef ref="Carpal Tunnel Syndrome"/>
          </proteinParticipant>
          <proteinParticipant>
            <proteinInteractorRef ref="Eosinophilia-Myalgia Syndrome"/>
          </proteinParticipant>
        </participantList>
      </interaction>
      <interaction>
        <experimentList>
          <experimentDescription id="NAViGaTOR:360">
            <interactionDetection>
              <names>
                <shortLabel>unspecified method</shortLabel>
              </names>
              <xref>
                <primaryRef db="psi-mi" dbAc="MI:0488" id="MI:0686" refType="identity" refTypeAc="MI:0356"/>
              </xref>
            </interactionDetection>
          </experimentDescription>
        </experimentList>
        <participantList>
          <proteinParticipant>
            <proteinInteractorRef ref="Angelman Syndrome"/>
          </proteinParticipant>
          <proteinParticipant>
            <proteinInteractorRef ref="Fatigue Syndrome"/>
          </proteinParticipant>
        </participantList>
      </interaction>
      <interaction>
        <experimentList>
          <experimentDescription id="NAViGaTOR:361">
            <interactionDetection>
              <names>
                <shortLabel>unspecified method</shortLabel>
              </names>
              <xref>
                <primaryRef db="psi-mi" dbAc="MI:0488" id="MI:0686" refType="identity" refTypeAc="MI:0356"/>
              </xref>
            </interactionDetection>
          </experimentDescription>
        </experimentList>
        <participantList>
          <proteinParticipant>
            <proteinInteractorRef ref="Athetosis"/>
          </proteinParticipant>
          <proteinParticipant>
            <proteinInteractorRef ref="Phantom Limb"/>
          </proteinParticipant>
        </participantList>
      </interaction>
      <interaction>
        <experimentList>
          <experimentDescription id="NAViGaTOR:362">
            <interactionDetection>
              <names>
                <shortLabel>unspecified method</shortLabel>
              </names>
              <xref>
                <primaryRef db="psi-mi" dbAc="MI:0488" id="MI:0686" refType="identity" refTypeAc="MI:0356"/>
              </xref>
            </interactionDetection>
          </experimentDescription>
        </experimentList>
        <participantList>
          <proteinParticipant>
            <proteinInteractorRef ref="Brachial Plexus Neuropathies"/>
          </proteinParticipant>
          <proteinParticipant>
            <proteinInteractorRef ref="Vocal Cord Paralysis"/>
          </proteinParticipant>
        </participantList>
      </interaction>
      <interaction>
        <experimentList>
          <experimentDescription id="NAViGaTOR:363">
            <interactionDetection>
              <names>
                <shortLabel>unspecified method</shortLabel>
              </names>
              <xref>
                <primaryRef db="psi-mi" dbAc="MI:0488" id="MI:0686" refType="identity" refTypeAc="MI:0356"/>
              </xref>
            </interactionDetection>
          </experimentDescription>
        </experimentList>
        <participantList>
          <proteinParticipant>
            <proteinInteractorRef ref="Fatigue Syndrome"/>
          </proteinParticipant>
          <proteinParticipant>
            <proteinInteractorRef ref="Friedreich Ataxia"/>
          </proteinParticipant>
        </participantList>
      </interaction>
      <interaction>
        <experimentList>
          <experimentDescription id="NAViGaTOR:364">
            <interactionDetection>
              <names>
                <shortLabel>unspecified method</shortLabel>
              </names>
              <xref>
                <primaryRef db="psi-mi" dbAc="MI:0488" id="MI:0686" refType="identity" refTypeAc="MI:0356"/>
              </xref>
            </interactionDetection>
          </experimentDescription>
        </experimentList>
        <participantList>
          <proteinParticipant>
            <proteinInteractorRef ref="Ataxia Telangiectasia"/>
          </proteinParticipant>
          <proteinParticipant>
            <proteinInteractorRef ref="Respiratory Paralysis"/>
          </proteinParticipant>
        </participantList>
      </interaction>
      <interaction>
        <experimentList>
          <experimentDescription id="NAViGaTOR:365">
            <interactionDetection>
              <names>
                <shortLabel>unspecified method</shortLabel>
              </names>
              <xref>
                <primaryRef db="psi-mi" dbAc="MI:0488" id="MI:0686" refType="identity" refTypeAc="MI:0356"/>
              </xref>
            </interactionDetection>
          </experimentDescription>
        </experimentList>
        <participantList>
          <proteinParticipant>
            <proteinInteractorRef ref="Chorea"/>
          </proteinParticipant>
          <proteinParticipant>
            <proteinInteractorRef ref="&quot;Paralyses, Familial Periodic&quot;"/>
          </proteinParticipant>
        </participantList>
      </interaction>
      <interaction>
        <experimentList>
          <experimentDescription id="NAViGaTOR:366">
            <interactionDetection>
              <names>
                <shortLabel>unspecified method</shortLabel>
              </names>
              <xref>
                <primaryRef db="psi-mi" dbAc="MI:0488" id="MI:0686" refType="identity" refTypeAc="MI:0356"/>
              </xref>
            </interactionDetection>
          </experimentDescription>
        </experimentList>
        <participantList>
          <proteinParticipant>
            <proteinInteractorRef ref="Lambert-Eaton Myasthenic Syndrome"/>
          </proteinParticipant>
          <proteinParticipant>
            <proteinInteractorRef ref="Wolfram Syndrome"/>
          </proteinParticipant>
        </participantList>
      </interaction>
      <interaction>
        <experimentList>
          <experimentDescription id="NAViGaTOR:367">
            <interactionDetection>
              <names>
                <shortLabel>unspecified method</shortLabel>
              </names>
              <xref>
                <primaryRef db="psi-mi" dbAc="MI:0488" id="MI:0686" refType="identity" refTypeAc="MI:0356"/>
              </xref>
            </interactionDetection>
          </experimentDescription>
        </experimentList>
        <participantList>
          <proteinParticipant>
            <proteinInteractorRef ref="Fatal Familial Insomnia"/>
          </proteinParticipant>
          <proteinParticipant>
            <proteinInteractorRef ref="Fatigue Syndrome"/>
          </proteinParticipant>
        </participantList>
      </interaction>
      <interaction>
        <experimentList>
          <experimentDescription id="NAViGaTOR:368">
            <interactionDetection>
              <names>
                <shortLabel>unspecified method</shortLabel>
              </names>
              <xref>
                <primaryRef db="psi-mi" dbAc="MI:0488" id="MI:0686" refType="identity" refTypeAc="MI:0356"/>
              </xref>
            </interactionDetection>
          </experimentDescription>
        </experimentList>
        <participantList>
          <proteinParticipant>
            <proteinInteractorRef ref="Pantothenate Kinase-Associated Neurodegeneration"/>
          </proteinParticipant>
          <proteinParticipant>
            <proteinInteractorRef ref="Refsum Disease"/>
          </proteinParticipant>
        </participantList>
      </interaction>
      <interaction>
        <experimentList>
          <experimentDescription id="NAViGaTOR:369">
            <interactionDetection>
              <names>
                <shortLabel>unspecified method</shortLabel>
              </names>
              <xref>
                <primaryRef db="psi-mi" dbAc="MI:0488" id="MI:0686" refType="identity" refTypeAc="MI:0356"/>
              </xref>
            </interactionDetection>
          </experimentDescription>
        </experimentList>
        <participantList>
          <proteinParticipant>
            <proteinInteractorRef ref="Amyloid Neuropathy"/>
          </proteinParticipant>
          <proteinParticipant>
            <proteinInteractorRef ref="Brachial Plexus Neuropathies"/>
          </proteinParticipant>
        </participantList>
      </interaction>
      <interaction>
        <experimentList>
          <experimentDescription id="NAViGaTOR:370">
            <interactionDetection>
              <names>
                <shortLabel>unspecified method</shortLabel>
              </names>
              <xref>
                <primaryRef db="psi-mi" dbAc="MI:0488" id="MI:0686" refType="identity" refTypeAc="MI:0356"/>
              </xref>
            </interactionDetection>
          </experimentDescription>
        </experimentList>
        <participantList>
          <proteinParticipant>
            <proteinInteractorRef ref="Cerebrospinal Fluid Otorrhea"/>
          </proteinParticipant>
          <proteinParticipant>
            <proteinInteractorRef ref="Brachial Plexus Neuropathies"/>
          </proteinParticipant>
        </participantList>
      </interaction>
      <interaction>
        <experimentList>
          <experimentDescription id="NAViGaTOR:371">
            <interactionDetection>
              <names>
                <shortLabel>unspecified method</shortLabel>
              </names>
              <xref>
                <primaryRef db="psi-mi" dbAc="MI:0488" id="MI:0686" refType="identity" refTypeAc="MI:0356"/>
              </xref>
            </interactionDetection>
          </experimentDescription>
        </experimentList>
        <participantList>
          <proteinParticipant>
            <proteinInteractorRef ref="Angelman Syndrome"/>
          </proteinParticipant>
          <proteinParticipant>
            <proteinInteractorRef ref="Seasonal Affective Disorder"/>
          </proteinParticipant>
        </participantList>
      </interaction>
      <interaction>
        <experimentList>
          <experimentDescription id="NAViGaTOR:372">
            <interactionDetection>
              <names>
                <shortLabel>unspecified method</shortLabel>
              </names>
              <xref>
                <primaryRef db="psi-mi" dbAc="MI:0488" id="MI:0686" refType="identity" refTypeAc="MI:0356"/>
              </xref>
            </interactionDetection>
          </experimentDescription>
        </experimentList>
        <participantList>
          <proteinParticipant>
            <proteinInteractorRef ref="Athetosis"/>
          </proteinParticipant>
          <proteinParticipant>
            <proteinInteractorRef ref="Giant Axonal Neuropathy"/>
          </proteinParticipant>
        </participantList>
      </interaction>
      <interaction>
        <experimentList>
          <experimentDescription id="NAViGaTOR:373">
            <interactionDetection>
              <names>
                <shortLabel>unspecified method</shortLabel>
              </names>
              <xref>
                <primaryRef db="psi-mi" dbAc="MI:0488" id="MI:0686" refType="identity" refTypeAc="MI:0356"/>
              </xref>
            </interactionDetection>
          </experimentDescription>
        </experimentList>
        <participantList>
          <proteinParticipant>
            <proteinInteractorRef ref="Aging"/>
          </proteinParticipant>
          <proteinParticipant>
            <proteinInteractorRef ref="Schizophrenia"/>
          </proteinParticipant>
        </participantList>
      </interaction>
      <interaction>
        <experimentList>
          <experimentDescription id="NAViGaTOR:374">
            <interactionDetection>
              <names>
                <shortLabel>unspecified method</shortLabel>
              </names>
              <xref>
                <primaryRef db="psi-mi" dbAc="MI:0488" id="MI:0686" refType="identity" refTypeAc="MI:0356"/>
              </xref>
            </interactionDetection>
          </experimentDescription>
        </experimentList>
        <participantList>
          <proteinParticipant>
            <proteinInteractorRef ref="Amyloid Neuropathy"/>
          </proteinParticipant>
          <proteinParticipant>
            <proteinInteractorRef ref="Seizures"/>
          </proteinParticipant>
        </participantList>
      </interaction>
      <interaction>
        <experimentList>
          <experimentDescription id="NAViGaTOR:375">
            <interactionDetection>
              <names>
                <shortLabel>unspecified method</shortLabel>
              </names>
              <xref>
                <primaryRef db="psi-mi" dbAc="MI:0488" id="MI:0686" refType="identity" refTypeAc="MI:0356"/>
              </xref>
            </interactionDetection>
          </experimentDescription>
        </experimentList>
        <participantList>
          <proteinParticipant>
            <proteinInteractorRef ref="Cerebrospinal Fluid Otorrhea"/>
          </proteinParticipant>
          <proteinParticipant>
            <proteinInteractorRef ref="Pantothenate Kinase-Associated Neurodegeneration"/>
          </proteinParticipant>
        </participantList>
      </interaction>
      <interaction>
        <experimentList>
          <experimentDescription id="NAViGaTOR:376">
            <interactionDetection>
              <names>
                <shortLabel>unspecified method</shortLabel>
              </names>
              <xref>
                <primaryRef db="psi-mi" dbAc="MI:0488" id="MI:0686" refType="identity" refTypeAc="MI:0356"/>
              </xref>
            </interactionDetection>
          </experimentDescription>
        </experimentList>
        <participantList>
          <proteinParticipant>
            <proteinInteractorRef ref="Lafora Disease"/>
          </proteinParticipant>
          <proteinParticipant>
            <proteinInteractorRef ref="Persistent Vegetative State"/>
          </proteinParticipant>
        </participantList>
      </interaction>
      <interaction>
        <experimentList>
          <experimentDescription id="NAViGaTOR:377">
            <interactionDetection>
              <names>
                <shortLabel>unspecified method</shortLabel>
              </names>
              <xref>
                <primaryRef db="psi-mi" dbAc="MI:0488" id="MI:0686" refType="identity" refTypeAc="MI:0356"/>
              </xref>
            </interactionDetection>
          </experimentDescription>
        </experimentList>
        <participantList>
          <proteinParticipant>
            <proteinInteractorRef ref="Epilepsy"/>
          </proteinParticipant>
          <proteinParticipant>
            <proteinInteractorRef ref="Lambert-Eaton Myasthenic Syndrome"/>
          </proteinParticipant>
        </participantList>
      </interaction>
      <interaction>
        <experimentList>
          <experimentDescription id="NAViGaTOR:378">
            <interactionDetection>
              <names>
                <shortLabel>unspecified method</shortLabel>
              </names>
              <xref>
                <primaryRef db="psi-mi" dbAc="MI:0488" id="MI:0686" refType="identity" refTypeAc="MI:0356"/>
              </xref>
            </interactionDetection>
          </experimentDescription>
        </experimentList>
        <participantList>
          <proteinParticipant>
            <proteinInteractorRef ref="Accessory Nerve Diseases"/>
          </proteinParticipant>
          <proteinParticipant>
            <proteinInteractorRef ref="&quot;Paralyses, Familial Periodic&quot;"/>
          </proteinParticipant>
        </participantList>
      </interaction>
      <interaction>
        <experimentList>
          <experimentDescription id="NAViGaTOR:379">
            <interactionDetection>
              <names>
                <shortLabel>unspecified method</shortLabel>
              </names>
              <xref>
                <primaryRef db="psi-mi" dbAc="MI:0488" id="MI:0686" refType="identity" refTypeAc="MI:0356"/>
              </xref>
            </interactionDetection>
          </experimentDescription>
        </experimentList>
        <participantList>
          <proteinParticipant>
            <proteinInteractorRef ref="Multiple sclerosis"/>
          </proteinParticipant>
          <proteinParticipant>
            <proteinInteractorRef ref="Paraplegia"/>
          </proteinParticipant>
        </participantList>
      </interaction>
      <interaction>
        <experimentList>
          <experimentDescription id="NAViGaTOR:380">
            <interactionDetection>
              <names>
                <shortLabel>unspecified method</shortLabel>
              </names>
              <xref>
                <primaryRef db="psi-mi" dbAc="MI:0488" id="MI:0686" refType="identity" refTypeAc="MI:0356"/>
              </xref>
            </interactionDetection>
          </experimentDescription>
        </experimentList>
        <participantList>
          <proteinParticipant>
            <proteinInteractorRef ref="Cervical Rib Syndrome"/>
          </proteinParticipant>
          <proteinParticipant>
            <proteinInteractorRef ref="Gait Ataxia"/>
          </proteinParticipant>
        </participantList>
      </interaction>
      <interaction>
        <experimentList>
          <experimentDescription id="NAViGaTOR:381">
            <interactionDetection>
              <names>
                <shortLabel>unspecified method</shortLabel>
              </names>
              <xref>
                <primaryRef db="psi-mi" dbAc="MI:0488" id="MI:0686" refType="identity" refTypeAc="MI:0356"/>
              </xref>
            </interactionDetection>
          </experimentDescription>
        </experimentList>
        <participantList>
          <proteinParticipant>
            <proteinInteractorRef ref="Fatal Familial Insomnia"/>
          </proteinParticipant>
          <proteinParticipant>
            <proteinInteractorRef ref="Fibromyalgia"/>
          </proteinParticipant>
        </participantList>
      </interaction>
      <interaction>
        <experimentList>
          <experimentDescription id="NAViGaTOR:382">
            <interactionDetection>
              <names>
                <shortLabel>unspecified method</shortLabel>
              </names>
              <xref>
                <primaryRef db="psi-mi" dbAc="MI:0488" id="MI:0686" refType="identity" refTypeAc="MI:0356"/>
              </xref>
            </interactionDetection>
          </experimentDescription>
        </experimentList>
        <participantList>
          <proteinParticipant>
            <proteinInteractorRef ref="Agnosia"/>
          </proteinParticipant>
          <proteinParticipant>
            <proteinInteractorRef ref="Femoral Neuropathy"/>
          </proteinParticipant>
        </participantList>
      </interaction>
      <interaction>
        <experimentList>
          <experimentDescription id="NAViGaTOR:383">
            <interactionDetection>
              <names>
                <shortLabel>unspecified method</shortLabel>
              </names>
              <xref>
                <primaryRef db="psi-mi" dbAc="MI:0488" id="MI:0686" refType="identity" refTypeAc="MI:0356"/>
              </xref>
            </interactionDetection>
          </experimentDescription>
        </experimentList>
        <participantList>
          <proteinParticipant>
            <proteinInteractorRef ref="Charcot-Marie-Tooth Disease"/>
          </proteinParticipant>
          <proteinParticipant>
            <proteinInteractorRef ref="Scotoma"/>
          </proteinParticipant>
        </participantList>
      </interaction>
      <interaction>
        <experimentList>
          <experimentDescription id="NAViGaTOR:384">
            <interactionDetection>
              <names>
                <shortLabel>unspecified method</shortLabel>
              </names>
              <xref>
                <primaryRef db="psi-mi" dbAc="MI:0488" id="MI:0686" refType="identity" refTypeAc="MI:0356"/>
              </xref>
            </interactionDetection>
          </experimentDescription>
        </experimentList>
        <participantList>
          <proteinParticipant>
            <proteinInteractorRef ref="Cervical Rib Syndrome"/>
          </proteinParticipant>
          <proteinParticipant>
            <proteinInteractorRef ref="Facial Neuralgia"/>
          </proteinParticipant>
        </participantList>
      </interaction>
      <interaction>
        <experimentList>
          <experimentDescription id="NAViGaTOR:385">
            <interactionDetection>
              <names>
                <shortLabel>unspecified method</shortLabel>
              </names>
              <xref>
                <primaryRef db="psi-mi" dbAc="MI:0488" id="MI:0686" refType="identity" refTypeAc="MI:0356"/>
              </xref>
            </interactionDetection>
          </experimentDescription>
        </experimentList>
        <participantList>
          <proteinParticipant>
            <proteinInteractorRef ref="Cerebellar Neoplasms"/>
          </proteinParticipant>
          <proteinParticipant>
            <proteinInteractorRef ref="Radiculopathy"/>
          </proteinParticipant>
        </participantList>
      </interaction>
      <interaction>
        <experimentList>
          <experimentDescription id="NAViGaTOR:386">
            <interactionDetection>
              <names>
                <shortLabel>unspecified method</shortLabel>
              </names>
              <xref>
                <primaryRef db="psi-mi" dbAc="MI:0488" id="MI:0686" refType="identity" refTypeAc="MI:0356"/>
              </xref>
            </interactionDetection>
          </experimentDescription>
        </experimentList>
        <participantList>
          <proteinParticipant>
            <proteinInteractorRef ref="Paraneoplastic Cerebellar Degeneration"/>
          </proteinParticipant>
          <proteinParticipant>
            <proteinInteractorRef ref="Gait Apraxia"/>
          </proteinParticipant>
        </participantList>
      </interaction>
      <interaction>
        <experimentList>
          <experimentDescription id="NAViGaTOR:387">
            <interactionDetection>
              <names>
                <shortLabel>unspecified method</shortLabel>
              </names>
              <xref>
                <primaryRef db="psi-mi" dbAc="MI:0488" id="MI:0686" refType="identity" refTypeAc="MI:0356"/>
              </xref>
            </interactionDetection>
          </experimentDescription>
        </experimentList>
        <participantList>
          <proteinParticipant>
            <proteinInteractorRef ref="Trichotillomania"/>
          </proteinParticipant>
          <proteinParticipant>
            <proteinInteractorRef ref="Trochlear Nerve Disease"/>
          </proteinParticipant>
        </participantList>
      </interaction>
      <interaction>
        <experimentList>
          <experimentDescription id="NAViGaTOR:388">
            <interactionDetection>
              <names>
                <shortLabel>unspecified method</shortLabel>
              </names>
              <xref>
                <primaryRef db="psi-mi" dbAc="MI:0488" id="MI:0686" refType="identity" refTypeAc="MI:0356"/>
              </xref>
            </interactionDetection>
          </experimentDescription>
        </experimentList>
        <participantList>
          <proteinParticipant>
            <proteinInteractorRef ref="Ataxia Telangiectasia"/>
          </proteinParticipant>
          <proteinParticipant>
            <proteinInteractorRef ref="Body Dysmorphic Disorders"/>
          </proteinParticipant>
        </participantList>
      </interaction>
      <interaction>
        <experimentList>
          <experimentDescription id="NAViGaTOR:389">
            <interactionDetection>
              <names>
                <shortLabel>unspecified method</shortLabel>
              </names>
              <xref>
                <primaryRef db="psi-mi" dbAc="MI:0488" id="MI:0686" refType="identity" refTypeAc="MI:0356"/>
              </xref>
            </interactionDetection>
          </experimentDescription>
        </experimentList>
        <participantList>
          <proteinParticipant>
            <proteinInteractorRef ref="Catalepsy"/>
          </proteinParticipant>
          <proteinParticipant>
            <proteinInteractorRef ref="Charcot-Marie-Tooth Disease"/>
          </proteinParticipant>
        </participantList>
      </interaction>
      <interaction>
        <experimentList>
          <experimentDescription id="NAViGaTOR:390">
            <interactionDetection>
              <names>
                <shortLabel>unspecified method</shortLabel>
              </names>
              <xref>
                <primaryRef db="psi-mi" dbAc="MI:0488" id="MI:0686" refType="identity" refTypeAc="MI:0356"/>
              </xref>
            </interactionDetection>
          </experimentDescription>
        </experimentList>
        <participantList>
          <proteinParticipant>
            <proteinInteractorRef ref="Huntington disease"/>
          </proteinParticipant>
          <proteinParticipant>
            <proteinInteractorRef ref="Sleep Bruxism"/>
          </proteinParticipant>
        </participantList>
      </interaction>
      <interaction>
        <experimentList>
          <experimentDescription id="NAViGaTOR:391">
            <interactionDetection>
              <names>
                <shortLabel>unspecified method</shortLabel>
              </names>
              <xref>
                <primaryRef db="psi-mi" dbAc="MI:0488" id="MI:0686" refType="identity" refTypeAc="MI:0356"/>
              </xref>
            </interactionDetection>
          </experimentDescription>
        </experimentList>
        <participantList>
          <proteinParticipant>
            <proteinInteractorRef ref="Amyotrophic Lateral Sclerosis"/>
          </proteinParticipant>
          <proteinParticipant>
            <proteinInteractorRef ref="Tay-Sachs disease"/>
          </proteinParticipant>
        </participantList>
      </interaction>
      <interaction>
        <experimentList>
          <experimentDescription id="NAViGaTOR:392">
            <interactionDetection>
              <names>
                <shortLabel>unspecified method</shortLabel>
              </names>
              <xref>
                <primaryRef db="psi-mi" dbAc="MI:0488" id="MI:0686" refType="identity" refTypeAc="MI:0356"/>
              </xref>
            </interactionDetection>
          </experimentDescription>
        </experimentList>
        <participantList>
          <proteinParticipant>
            <proteinInteractorRef ref="Cerebrospinal Fluid Rhinorrhea"/>
          </proteinParticipant>
          <proteinParticipant>
            <proteinInteractorRef ref="Tuberous Sclerosis"/>
          </proteinParticipant>
        </participantList>
      </interaction>
      <interaction>
        <experimentList>
          <experimentDescription id="NAViGaTOR:393">
            <interactionDetection>
              <names>
                <shortLabel>unspecified method</shortLabel>
              </names>
              <xref>
                <primaryRef db="psi-mi" dbAc="MI:0488" id="MI:0686" refType="identity" refTypeAc="MI:0356"/>
              </xref>
            </interactionDetection>
          </experimentDescription>
        </experimentList>
        <participantList>
          <proteinParticipant>
            <proteinInteractorRef ref="Obsessive-compulsive disorder"/>
          </proteinParticipant>
          <proteinParticipant>
            <proteinInteractorRef ref="Chorea"/>
          </proteinParticipant>
        </participantList>
      </interaction>
      <interaction>
        <experimentList>
          <experimentDescription id="NAViGaTOR:394">
            <interactionDetection>
              <names>
                <shortLabel>unspecified method</shortLabel>
              </names>
              <xref>
                <primaryRef db="psi-mi" dbAc="MI:0488" id="MI:0686" refType="identity" refTypeAc="MI:0356"/>
              </xref>
            </interactionDetection>
          </experimentDescription>
        </experimentList>
        <participantList>
          <proteinParticipant>
            <proteinInteractorRef ref="Facial Neuralgia"/>
          </proteinParticipant>
          <proteinParticipant>
            <proteinInteractorRef ref="Femoral Neuropathy"/>
          </proteinParticipant>
        </participantList>
      </interaction>
      <interaction>
        <experimentList>
          <experimentDescription id="NAViGaTOR:395">
            <interactionDetection>
              <names>
                <shortLabel>unspecified method</shortLabel>
              </names>
              <xref>
                <primaryRef db="psi-mi" dbAc="MI:0488" id="MI:0686" refType="identity" refTypeAc="MI:0356"/>
              </xref>
            </interactionDetection>
          </experimentDescription>
        </experimentList>
        <participantList>
          <proteinParticipant>
            <proteinInteractorRef ref="Amyotrophic Lateral Sclerosis"/>
          </proteinParticipant>
          <proteinParticipant>
            <proteinInteractorRef ref="Sciatica"/>
          </proteinParticipant>
        </participantList>
      </interaction>
      <interaction>
        <experimentList>
          <experimentDescription id="NAViGaTOR:396">
            <interactionDetection>
              <names>
                <shortLabel>unspecified method</shortLabel>
              </names>
              <xref>
                <primaryRef db="psi-mi" dbAc="MI:0488" id="MI:0686" refType="identity" refTypeAc="MI:0356"/>
              </xref>
            </interactionDetection>
          </experimentDescription>
        </experimentList>
        <participantList>
          <proteinParticipant>
            <proteinInteractorRef ref="Niemann-Pick disease"/>
          </proteinParticipant>
          <proteinParticipant>
            <proteinInteractorRef ref="Tay-Sachs disease"/>
          </proteinParticipant>
        </participantList>
      </interaction>
      <interaction>
        <experimentList>
          <experimentDescription id="NAViGaTOR:397">
            <interactionDetection>
              <names>
                <shortLabel>unspecified method</shortLabel>
              </names>
              <xref>
                <primaryRef db="psi-mi" dbAc="MI:0488" id="MI:0686" refType="identity" refTypeAc="MI:0356"/>
              </xref>
            </interactionDetection>
          </experimentDescription>
        </experimentList>
        <participantList>
          <proteinParticipant>
            <proteinInteractorRef ref="Apraxia"/>
          </proteinParticipant>
          <proteinParticipant>
            <proteinInteractorRef ref="Restless Legs Syndrome"/>
          </proteinParticipant>
        </participantList>
      </interaction>
      <interaction>
        <experimentList>
          <experimentDescription id="NAViGaTOR:398">
            <interactionDetection>
              <names>
                <shortLabel>unspecified method</shortLabel>
              </names>
              <xref>
                <primaryRef db="psi-mi" dbAc="MI:0488" id="MI:0686" refType="identity" refTypeAc="MI:0356"/>
              </xref>
            </interactionDetection>
          </experimentDescription>
        </experimentList>
        <participantList>
          <proteinParticipant>
            <proteinInteractorRef ref="Obsessive-compulsive disorder"/>
          </proteinParticipant>
          <proteinParticipant>
            <proteinInteractorRef ref="Auditory Perceptual Disorders"/>
          </proteinParticipant>
        </participantList>
      </interaction>
      <interaction>
        <experimentList>
          <experimentDescription id="NAViGaTOR:399">
            <interactionDetection>
              <names>
                <shortLabel>unspecified method</shortLabel>
              </names>
              <xref>
                <primaryRef db="psi-mi" dbAc="MI:0488" id="MI:0686" refType="identity" refTypeAc="MI:0356"/>
              </xref>
            </interactionDetection>
          </experimentDescription>
        </experimentList>
        <participantList>
          <proteinParticipant>
            <proteinInteractorRef ref="Angelman Syndrome"/>
          </proteinParticipant>
          <proteinParticipant>
            <proteinInteractorRef ref="Apraxia"/>
          </proteinParticipant>
        </participantList>
      </interaction>
      <interaction>
        <experimentList>
          <experimentDescription id="NAViGaTOR:400">
            <interactionDetection>
              <names>
                <shortLabel>unspecified method</shortLabel>
              </names>
              <xref>
                <primaryRef db="psi-mi" dbAc="MI:0488" id="MI:0686" refType="identity" refTypeAc="MI:0356"/>
              </xref>
            </interactionDetection>
          </experimentDescription>
        </experimentList>
        <participantList>
          <proteinParticipant>
            <proteinInteractorRef ref="Alstrom Syndrome"/>
          </proteinParticipant>
          <proteinParticipant>
            <proteinInteractorRef ref="von Hippel-Lindau Disease"/>
          </proteinParticipant>
        </participantList>
      </interaction>
      <interaction>
        <experimentList>
          <experimentDescription id="NAViGaTOR:401">
            <interactionDetection>
              <names>
                <shortLabel>unspecified method</shortLabel>
              </names>
              <xref>
                <primaryRef db="psi-mi" dbAc="MI:0488" id="MI:0686" refType="identity" refTypeAc="MI:0356"/>
              </xref>
            </interactionDetection>
          </experimentDescription>
        </experimentList>
        <participantList>
          <proteinParticipant>
            <proteinInteractorRef ref="Seasonal Affective Disorder"/>
          </proteinParticipant>
          <proteinParticipant>
            <proteinInteractorRef ref="Vocal Cord Paralysis"/>
          </proteinParticipant>
        </participantList>
      </interaction>
      <interaction>
        <experimentList>
          <experimentDescription id="NAViGaTOR:402">
            <interactionDetection>
              <names>
                <shortLabel>unspecified method</shortLabel>
              </names>
              <xref>
                <primaryRef db="psi-mi" dbAc="MI:0488" id="MI:0686" refType="identity" refTypeAc="MI:0356"/>
              </xref>
            </interactionDetection>
          </experimentDescription>
        </experimentList>
        <participantList>
          <proteinParticipant>
            <proteinInteractorRef ref="Pathologic gambling"/>
          </proteinParticipant>
          <proteinParticipant>
            <proteinInteractorRef ref="Trichotillomania"/>
          </proteinParticipant>
        </participantList>
      </interaction>
      <interaction>
        <experimentList>
          <experimentDescription id="NAViGaTOR:403">
            <interactionDetection>
              <names>
                <shortLabel>unspecified method</shortLabel>
              </names>
              <xref>
                <primaryRef db="psi-mi" dbAc="MI:0488" id="MI:0686" refType="identity" refTypeAc="MI:0356"/>
              </xref>
            </interactionDetection>
          </experimentDescription>
        </experimentList>
        <participantList>
          <proteinParticipant>
            <proteinInteractorRef ref="Paraneoplastic Polyneuropathy"/>
          </proteinParticipant>
          <proteinParticipant>
            <proteinInteractorRef ref="Peroneal Neuropathies"/>
          </proteinParticipant>
        </participantList>
      </interaction>
      <interaction>
        <experimentList>
          <experimentDescription id="NAViGaTOR:404">
            <interactionDetection>
              <names>
                <shortLabel>unspecified method</shortLabel>
              </names>
              <xref>
                <primaryRef db="psi-mi" dbAc="MI:0488" id="MI:0686" refType="identity" refTypeAc="MI:0356"/>
              </xref>
            </interactionDetection>
          </experimentDescription>
        </experimentList>
        <participantList>
          <proteinParticipant>
            <proteinInteractorRef ref="&quot;Paralyses, Familial Periodic&quot;"/>
          </proteinParticipant>
          <proteinParticipant>
            <proteinInteractorRef ref="Vertigo"/>
          </proteinParticipant>
        </participantList>
      </interaction>
      <interaction>
        <experimentList>
          <experimentDescription id="NAViGaTOR:405">
            <interactionDetection>
              <names>
                <shortLabel>unspecified method</shortLabel>
              </names>
              <xref>
                <primaryRef db="psi-mi" dbAc="MI:0488" id="MI:0686" refType="identity" refTypeAc="MI:0356"/>
              </xref>
            </interactionDetection>
          </experimentDescription>
        </experimentList>
        <participantList>
          <proteinParticipant>
            <proteinInteractorRef ref="Catatonia"/>
          </proteinParticipant>
          <proteinParticipant>
            <proteinInteractorRef ref="Manic Depressive Psychosis"/>
          </proteinParticipant>
        </participantList>
      </interaction>
      <interaction>
        <experimentList>
          <experimentDescription id="NAViGaTOR:406">
            <interactionDetection>
              <names>
                <shortLabel>unspecified method</shortLabel>
              </names>
              <xref>
                <primaryRef db="psi-mi" dbAc="MI:0488" id="MI:0686" refType="identity" refTypeAc="MI:0356"/>
              </xref>
            </interactionDetection>
          </experimentDescription>
        </experimentList>
        <participantList>
          <proteinParticipant>
            <proteinInteractorRef ref="Alexander Disease"/>
          </proteinParticipant>
          <proteinParticipant>
            <proteinInteractorRef ref="Gerstmann-Straussler-Scheinker Disease"/>
          </proteinParticipant>
        </participantList>
      </interaction>
      <interaction>
        <experimentList>
          <experimentDescription id="NAViGaTOR:407">
            <interactionDetection>
              <names>
                <shortLabel>unspecified method</shortLabel>
              </names>
              <xref>
                <primaryRef db="psi-mi" dbAc="MI:0488" id="MI:0686" refType="identity" refTypeAc="MI:0356"/>
              </xref>
            </interactionDetection>
          </experimentDescription>
        </experimentList>
        <participantList>
          <proteinParticipant>
            <proteinInteractorRef ref="Chorea"/>
          </proteinParticipant>
          <proteinParticipant>
            <proteinInteractorRef ref="Facial Neuralgia"/>
          </proteinParticipant>
        </participantList>
      </interaction>
      <interaction>
        <experimentList>
          <experimentDescription id="NAViGaTOR:408">
            <interactionDetection>
              <names>
                <shortLabel>unspecified method</shortLabel>
              </names>
              <xref>
                <primaryRef db="psi-mi" dbAc="MI:0488" id="MI:0686" refType="identity" refTypeAc="MI:0356"/>
              </xref>
            </interactionDetection>
          </experimentDescription>
        </experimentList>
        <participantList>
          <proteinParticipant>
            <proteinInteractorRef ref="Creutzfeldt-Jakob Syndrome"/>
          </proteinParticipant>
          <proteinParticipant>
            <proteinInteractorRef ref="Landau-Kleffner Syndrome"/>
          </proteinParticipant>
        </participantList>
      </interaction>
      <interaction>
        <experimentList>
          <experimentDescription id="NAViGaTOR:409">
            <interactionDetection>
              <names>
                <shortLabel>unspecified method</shortLabel>
              </names>
              <xref>
                <primaryRef db="psi-mi" dbAc="MI:0488" id="MI:0686" refType="identity" refTypeAc="MI:0356"/>
              </xref>
            </interactionDetection>
          </experimentDescription>
        </experimentList>
        <participantList>
          <proteinParticipant>
            <proteinInteractorRef ref="Cerebrospinal Fluid Rhinorrhea"/>
          </proteinParticipant>
          <proteinParticipant>
            <proteinInteractorRef ref="Leukoencephalitis"/>
          </proteinParticipant>
        </participantList>
      </interaction>
      <interaction>
        <experimentList>
          <experimentDescription id="NAViGaTOR:410">
            <interactionDetection>
              <names>
                <shortLabel>unspecified method</shortLabel>
              </names>
              <xref>
                <primaryRef db="psi-mi" dbAc="MI:0488" id="MI:0686" refType="identity" refTypeAc="MI:0356"/>
              </xref>
            </interactionDetection>
          </experimentDescription>
        </experimentList>
        <participantList>
          <proteinParticipant>
            <proteinInteractorRef ref="Canavan Disease"/>
          </proteinParticipant>
          <proteinParticipant>
            <proteinInteractorRef ref="Seizures"/>
          </proteinParticipant>
        </participantList>
      </interaction>
      <interaction>
        <experimentList>
          <experimentDescription id="NAViGaTOR:411">
            <interactionDetection>
              <names>
                <shortLabel>unspecified method</shortLabel>
              </names>
              <xref>
                <primaryRef db="psi-mi" dbAc="MI:0488" id="MI:0686" refType="identity" refTypeAc="MI:0356"/>
              </xref>
            </interactionDetection>
          </experimentDescription>
        </experimentList>
        <participantList>
          <proteinParticipant>
            <proteinInteractorRef ref="Fatal Familial Insomnia"/>
          </proteinParticipant>
          <proteinParticipant>
            <proteinInteractorRef ref="Scrapie"/>
          </proteinParticipant>
        </participantList>
      </interaction>
      <interaction>
        <experimentList>
          <experimentDescription id="NAViGaTOR:412">
            <interactionDetection>
              <names>
                <shortLabel>unspecified method</shortLabel>
              </names>
              <xref>
                <primaryRef db="psi-mi" dbAc="MI:0488" id="MI:0686" refType="identity" refTypeAc="MI:0356"/>
              </xref>
            </interactionDetection>
          </experimentDescription>
        </experimentList>
        <participantList>
          <proteinParticipant>
            <proteinInteractorRef ref="Sleep Paralysis"/>
          </proteinParticipant>
          <proteinParticipant>
            <proteinInteractorRef ref="Fibromyalgia"/>
          </proteinParticipant>
        </participantList>
      </interaction>
      <interaction>
        <experimentList>
          <experimentDescription id="NAViGaTOR:413">
            <interactionDetection>
              <names>
                <shortLabel>unspecified method</shortLabel>
              </names>
              <xref>
                <primaryRef db="psi-mi" dbAc="MI:0488" id="MI:0686" refType="identity" refTypeAc="MI:0356"/>
              </xref>
            </interactionDetection>
          </experimentDescription>
        </experimentList>
        <participantList>
          <proteinParticipant>
            <proteinInteractorRef ref="Gerstmann-Straussler-Scheinker Disease"/>
          </proteinParticipant>
          <proteinParticipant>
            <proteinInteractorRef ref="Landau-Kleffner Syndrome"/>
          </proteinParticipant>
        </participantList>
      </interaction>
      <interaction>
        <experimentList>
          <experimentDescription id="NAViGaTOR:414">
            <interactionDetection>
              <names>
                <shortLabel>unspecified method</shortLabel>
              </names>
              <xref>
                <primaryRef db="psi-mi" dbAc="MI:0488" id="MI:0686" refType="identity" refTypeAc="MI:0356"/>
              </xref>
            </interactionDetection>
          </experimentDescription>
        </experimentList>
        <participantList>
          <proteinParticipant>
            <proteinInteractorRef ref="Paraneoplastic Polyneuropathy"/>
          </proteinParticipant>
          <proteinParticipant>
            <proteinInteractorRef ref="Restless Legs Syndrome"/>
          </proteinParticipant>
        </participantList>
      </interaction>
      <interaction>
        <experimentList>
          <experimentDescription id="NAViGaTOR:415">
            <interactionDetection>
              <names>
                <shortLabel>unspecified method</shortLabel>
              </names>
              <xref>
                <primaryRef db="psi-mi" dbAc="MI:0488" id="MI:0686" refType="identity" refTypeAc="MI:0356"/>
              </xref>
            </interactionDetection>
          </experimentDescription>
        </experimentList>
        <participantList>
          <proteinParticipant>
            <proteinInteractorRef ref="Aging"/>
          </proteinParticipant>
          <proteinParticipant>
            <proteinInteractorRef ref="Persistent Vegetative State"/>
          </proteinParticipant>
        </participantList>
      </interaction>
      <interaction>
        <experimentList>
          <experimentDescription id="NAViGaTOR:416">
            <interactionDetection>
              <names>
                <shortLabel>unspecified method</shortLabel>
              </names>
              <xref>
                <primaryRef db="psi-mi" dbAc="MI:0488" id="MI:0686" refType="identity" refTypeAc="MI:0356"/>
              </xref>
            </interactionDetection>
          </experimentDescription>
        </experimentList>
        <participantList>
          <proteinParticipant>
            <proteinInteractorRef ref="Essential Tremor"/>
          </proteinParticipant>
          <proteinParticipant>
            <proteinInteractorRef ref="Paraneoplastic Polyneuropathy"/>
          </proteinParticipant>
        </participantList>
      </interaction>
      <interaction>
        <experimentList>
          <experimentDescription id="NAViGaTOR:417">
            <interactionDetection>
              <names>
                <shortLabel>unspecified method</shortLabel>
              </names>
              <xref>
                <primaryRef db="psi-mi" dbAc="MI:0488" id="MI:0686" refType="identity" refTypeAc="MI:0356"/>
              </xref>
            </interactionDetection>
          </experimentDescription>
        </experimentList>
        <participantList>
          <proteinParticipant>
            <proteinInteractorRef ref="Agoraphobia"/>
          </proteinParticipant>
          <proteinParticipant>
            <proteinInteractorRef ref="Fatal Familial Insomnia"/>
          </proteinParticipant>
        </participantList>
      </interaction>
      <interaction>
        <experimentList>
          <experimentDescription id="NAViGaTOR:418">
            <interactionDetection>
              <names>
                <shortLabel>unspecified method</shortLabel>
              </names>
              <xref>
                <primaryRef db="psi-mi" dbAc="MI:0488" id="MI:0686" refType="identity" refTypeAc="MI:0356"/>
              </xref>
            </interactionDetection>
          </experimentDescription>
        </experimentList>
        <participantList>
          <proteinParticipant>
            <proteinInteractorRef ref="Multiple system atropy"/>
          </proteinParticipant>
          <proteinParticipant>
            <proteinInteractorRef ref="Korsakoff Syndrome"/>
          </proteinParticipant>
        </participantList>
      </interaction>
      <interaction>
        <experimentList>
          <experimentDescription id="NAViGaTOR:419">
            <interactionDetection>
              <names>
                <shortLabel>unspecified method</shortLabel>
              </names>
              <xref>
                <primaryRef db="psi-mi" dbAc="MI:0488" id="MI:0686" refType="identity" refTypeAc="MI:0356"/>
              </xref>
            </interactionDetection>
          </experimentDescription>
        </experimentList>
        <participantList>
          <proteinParticipant>
            <proteinInteractorRef ref="Autonomic Dysreflexia"/>
          </proteinParticipant>
          <proteinParticipant>
            <proteinInteractorRef ref="Vertigo"/>
          </proteinParticipant>
        </participantList>
      </interaction>
      <interaction>
        <experimentList>
          <experimentDescription id="NAViGaTOR:420">
            <interactionDetection>
              <names>
                <shortLabel>unspecified method</shortLabel>
              </names>
              <xref>
                <primaryRef db="psi-mi" dbAc="MI:0488" id="MI:0686" refType="identity" refTypeAc="MI:0356"/>
              </xref>
            </interactionDetection>
          </experimentDescription>
        </experimentList>
        <participantList>
          <proteinParticipant>
            <proteinInteractorRef ref="Cervical Rib Syndrome"/>
          </proteinParticipant>
          <proteinParticipant>
            <proteinInteractorRef ref="Landau-Kleffner Syndrome"/>
          </proteinParticipant>
        </participantList>
      </interaction>
      <interaction>
        <experimentList>
          <experimentDescription id="NAViGaTOR:421">
            <interactionDetection>
              <names>
                <shortLabel>unspecified method</shortLabel>
              </names>
              <xref>
                <primaryRef db="psi-mi" dbAc="MI:0488" id="MI:0686" refType="identity" refTypeAc="MI:0356"/>
              </xref>
            </interactionDetection>
          </experimentDescription>
        </experimentList>
        <participantList>
          <proteinParticipant>
            <proteinInteractorRef ref="Causalgia"/>
          </proteinParticipant>
          <proteinParticipant>
            <proteinInteractorRef ref="Paraplegia"/>
          </proteinParticipant>
        </participantList>
      </interaction>
      <interaction>
        <experimentList>
          <experimentDescription id="NAViGaTOR:422">
            <interactionDetection>
              <names>
                <shortLabel>unspecified method</shortLabel>
              </names>
              <xref>
                <primaryRef db="psi-mi" dbAc="MI:0488" id="MI:0686" refType="identity" refTypeAc="MI:0356"/>
              </xref>
            </interactionDetection>
          </experimentDescription>
        </experimentList>
        <participantList>
          <proteinParticipant>
            <proteinInteractorRef ref="Cervical Rib Syndrome"/>
          </proteinParticipant>
          <proteinParticipant>
            <proteinInteractorRef ref="Fibromyalgia"/>
          </proteinParticipant>
        </participantList>
      </interaction>
      <interaction>
        <experimentList>
          <experimentDescription id="NAViGaTOR:423">
            <interactionDetection>
              <names>
                <shortLabel>unspecified method</shortLabel>
              </names>
              <xref>
                <primaryRef db="psi-mi" dbAc="MI:0488" id="MI:0686" refType="identity" refTypeAc="MI:0356"/>
              </xref>
            </interactionDetection>
          </experimentDescription>
        </experimentList>
        <participantList>
          <proteinParticipant>
            <proteinInteractorRef ref="Fatigue Syndrome"/>
          </proteinParticipant>
          <proteinParticipant>
            <proteinInteractorRef ref="Manic Depressive Psychosis"/>
          </proteinParticipant>
        </participantList>
      </interaction>
      <interaction>
        <experimentList>
          <experimentDescription id="NAViGaTOR:424">
            <interactionDetection>
              <names>
                <shortLabel>unspecified method</shortLabel>
              </names>
              <xref>
                <primaryRef db="psi-mi" dbAc="MI:0488" id="MI:0686" refType="identity" refTypeAc="MI:0356"/>
              </xref>
            </interactionDetection>
          </experimentDescription>
        </experimentList>
        <participantList>
          <proteinParticipant>
            <proteinInteractorRef ref="Eosinophilia-Myalgia Syndrome"/>
          </proteinParticipant>
          <proteinParticipant>
            <proteinInteractorRef ref="Vertigo"/>
          </proteinParticipant>
        </participantList>
      </interaction>
      <interaction>
        <experimentList>
          <experimentDescription id="NAViGaTOR:425">
            <interactionDetection>
              <names>
                <shortLabel>unspecified method</shortLabel>
              </names>
              <xref>
                <primaryRef db="psi-mi" dbAc="MI:0488" id="MI:0686" refType="identity" refTypeAc="MI:0356"/>
              </xref>
            </interactionDetection>
          </experimentDescription>
        </experimentList>
        <participantList>
          <proteinParticipant>
            <proteinInteractorRef ref="Seizures"/>
          </proteinParticipant>
          <proteinParticipant>
            <proteinInteractorRef ref="Tay-Sachs disease"/>
          </proteinParticipant>
        </participantList>
      </interaction>
      <interaction>
        <experimentList>
          <experimentDescription id="NAViGaTOR:426">
            <interactionDetection>
              <names>
                <shortLabel>unspecified method</shortLabel>
              </names>
              <xref>
                <primaryRef db="psi-mi" dbAc="MI:0488" id="MI:0686" refType="identity" refTypeAc="MI:0356"/>
              </xref>
            </interactionDetection>
          </experimentDescription>
        </experimentList>
        <participantList>
          <proteinParticipant>
            <proteinInteractorRef ref="Supranuclear palsy"/>
          </proteinParticipant>
          <proteinParticipant>
            <proteinInteractorRef ref="Radiculopathy"/>
          </proteinParticipant>
        </participantList>
      </interaction>
      <interaction>
        <experimentList>
          <experimentDescription id="NAViGaTOR:427">
            <interactionDetection>
              <names>
                <shortLabel>unspecified method</shortLabel>
              </names>
              <xref>
                <primaryRef db="psi-mi" dbAc="MI:0488" id="MI:0686" refType="identity" refTypeAc="MI:0356"/>
              </xref>
            </interactionDetection>
          </experimentDescription>
        </experimentList>
        <participantList>
          <proteinParticipant>
            <proteinInteractorRef ref="Agnosia"/>
          </proteinParticipant>
          <proteinParticipant>
            <proteinInteractorRef ref="Fibromyalgia"/>
          </proteinParticipant>
        </participantList>
      </interaction>
      <interaction>
        <experimentList>
          <experimentDescription id="NAViGaTOR:428">
            <interactionDetection>
              <names>
                <shortLabel>unspecified method</shortLabel>
              </names>
              <xref>
                <primaryRef db="psi-mi" dbAc="MI:0488" id="MI:0686" refType="identity" refTypeAc="MI:0356"/>
              </xref>
            </interactionDetection>
          </experimentDescription>
        </experimentList>
        <participantList>
          <proteinParticipant>
            <proteinInteractorRef ref="Aging"/>
          </proteinParticipant>
          <proteinParticipant>
            <proteinInteractorRef ref="Tuberous Sclerosis"/>
          </proteinParticipant>
        </participantList>
      </interaction>
      <interaction>
        <experimentList>
          <experimentDescription id="NAViGaTOR:429">
            <interactionDetection>
              <names>
                <shortLabel>unspecified method</shortLabel>
              </names>
              <xref>
                <primaryRef db="psi-mi" dbAc="MI:0488" id="MI:0686" refType="identity" refTypeAc="MI:0356"/>
              </xref>
            </interactionDetection>
          </experimentDescription>
        </experimentList>
        <participantList>
          <proteinParticipant>
            <proteinInteractorRef ref="Bulbar Palsy"/>
          </proteinParticipant>
          <proteinParticipant>
            <proteinInteractorRef ref="Restless Legs Syndrome"/>
          </proteinParticipant>
        </participantList>
      </interaction>
      <interaction>
        <experimentList>
          <experimentDescription id="NAViGaTOR:430">
            <interactionDetection>
              <names>
                <shortLabel>unspecified method</shortLabel>
              </names>
              <xref>
                <primaryRef db="psi-mi" dbAc="MI:0488" id="MI:0686" refType="identity" refTypeAc="MI:0356"/>
              </xref>
            </interactionDetection>
          </experimentDescription>
        </experimentList>
        <participantList>
          <proteinParticipant>
            <proteinInteractorRef ref="Amyotrophic Lateral Sclerosis"/>
          </proteinParticipant>
          <proteinParticipant>
            <proteinInteractorRef ref="Vocal Cord Paralysis"/>
          </proteinParticipant>
        </participantList>
      </interaction>
      <interaction>
        <experimentList>
          <experimentDescription id="NAViGaTOR:431">
            <interactionDetection>
              <names>
                <shortLabel>unspecified method</shortLabel>
              </names>
              <xref>
                <primaryRef db="psi-mi" dbAc="MI:0488" id="MI:0686" refType="identity" refTypeAc="MI:0356"/>
              </xref>
            </interactionDetection>
          </experimentDescription>
        </experimentList>
        <participantList>
          <proteinParticipant>
            <proteinInteractorRef ref="Facial Neuralgia"/>
          </proteinParticipant>
          <proteinParticipant>
            <proteinInteractorRef ref="RETT Syndrome"/>
          </proteinParticipant>
        </participantList>
      </interaction>
      <interaction>
        <experimentList>
          <experimentDescription id="NAViGaTOR:432">
            <interactionDetection>
              <names>
                <shortLabel>unspecified method</shortLabel>
              </names>
              <xref>
                <primaryRef db="psi-mi" dbAc="MI:0488" id="MI:0686" refType="identity" refTypeAc="MI:0356"/>
              </xref>
            </interactionDetection>
          </experimentDescription>
        </experimentList>
        <participantList>
          <proteinParticipant>
            <proteinInteractorRef ref="Landau-Kleffner Syndrome"/>
          </proteinParticipant>
          <proteinParticipant>
            <proteinInteractorRef ref="Peroneal Neuropathies"/>
          </proteinParticipant>
        </participantList>
      </interaction>
      <interaction>
        <experimentList>
          <experimentDescription id="NAViGaTOR:433">
            <interactionDetection>
              <names>
                <shortLabel>unspecified method</shortLabel>
              </names>
              <xref>
                <primaryRef db="psi-mi" dbAc="MI:0488" id="MI:0686" refType="identity" refTypeAc="MI:0356"/>
              </xref>
            </interactionDetection>
          </experimentDescription>
        </experimentList>
        <participantList>
          <proteinParticipant>
            <proteinInteractorRef ref="Stroke"/>
          </proteinParticipant>
          <proteinParticipant>
            <proteinInteractorRef ref="Catatonia"/>
          </proteinParticipant>
        </participantList>
      </interaction>
      <interaction>
        <experimentList>
          <experimentDescription id="NAViGaTOR:434">
            <interactionDetection>
              <names>
                <shortLabel>unspecified method</shortLabel>
              </names>
              <xref>
                <primaryRef db="psi-mi" dbAc="MI:0488" id="MI:0686" refType="identity" refTypeAc="MI:0356"/>
              </xref>
            </interactionDetection>
          </experimentDescription>
        </experimentList>
        <participantList>
          <proteinParticipant>
            <proteinInteractorRef ref="Body Dysmorphic Disorders"/>
          </proteinParticipant>
          <proteinParticipant>
            <proteinInteractorRef ref="Sleep Deprivation"/>
          </proteinParticipant>
        </participantList>
      </interaction>
      <interaction>
        <experimentList>
          <experimentDescription id="NAViGaTOR:435">
            <interactionDetection>
              <names>
                <shortLabel>unspecified method</shortLabel>
              </names>
              <xref>
                <primaryRef db="psi-mi" dbAc="MI:0488" id="MI:0686" refType="identity" refTypeAc="MI:0356"/>
              </xref>
            </interactionDetection>
          </experimentDescription>
        </experimentList>
        <participantList>
          <proteinParticipant>
            <proteinInteractorRef ref="Cerebrospinal Fluid Otorrhea"/>
          </proteinParticipant>
          <proteinParticipant>
            <proteinInteractorRef ref="Kleine-Levin Syndrome"/>
          </proteinParticipant>
        </participantList>
      </interaction>
      <interaction>
        <experimentList>
          <experimentDescription id="NAViGaTOR:436">
            <interactionDetection>
              <names>
                <shortLabel>unspecified method</shortLabel>
              </names>
              <xref>
                <primaryRef db="psi-mi" dbAc="MI:0488" id="MI:0686" refType="identity" refTypeAc="MI:0356"/>
              </xref>
            </interactionDetection>
          </experimentDescription>
        </experimentList>
        <participantList>
          <proteinParticipant>
            <proteinInteractorRef ref="Accessory Nerve Diseases"/>
          </proteinParticipant>
          <proteinParticipant>
            <proteinInteractorRef ref="Bardet-Biedl Syndrome"/>
          </proteinParticipant>
        </participantList>
      </interaction>
      <interaction>
        <experimentList>
          <experimentDescription id="NAViGaTOR:437">
            <interactionDetection>
              <names>
                <shortLabel>unspecified method</shortLabel>
              </names>
              <xref>
                <primaryRef db="psi-mi" dbAc="MI:0488" id="MI:0686" refType="identity" refTypeAc="MI:0356"/>
              </xref>
            </interactionDetection>
          </experimentDescription>
        </experimentList>
        <participantList>
          <proteinParticipant>
            <proteinInteractorRef ref="Spastic paraplegia"/>
          </proteinParticipant>
          <proteinParticipant>
            <proteinInteractorRef ref="Pantothenate Kinase-Associated Neurodegeneration"/>
          </proteinParticipant>
        </participantList>
      </interaction>
      <interaction>
        <experimentList>
          <experimentDescription id="NAViGaTOR:438">
            <interactionDetection>
              <names>
                <shortLabel>unspecified method</shortLabel>
              </names>
              <xref>
                <primaryRef db="psi-mi" dbAc="MI:0488" id="MI:0686" refType="identity" refTypeAc="MI:0356"/>
              </xref>
            </interactionDetection>
          </experimentDescription>
        </experimentList>
        <participantList>
          <proteinParticipant>
            <proteinInteractorRef ref="Capgras Syndrome"/>
          </proteinParticipant>
          <proteinParticipant>
            <proteinInteractorRef ref="Graefe Disease"/>
          </proteinParticipant>
        </participantList>
      </interaction>
      <interaction>
        <experimentList>
          <experimentDescription id="NAViGaTOR:439">
            <interactionDetection>
              <names>
                <shortLabel>unspecified method</shortLabel>
              </names>
              <xref>
                <primaryRef db="psi-mi" dbAc="MI:0488" id="MI:0686" refType="identity" refTypeAc="MI:0356"/>
              </xref>
            </interactionDetection>
          </experimentDescription>
        </experimentList>
        <participantList>
          <proteinParticipant>
            <proteinInteractorRef ref="Agoraphobia"/>
          </proteinParticipant>
          <proteinParticipant>
            <proteinInteractorRef ref="Schizophrenia"/>
          </proteinParticipant>
        </participantList>
      </interaction>
      <interaction>
        <experimentList>
          <experimentDescription id="NAViGaTOR:440">
            <interactionDetection>
              <names>
                <shortLabel>unspecified method</shortLabel>
              </names>
              <xref>
                <primaryRef db="psi-mi" dbAc="MI:0488" id="MI:0686" refType="identity" refTypeAc="MI:0356"/>
              </xref>
            </interactionDetection>
          </experimentDescription>
        </experimentList>
        <participantList>
          <proteinParticipant>
            <proteinInteractorRef ref="Amyloid Neuropathy"/>
          </proteinParticipant>
          <proteinParticipant>
            <proteinInteractorRef ref="von Hippel-Lindau Disease"/>
          </proteinParticipant>
        </participantList>
      </interaction>
      <interaction>
        <experimentList>
          <experimentDescription id="NAViGaTOR:441">
            <interactionDetection>
              <names>
                <shortLabel>unspecified method</shortLabel>
              </names>
              <xref>
                <primaryRef db="psi-mi" dbAc="MI:0488" id="MI:0686" refType="identity" refTypeAc="MI:0356"/>
              </xref>
            </interactionDetection>
          </experimentDescription>
        </experimentList>
        <participantList>
          <proteinParticipant>
            <proteinInteractorRef ref="Creutzfeldt-Jakob Syndrome"/>
          </proteinParticipant>
          <proteinParticipant>
            <proteinInteractorRef ref="Femoral Neuropathy"/>
          </proteinParticipant>
        </participantList>
      </interaction>
      <interaction>
        <experimentList>
          <experimentDescription id="NAViGaTOR:442">
            <interactionDetection>
              <names>
                <shortLabel>unspecified method</shortLabel>
              </names>
              <xref>
                <primaryRef db="psi-mi" dbAc="MI:0488" id="MI:0686" refType="identity" refTypeAc="MI:0356"/>
              </xref>
            </interactionDetection>
          </experimentDescription>
        </experimentList>
        <participantList>
          <proteinParticipant>
            <proteinInteractorRef ref="Body Dysmorphic Disorders"/>
          </proteinParticipant>
          <proteinParticipant>
            <proteinInteractorRef ref="Vertigo"/>
          </proteinParticipant>
        </participantList>
      </interaction>
      <interaction>
        <experimentList>
          <experimentDescription id="NAViGaTOR:443">
            <interactionDetection>
              <names>
                <shortLabel>unspecified method</shortLabel>
              </names>
              <xref>
                <primaryRef db="psi-mi" dbAc="MI:0488" id="MI:0686" refType="identity" refTypeAc="MI:0356"/>
              </xref>
            </interactionDetection>
          </experimentDescription>
        </experimentList>
        <participantList>
          <proteinParticipant>
            <proteinInteractorRef ref="Cerebellar Neoplasms"/>
          </proteinParticipant>
          <proteinParticipant>
            <proteinInteractorRef ref="Scotoma"/>
          </proteinParticipant>
        </participantList>
      </interaction>
      <interaction>
        <experimentList>
          <experimentDescription id="NAViGaTOR:444">
            <interactionDetection>
              <names>
                <shortLabel>unspecified method</shortLabel>
              </names>
              <xref>
                <primaryRef db="psi-mi" dbAc="MI:0488" id="MI:0686" refType="identity" refTypeAc="MI:0356"/>
              </xref>
            </interactionDetection>
          </experimentDescription>
        </experimentList>
        <participantList>
          <proteinParticipant>
            <proteinInteractorRef ref="Landau-Kleffner Syndrome"/>
          </proteinParticipant>
          <proteinParticipant>
            <proteinInteractorRef ref="Vocal Cord Paralysis"/>
          </proteinParticipant>
        </participantList>
      </interaction>
      <interaction>
        <experimentList>
          <experimentDescription id="NAViGaTOR:445">
            <interactionDetection>
              <names>
                <shortLabel>unspecified method</shortLabel>
              </names>
              <xref>
                <primaryRef db="psi-mi" dbAc="MI:0488" id="MI:0686" refType="identity" refTypeAc="MI:0356"/>
              </xref>
            </interactionDetection>
          </experimentDescription>
        </experimentList>
        <participantList>
          <proteinParticipant>
            <proteinInteractorRef ref="Autonomic Dysreflexia"/>
          </proteinParticipant>
          <proteinParticipant>
            <proteinInteractorRef ref="Parkinsons disease"/>
          </proteinParticipant>
        </participantList>
      </interaction>
      <interaction>
        <experimentList>
          <experimentDescription id="NAViGaTOR:446">
            <interactionDetection>
              <names>
                <shortLabel>unspecified method</shortLabel>
              </names>
              <xref>
                <primaryRef db="psi-mi" dbAc="MI:0488" id="MI:0686" refType="identity" refTypeAc="MI:0356"/>
              </xref>
            </interactionDetection>
          </experimentDescription>
        </experimentList>
        <participantList>
          <proteinParticipant>
            <proteinInteractorRef ref="Fatal Familial Insomnia"/>
          </proteinParticipant>
          <proteinParticipant>
            <proteinInteractorRef ref="Leukoencephalitis"/>
          </proteinParticipant>
        </participantList>
      </interaction>
      <interaction>
        <experimentList>
          <experimentDescription id="NAViGaTOR:447">
            <interactionDetection>
              <names>
                <shortLabel>unspecified method</shortLabel>
              </names>
              <xref>
                <primaryRef db="psi-mi" dbAc="MI:0488" id="MI:0686" refType="identity" refTypeAc="MI:0356"/>
              </xref>
            </interactionDetection>
          </experimentDescription>
        </experimentList>
        <participantList>
          <proteinParticipant>
            <proteinInteractorRef ref="Amyotrophic Lateral Sclerosis"/>
          </proteinParticipant>
          <proteinParticipant>
            <proteinInteractorRef ref="Encephalomyelitis"/>
          </proteinParticipant>
        </participantList>
      </interaction>
      <interaction>
        <experimentList>
          <experimentDescription id="NAViGaTOR:448">
            <interactionDetection>
              <names>
                <shortLabel>unspecified method</shortLabel>
              </names>
              <xref>
                <primaryRef db="psi-mi" dbAc="MI:0488" id="MI:0686" refType="identity" refTypeAc="MI:0356"/>
              </xref>
            </interactionDetection>
          </experimentDescription>
        </experimentList>
        <participantList>
          <proteinParticipant>
            <proteinInteractorRef ref="RETT Syndrome"/>
          </proteinParticipant>
          <proteinParticipant>
            <proteinInteractorRef ref="Seasonal Affective Disorder"/>
          </proteinParticipant>
        </participantList>
      </interaction>
      <interaction>
        <experimentList>
          <experimentDescription id="NAViGaTOR:449">
            <interactionDetection>
              <names>
                <shortLabel>unspecified method</shortLabel>
              </names>
              <xref>
                <primaryRef db="psi-mi" dbAc="MI:0488" id="MI:0686" refType="identity" refTypeAc="MI:0356"/>
              </xref>
            </interactionDetection>
          </experimentDescription>
        </experimentList>
        <participantList>
          <proteinParticipant>
            <proteinInteractorRef ref="Glycogen Storage Disease"/>
          </proteinParticipant>
          <proteinParticipant>
            <proteinInteractorRef ref="Vasospasm"/>
          </proteinParticipant>
        </participantList>
      </interaction>
      <interaction>
        <experimentList>
          <experimentDescription id="NAViGaTOR:450">
            <interactionDetection>
              <names>
                <shortLabel>unspecified method</shortLabel>
              </names>
              <xref>
                <primaryRef db="psi-mi" dbAc="MI:0488" id="MI:0686" refType="identity" refTypeAc="MI:0356"/>
              </xref>
            </interactionDetection>
          </experimentDescription>
        </experimentList>
        <participantList>
          <proteinParticipant>
            <proteinInteractorRef ref="Creutzfeldt-Jakob Syndrome"/>
          </proteinParticipant>
          <proteinParticipant>
            <proteinInteractorRef ref="Sandhoff disease"/>
          </proteinParticipant>
        </participantList>
      </interaction>
      <interaction>
        <experimentList>
          <experimentDescription id="NAViGaTOR:451">
            <interactionDetection>
              <names>
                <shortLabel>unspecified method</shortLabel>
              </names>
              <xref>
                <primaryRef db="psi-mi" dbAc="MI:0488" id="MI:0686" refType="identity" refTypeAc="MI:0356"/>
              </xref>
            </interactionDetection>
          </experimentDescription>
        </experimentList>
        <participantList>
          <proteinParticipant>
            <proteinInteractorRef ref="Epilepsy"/>
          </proteinParticipant>
          <proteinParticipant>
            <proteinInteractorRef ref="Wolfram Syndrome"/>
          </proteinParticipant>
        </participantList>
      </interaction>
      <interaction>
        <experimentList>
          <experimentDescription id="NAViGaTOR:452">
            <interactionDetection>
              <names>
                <shortLabel>unspecified method</shortLabel>
              </names>
              <xref>
                <primaryRef db="psi-mi" dbAc="MI:0488" id="MI:0686" refType="identity" refTypeAc="MI:0356"/>
              </xref>
            </interactionDetection>
          </experimentDescription>
        </experimentList>
        <participantList>
          <proteinParticipant>
            <proteinInteractorRef ref="Multiple sclerosis"/>
          </proteinParticipant>
          <proteinParticipant>
            <proteinInteractorRef ref="Ataxia Telangiectasia"/>
          </proteinParticipant>
        </participantList>
      </interaction>
      <interaction>
        <experimentList>
          <experimentDescription id="NAViGaTOR:453">
            <interactionDetection>
              <names>
                <shortLabel>unspecified method</shortLabel>
              </names>
              <xref>
                <primaryRef db="psi-mi" dbAc="MI:0488" id="MI:0686" refType="identity" refTypeAc="MI:0356"/>
              </xref>
            </interactionDetection>
          </experimentDescription>
        </experimentList>
        <participantList>
          <proteinParticipant>
            <proteinInteractorRef ref="Seasonal Affective Disorder"/>
          </proteinParticipant>
          <proteinParticipant>
            <proteinInteractorRef ref="Tay-Sachs disease"/>
          </proteinParticipant>
        </participantList>
      </interaction>
      <interaction>
        <experimentList>
          <experimentDescription id="NAViGaTOR:454">
            <interactionDetection>
              <names>
                <shortLabel>unspecified method</shortLabel>
              </names>
              <xref>
                <primaryRef db="psi-mi" dbAc="MI:0488" id="MI:0686" refType="identity" refTypeAc="MI:0356"/>
              </xref>
            </interactionDetection>
          </experimentDescription>
        </experimentList>
        <participantList>
          <proteinParticipant>
            <proteinInteractorRef ref="Basal Ganglia Hemorrhage"/>
          </proteinParticipant>
          <proteinParticipant>
            <proteinInteractorRef ref="RETT Syndrome"/>
          </proteinParticipant>
        </participantList>
      </interaction>
      <interaction>
        <experimentList>
          <experimentDescription id="NAViGaTOR:455">
            <interactionDetection>
              <names>
                <shortLabel>unspecified method</shortLabel>
              </names>
              <xref>
                <primaryRef db="psi-mi" dbAc="MI:0488" id="MI:0686" refType="identity" refTypeAc="MI:0356"/>
              </xref>
            </interactionDetection>
          </experimentDescription>
        </experimentList>
        <participantList>
          <proteinParticipant>
            <proteinInteractorRef ref="Body Dysmorphic Disorders"/>
          </proteinParticipant>
          <proteinParticipant>
            <proteinInteractorRef ref="Paranoid Disorders"/>
          </proteinParticipant>
        </participantList>
      </interaction>
      <interaction>
        <experimentList>
          <experimentDescription id="NAViGaTOR:456">
            <interactionDetection>
              <names>
                <shortLabel>unspecified method</shortLabel>
              </names>
              <xref>
                <primaryRef db="psi-mi" dbAc="MI:0488" id="MI:0686" refType="identity" refTypeAc="MI:0356"/>
              </xref>
            </interactionDetection>
          </experimentDescription>
        </experimentList>
        <participantList>
          <proteinParticipant>
            <proteinInteractorRef ref="Huntington disease"/>
          </proteinParticipant>
          <proteinParticipant>
            <proteinInteractorRef ref="Sleep-Wake Transition Disorders"/>
          </proteinParticipant>
        </participantList>
      </interaction>
      <interaction>
        <experimentList>
          <experimentDescription id="NAViGaTOR:457">
            <interactionDetection>
              <names>
                <shortLabel>unspecified method</shortLabel>
              </names>
              <xref>
                <primaryRef db="psi-mi" dbAc="MI:0488" id="MI:0686" refType="identity" refTypeAc="MI:0356"/>
              </xref>
            </interactionDetection>
          </experimentDescription>
        </experimentList>
        <participantList>
          <proteinParticipant>
            <proteinInteractorRef ref="Korsakoff Syndrome"/>
          </proteinParticipant>
          <proteinParticipant>
            <proteinInteractorRef ref="Septo-Optic Dysplasia"/>
          </proteinParticipant>
        </participantList>
      </interaction>
      <interaction>
        <experimentList>
          <experimentDescription id="NAViGaTOR:458">
            <interactionDetection>
              <names>
                <shortLabel>unspecified method</shortLabel>
              </names>
              <xref>
                <primaryRef db="psi-mi" dbAc="MI:0488" id="MI:0686" refType="identity" refTypeAc="MI:0356"/>
              </xref>
            </interactionDetection>
          </experimentDescription>
        </experimentList>
        <participantList>
          <proteinParticipant>
            <proteinInteractorRef ref="Obsessive-compulsive disorder"/>
          </proteinParticipant>
          <proteinParticipant>
            <proteinInteractorRef ref="Dysautonomia"/>
          </proteinParticipant>
        </participantList>
      </interaction>
      <interaction>
        <experimentList>
          <experimentDescription id="NAViGaTOR:459">
            <interactionDetection>
              <names>
                <shortLabel>unspecified method</shortLabel>
              </names>
              <xref>
                <primaryRef db="psi-mi" dbAc="MI:0488" id="MI:0686" refType="identity" refTypeAc="MI:0356"/>
              </xref>
            </interactionDetection>
          </experimentDescription>
        </experimentList>
        <participantList>
          <proteinParticipant>
            <proteinInteractorRef ref="Angelman Syndrome"/>
          </proteinParticipant>
          <proteinParticipant>
            <proteinInteractorRef ref="Pantothenate Kinase-Associated Neurodegeneration"/>
          </proteinParticipant>
        </participantList>
      </interaction>
      <interaction>
        <experimentList>
          <experimentDescription id="NAViGaTOR:460">
            <interactionDetection>
              <names>
                <shortLabel>unspecified method</shortLabel>
              </names>
              <xref>
                <primaryRef db="psi-mi" dbAc="MI:0488" id="MI:0686" refType="identity" refTypeAc="MI:0356"/>
              </xref>
            </interactionDetection>
          </experimentDescription>
        </experimentList>
        <participantList>
          <proteinParticipant>
            <proteinInteractorRef ref="Ataxia Telangiectasia"/>
          </proteinParticipant>
          <proteinParticipant>
            <proteinInteractorRef ref="Graefe Disease"/>
          </proteinParticipant>
        </participantList>
      </interaction>
      <interaction>
        <experimentList>
          <experimentDescription id="NAViGaTOR:461">
            <interactionDetection>
              <names>
                <shortLabel>unspecified method</shortLabel>
              </names>
              <xref>
                <primaryRef db="psi-mi" dbAc="MI:0488" id="MI:0686" refType="identity" refTypeAc="MI:0356"/>
              </xref>
            </interactionDetection>
          </experimentDescription>
        </experimentList>
        <participantList>
          <proteinParticipant>
            <proteinInteractorRef ref="Facial Neuralgia"/>
          </proteinParticipant>
          <proteinParticipant>
            <proteinInteractorRef ref="Rem Sleep Behaviour Disorder"/>
          </proteinParticipant>
        </participantList>
      </interaction>
      <interaction>
        <experimentList>
          <experimentDescription id="NAViGaTOR:462">
            <interactionDetection>
              <names>
                <shortLabel>unspecified method</shortLabel>
              </names>
              <xref>
                <primaryRef db="psi-mi" dbAc="MI:0488" id="MI:0686" refType="identity" refTypeAc="MI:0356"/>
              </xref>
            </interactionDetection>
          </experimentDescription>
        </experimentList>
        <participantList>
          <proteinParticipant>
            <proteinInteractorRef ref="Gait Ataxia"/>
          </proteinParticipant>
          <proteinParticipant>
            <proteinInteractorRef ref="Restless Legs Syndrome"/>
          </proteinParticipant>
        </participantList>
      </interaction>
      <interaction>
        <experimentList>
          <experimentDescription id="NAViGaTOR:463">
            <interactionDetection>
              <names>
                <shortLabel>unspecified method</shortLabel>
              </names>
              <xref>
                <primaryRef db="psi-mi" dbAc="MI:0488" id="MI:0686" refType="identity" refTypeAc="MI:0356"/>
              </xref>
            </interactionDetection>
          </experimentDescription>
        </experimentList>
        <participantList>
          <proteinParticipant>
            <proteinInteractorRef ref="Paraparesis"/>
          </proteinParticipant>
          <proteinParticipant>
            <proteinInteractorRef ref="Schizophrenia"/>
          </proteinParticipant>
        </participantList>
      </interaction>
      <interaction>
        <experimentList>
          <experimentDescription id="NAViGaTOR:464">
            <interactionDetection>
              <names>
                <shortLabel>unspecified method</shortLabel>
              </names>
              <xref>
                <primaryRef db="psi-mi" dbAc="MI:0488" id="MI:0686" refType="identity" refTypeAc="MI:0356"/>
              </xref>
            </interactionDetection>
          </experimentDescription>
        </experimentList>
        <participantList>
          <proteinParticipant>
            <proteinInteractorRef ref="RETT Syndrome"/>
          </proteinParticipant>
          <proteinParticipant>
            <proteinInteractorRef ref="Trichotillomania"/>
          </proteinParticipant>
        </participantList>
      </interaction>
      <interaction>
        <experimentList>
          <experimentDescription id="NAViGaTOR:465">
            <interactionDetection>
              <names>
                <shortLabel>unspecified method</shortLabel>
              </names>
              <xref>
                <primaryRef db="psi-mi" dbAc="MI:0488" id="MI:0686" refType="identity" refTypeAc="MI:0356"/>
              </xref>
            </interactionDetection>
          </experimentDescription>
        </experimentList>
        <participantList>
          <proteinParticipant>
            <proteinInteractorRef ref="Cerebrospinal Fluid Otorrhea"/>
          </proteinParticipant>
          <proteinParticipant>
            <proteinInteractorRef ref="Lesch-Nyhan Syndrome"/>
          </proteinParticipant>
        </participantList>
      </interaction>
      <interaction>
        <experimentList>
          <experimentDescription id="NAViGaTOR:466">
            <interactionDetection>
              <names>
                <shortLabel>unspecified method</shortLabel>
              </names>
              <xref>
                <primaryRef db="psi-mi" dbAc="MI:0488" id="MI:0686" refType="identity" refTypeAc="MI:0356"/>
              </xref>
            </interactionDetection>
          </experimentDescription>
        </experimentList>
        <participantList>
          <proteinParticipant>
            <proteinInteractorRef ref="Agnosia"/>
          </proteinParticipant>
          <proteinParticipant>
            <proteinInteractorRef ref="Glossopharyngeal Nerve Diseases"/>
          </proteinParticipant>
        </participantList>
      </interaction>
      <interaction>
        <experimentList>
          <experimentDescription id="NAViGaTOR:467">
            <interactionDetection>
              <names>
                <shortLabel>unspecified method</shortLabel>
              </names>
              <xref>
                <primaryRef db="psi-mi" dbAc="MI:0488" id="MI:0686" refType="identity" refTypeAc="MI:0356"/>
              </xref>
            </interactionDetection>
          </experimentDescription>
        </experimentList>
        <participantList>
          <proteinParticipant>
            <proteinInteractorRef ref="Cataplexy"/>
          </proteinParticipant>
          <proteinParticipant>
            <proteinInteractorRef ref="Bulbar Palsy"/>
          </proteinParticipant>
        </participantList>
      </interaction>
      <interaction>
        <experimentList>
          <experimentDescription id="NAViGaTOR:468">
[truncated: 3,548,455 more chars]
