# Supplementary material for: Systems biological approach on neurological disorders: a novel molecular connectivity to aging and psychiatric diseases
Source: BMC Syst Biol. 2011 Jan 12;5:6. doi: 10.1186/1752-0509-5-6 (PMC3033822; doi:10.1186/1752-0509-5-6)
Supplement: Additional file 4 — Disease and aging interaction. Positively scored interaction between of disease and aging. This file is in PSI-MI level 2.5 format and can be viewed by Cytoscape software. [file 1752-0509-5-6-S4.XML]

<?xml version="1.0" encoding="ISO-8859-1"?>
<!-- created using NAViGaTOR (http://ophid.utoronto.ca/navigator) -->
<entrySet xmlns="net:sf:psidev:mi" xmlns:xsi="http://www.w3.org/2001/XMLSchema-instance" level="2" version="5" xsi:schemaLocation="net:sf:psidev:mi http://psidev.sourceforge.net/mi/rel25/src/MIF25.xsd">
  <entry>
    <interactorList>
      <interactor id="1">
        <interactorType>
          <names>
            <shortLabel>unknown participant</shortLabel>
          </names>
          <xref>
            <primaryRef db="psi-mi" dbAc="MI:0488" id="MI:0329" refType="identity" refTypeAc="MI:0356">
              <attributeList>
                <attribute name="comment" nameAc="MI:0612">This document is the result of automatic conversion of some file to PSI-MI 2.5 format. The requested data was unavailable in the original file.</attribute>
              </attributeList>
            </primaryRef>
          </xref>
        </interactorType>
        <names>
          <shortLabel>Carpal Tunnel Syndrome</shortLabel>
        </names>
      </interactor>
      <interactor id="2">
        <interactorType>
          <names>
            <shortLabel>unknown participant</shortLabel>
          </names>
          <xref>
            <primaryRef db="psi-mi" dbAc="MI:0488" id="MI:0329" refType="identity" refTypeAc="MI:0356">
              <attributeList>
                <attribute name="comment" nameAc="MI:0612">This document is the result of automatic conversion of some file to PSI-MI 2.5 format. The requested data was unavailable in the original file.</attribute>
              </attributeList>
            </primaryRef>
          </xref>
        </interactorType>
        <names>
          <shortLabel>Peroneal Neuropathies</shortLabel>
        </names>
      </interactor>
      <interactor id="3">
        <interactorType>
          <names>
            <shortLabel>unknown participant</shortLabel>
          </names>
          <xref>
            <primaryRef db="psi-mi" dbAc="MI:0488" id="MI:0329" refType="identity" refTypeAc="MI:0356">
              <attributeList>
                <attribute name="comment" nameAc="MI:0612">This document is the result of automatic conversion of some file to PSI-MI 2.5 format. The requested data was unavailable in the original file.</attribute>
              </attributeList>
            </primaryRef>
          </xref>
        </interactorType>
        <names>
          <shortLabel>Glycogen Storage Disease</shortLabel>
        </names>
      </interactor>
      <interactor id="4">
        <interactorType>
          <names>
            <shortLabel>unknown participant</shortLabel>
          </names>
          <xref>
            <primaryRef db="psi-mi" dbAc="MI:0488" id="MI:0329" refType="identity" refTypeAc="MI:0356">
              <attributeList>
                <attribute name="comment" nameAc="MI:0612">This document is the result of automatic conversion of some file to PSI-MI 2.5 format. The requested data was unavailable in the original file.</attribute>
              </attributeList>
            </primaryRef>
          </xref>
        </interactorType>
        <names>
          <shortLabel>Canavan Disease</shortLabel>
        </names>
      </interactor>
      <interactor id="5">
        <interactorType>
          <names>
            <shortLabel>unknown participant</shortLabel>
          </names>
          <xref>
            <primaryRef db="psi-mi" dbAc="MI:0488" id="MI:0329" refType="identity" refTypeAc="MI:0356">
              <attributeList>
                <attribute name="comment" nameAc="MI:0612">This document is the result of automatic conversion of some file to PSI-MI 2.5 format. The requested data was unavailable in the original file.</attribute>
              </attributeList>
            </primaryRef>
          </xref>
        </interactorType>
        <names>
          <shortLabel>Dyslexia</shortLabel>
        </names>
      </interactor>
      <interactor id="6">
        <interactorType>
          <names>
            <shortLabel>unknown participant</shortLabel>
          </names>
          <xref>
            <primaryRef db="psi-mi" dbAc="MI:0488" id="MI:0329" refType="identity" refTypeAc="MI:0356">
              <attributeList>
                <attribute name="comment" nameAc="MI:0612">This document is the result of automatic conversion of some file to PSI-MI 2.5 format. The requested data was unavailable in the original file.</attribute>
              </attributeList>
            </primaryRef>
          </xref>
        </interactorType>
        <names>
          <shortLabel>Scotoma</shortLabel>
        </names>
      </interactor>
      <interactor id="7">
        <interactorType>
          <names>
            <shortLabel>unknown participant</shortLabel>
          </names>
          <xref>
            <primaryRef db="psi-mi" dbAc="MI:0488" id="MI:0329" refType="identity" refTypeAc="MI:0356">
              <attributeList>
                <attribute name="comment" nameAc="MI:0612">This document is the result of automatic conversion of some file to PSI-MI 2.5 format. The requested data was unavailable in the original file.</attribute>
              </attributeList>
            </primaryRef>
          </xref>
        </interactorType>
        <names>
          <shortLabel>Charcot-Marie-Tooth Disease</shortLabel>
        </names>
      </interactor>
      <interactor id="8">
        <interactorType>
          <names>
            <shortLabel>unknown participant</shortLabel>
          </names>
          <xref>
            <primaryRef db="psi-mi" dbAc="MI:0488" id="MI:0329" refType="identity" refTypeAc="MI:0356">
              <attributeList>
                <attribute name="comment" nameAc="MI:0612">This document is the result of automatic conversion of some file to PSI-MI 2.5 format. The requested data was unavailable in the original file.</attribute>
              </attributeList>
            </primaryRef>
          </xref>
        </interactorType>
        <names>
          <shortLabel>Epilepsy</shortLabel>
        </names>
      </interactor>
      <interactor id="9">
        <interactorType>
          <names>
            <shortLabel>unknown participant</shortLabel>
          </names>
          <xref>
            <primaryRef db="psi-mi" dbAc="MI:0488" id="MI:0329" refType="identity" refTypeAc="MI:0356">
              <attributeList>
                <attribute name="comment" nameAc="MI:0612">This document is the result of automatic conversion of some file to PSI-MI 2.5 format. The requested data was unavailable in the original file.</attribute>
              </attributeList>
            </primaryRef>
          </xref>
        </interactorType>
        <names>
          <shortLabel>Pathologic gambling</shortLabel>
        </names>
      </interactor>
      <interactor id="10">
        <interactorType>
          <names>
            <shortLabel>unknown participant</shortLabel>
          </names>
          <xref>
            <primaryRef db="psi-mi" dbAc="MI:0488" id="MI:0329" refType="identity" refTypeAc="MI:0356">
              <attributeList>
                <attribute name="comment" nameAc="MI:0612">This document is the result of automatic conversion of some file to PSI-MI 2.5 format. The requested data was unavailable in the original file.</attribute>
              </attributeList>
            </primaryRef>
          </xref>
        </interactorType>
        <names>
          <shortLabel>Manic Depressive Psychosis</shortLabel>
        </names>
      </interactor>
      <interactor id="11">
        <interactorType>
          <names>
            <shortLabel>unknown participant</shortLabel>
          </names>
          <xref>
            <primaryRef db="psi-mi" dbAc="MI:0488" id="MI:0329" refType="identity" refTypeAc="MI:0356">
              <attributeList>
                <attribute name="comment" nameAc="MI:0612">This document is the result of automatic conversion of some file to PSI-MI 2.5 format. The requested data was unavailable in the original file.</attribute>
              </attributeList>
            </primaryRef>
          </xref>
        </interactorType>
        <names>
          <shortLabel>Paranoid Disorders</shortLabel>
        </names>
      </interactor>
      <interactor id="12">
        <interactorType>
          <names>
            <shortLabel>unknown participant</shortLabel>
          </names>
          <xref>
            <primaryRef db="psi-mi" dbAc="MI:0488" id="MI:0329" refType="identity" refTypeAc="MI:0356">
              <attributeList>
                <attribute name="comment" nameAc="MI:0612">This document is the result of automatic conversion of some file to PSI-MI 2.5 format. The requested data was unavailable in the original file.</attribute>
              </attributeList>
            </primaryRef>
          </xref>
        </interactorType>
        <names>
          <shortLabel>Paralyses, Familial Periodic</shortLabel>
        </names>
      </interactor>
      <interactor id="13">
        <interactorType>
          <names>
            <shortLabel>unknown participant</shortLabel>
          </names>
          <xref>
            <primaryRef db="psi-mi" dbAc="MI:0488" id="MI:0329" refType="identity" refTypeAc="MI:0356">
              <attributeList>
                <attribute name="comment" nameAc="MI:0612">This document is the result of automatic conversion of some file to PSI-MI 2.5 format. The requested data was unavailable in the original file.</attribute>
              </attributeList>
            </primaryRef>
          </xref>
        </interactorType>
        <names>
          <shortLabel>Parkinsons disease</shortLabel>
        </names>
      </interactor>
      <interactor id="14">
        <interactorType>
          <names>
            <shortLabel>unknown participant</shortLabel>
          </names>
          <xref>
            <primaryRef db="psi-mi" dbAc="MI:0488" id="MI:0329" refType="identity" refTypeAc="MI:0356">
              <attributeList>
                <attribute name="comment" nameAc="MI:0612">This document is the result of automatic conversion of some file to PSI-MI 2.5 format. The requested data was unavailable in the original file.</attribute>
              </attributeList>
            </primaryRef>
          </xref>
        </interactorType>
        <names>
          <shortLabel>Sleep Deprivation</shortLabel>
        </names>
      </interactor>
      <interactor id="15">
        <interactorType>
          <names>
            <shortLabel>unknown participant</shortLabel>
          </names>
          <xref>
            <primaryRef db="psi-mi" dbAc="MI:0488" id="MI:0329" refType="identity" refTypeAc="MI:0356">
              <attributeList>
                <attribute name="comment" nameAc="MI:0612">This document is the result of automatic conversion of some file to PSI-MI 2.5 format. The requested data was unavailable in the original file.</attribute>
              </attributeList>
            </primaryRef>
          </xref>
        </interactorType>
        <names>
          <shortLabel>Brachial Plexus Neuropathies</shortLabel>
        </names>
      </interactor>
      <interactor id="16">
        <interactorType>
          <names>
            <shortLabel>unknown participant</shortLabel>
          </names>
          <xref>
            <primaryRef db="psi-mi" dbAc="MI:0488" id="MI:0329" refType="identity" refTypeAc="MI:0356">
              <attributeList>
                <attribute name="comment" nameAc="MI:0612">This document is the result of automatic conversion of some file to PSI-MI 2.5 format. The requested data was unavailable in the original file.</attribute>
              </attributeList>
            </primaryRef>
          </xref>
        </interactorType>
        <names>
          <shortLabel>Trichotillomania</shortLabel>
        </names>
      </interactor>
      <interactor id="17">
        <interactorType>
          <names>
            <shortLabel>unknown participant</shortLabel>
          </names>
          <xref>
            <primaryRef db="psi-mi" dbAc="MI:0488" id="MI:0329" refType="identity" refTypeAc="MI:0356">
              <attributeList>
                <attribute name="comment" nameAc="MI:0612">This document is the result of automatic conversion of some file to PSI-MI 2.5 format. The requested data was unavailable in the original file.</attribute>
              </attributeList>
            </primaryRef>
          </xref>
        </interactorType>
        <names>
          <shortLabel>Agoraphobia</shortLabel>
        </names>
      </interactor>
      <interactor id="18">
        <interactorType>
          <names>
            <shortLabel>unknown participant</shortLabel>
          </names>
          <xref>
            <primaryRef db="psi-mi" dbAc="MI:0488" id="MI:0329" refType="identity" refTypeAc="MI:0356">
              <attributeList>
                <attribute name="comment" nameAc="MI:0612">This document is the result of automatic conversion of some file to PSI-MI 2.5 format. The requested data was unavailable in the original file.</attribute>
              </attributeList>
            </primaryRef>
          </xref>
        </interactorType>
        <names>
          <shortLabel>Angelman Syndrome</shortLabel>
        </names>
      </interactor>
      <interactor id="19">
        <interactorType>
          <names>
            <shortLabel>unknown participant</shortLabel>
          </names>
          <xref>
            <primaryRef db="psi-mi" dbAc="MI:0488" id="MI:0329" refType="identity" refTypeAc="MI:0356">
              <attributeList>
                <attribute name="comment" nameAc="MI:0612">This document is the result of automatic conversion of some file to PSI-MI 2.5 format. The requested data was unavailable in the original file.</attribute>
              </attributeList>
            </primaryRef>
          </xref>
        </interactorType>
        <names>
          <shortLabel>Tay-Sachs disease</shortLabel>
        </names>
      </interactor>
      <interactor id="20">
        <interactorType>
          <names>
            <shortLabel>unknown participant</shortLabel>
          </names>
          <xref>
            <primaryRef db="psi-mi" dbAc="MI:0488" id="MI:0329" refType="identity" refTypeAc="MI:0356">
              <attributeList>
                <attribute name="comment" nameAc="MI:0612">This document is the result of automatic conversion of some file to PSI-MI 2.5 format. The requested data was unavailable in the original file.</attribute>
              </attributeList>
            </primaryRef>
          </xref>
        </interactorType>
        <names>
          <shortLabel>Restless Legs Syndrome</shortLabel>
        </names>
      </interactor>
      <interactor id="21">
        <interactorType>
          <names>
            <shortLabel>unknown participant</shortLabel>
          </names>
          <xref>
            <primaryRef db="psi-mi" dbAc="MI:0488" id="MI:0329" refType="identity" refTypeAc="MI:0356">
              <attributeList>
                <attribute name="comment" nameAc="MI:0612">This document is the result of automatic conversion of some file to PSI-MI 2.5 format. The requested data was unavailable in the original file.</attribute>
              </attributeList>
            </primaryRef>
          </xref>
        </interactorType>
        <names>
          <shortLabel>Persistent Vegetative State</shortLabel>
        </names>
      </interactor>
      <interactor id="22">
        <interactorType>
          <names>
            <shortLabel>unknown participant</shortLabel>
          </names>
          <xref>
            <primaryRef db="psi-mi" dbAc="MI:0488" id="MI:0329" refType="identity" refTypeAc="MI:0356">
              <attributeList>
                <attribute name="comment" nameAc="MI:0612">This document is the result of automatic conversion of some file to PSI-MI 2.5 format. The requested data was unavailable in the original file.</attribute>
              </attributeList>
            </primaryRef>
          </xref>
        </interactorType>
        <names>
          <shortLabel>Ataxia Telangiectasia</shortLabel>
        </names>
      </interactor>
      <interactor id="23">
        <interactorType>
          <names>
            <shortLabel>unknown participant</shortLabel>
          </names>
          <xref>
            <primaryRef db="psi-mi" dbAc="MI:0488" id="MI:0329" refType="identity" refTypeAc="MI:0356">
              <attributeList>
                <attribute name="comment" nameAc="MI:0612">This document is the result of automatic conversion of some file to PSI-MI 2.5 format. The requested data was unavailable in the original file.</attribute>
              </attributeList>
            </primaryRef>
          </xref>
        </interactorType>
        <names>
          <shortLabel>Femoral Neuropathy</shortLabel>
        </names>
      </interactor>
      <interactor id="24">
        <interactorType>
          <names>
            <shortLabel>unknown participant</shortLabel>
          </names>
          <xref>
            <primaryRef db="psi-mi" dbAc="MI:0488" id="MI:0329" refType="identity" refTypeAc="MI:0356">
              <attributeList>
                <attribute name="comment" nameAc="MI:0612">This document is the result of automatic conversion of some file to PSI-MI 2.5 format. The requested data was unavailable in the original file.</attribute>
              </attributeList>
            </primaryRef>
          </xref>
        </interactorType>
        <names>
          <shortLabel>Cerebrospinal Fluid Otorrhea</shortLabel>
        </names>
      </interactor>
      <interactor id="25">
        <interactorType>
          <names>
            <shortLabel>unknown participant</shortLabel>
          </names>
          <xref>
            <primaryRef db="psi-mi" dbAc="MI:0488" id="MI:0329" refType="identity" refTypeAc="MI:0356">
              <attributeList>
                <attribute name="comment" nameAc="MI:0612">This document is the result of automatic conversion of some file to PSI-MI 2.5 format. The requested data was unavailable in the original file.</attribute>
              </attributeList>
            </primaryRef>
          </xref>
        </interactorType>
        <names>
          <shortLabel>Sandhoff disease</shortLabel>
        </names>
      </interactor>
      <interactor id="26">
        <interactorType>
          <names>
            <shortLabel>unknown participant</shortLabel>
          </names>
          <xref>
            <primaryRef db="psi-mi" dbAc="MI:0488" id="MI:0329" refType="identity" refTypeAc="MI:0356">
              <attributeList>
                <attribute name="comment" nameAc="MI:0612">This document is the result of automatic conversion of some file to PSI-MI 2.5 format. The requested data was unavailable in the original file.</attribute>
              </attributeList>
            </primaryRef>
          </xref>
        </interactorType>
        <names>
          <shortLabel>Leukoencephalitis</shortLabel>
        </names>
      </interactor>
      <interactor id="27">
        <interactorType>
          <names>
            <shortLabel>unknown participant</shortLabel>
          </names>
          <xref>
            <primaryRef db="psi-mi" dbAc="MI:0488" id="MI:0329" refType="identity" refTypeAc="MI:0356">
              <attributeList>
                <attribute name="comment" nameAc="MI:0612">This document is the result of automatic conversion of some file to PSI-MI 2.5 format. The requested data was unavailable in the original file.</attribute>
              </attributeList>
            </primaryRef>
          </xref>
        </interactorType>
        <names>
          <shortLabel>Capgras Syndrome</shortLabel>
        </names>
      </interactor>
      <interactor id="28">
        <interactorType>
          <names>
            <shortLabel>unknown participant</shortLabel>
          </names>
          <xref>
            <primaryRef db="psi-mi" dbAc="MI:0488" id="MI:0329" refType="identity" refTypeAc="MI:0356">
              <attributeList>
                <attribute name="comment" nameAc="MI:0612">This document is the result of automatic conversion of some file to PSI-MI 2.5 format. The requested data was unavailable in the original file.</attribute>
              </attributeList>
            </primaryRef>
          </xref>
        </interactorType>
        <names>
          <shortLabel>Vasospasm</shortLabel>
        </names>
      </interactor>
      <interactor id="29">
        <interactorType>
          <names>
            <shortLabel>unknown participant</shortLabel>
          </names>
          <xref>
            <primaryRef db="psi-mi" dbAc="MI:0488" id="MI:0329" refType="identity" refTypeAc="MI:0356">
              <attributeList>
                <attribute name="comment" nameAc="MI:0612">This document is the result of automatic conversion of some file to PSI-MI 2.5 format. The requested data was unavailable in the original file.</attribute>
              </attributeList>
            </primaryRef>
          </xref>
        </interactorType>
        <names>
          <shortLabel>Chorea</shortLabel>
        </names>
      </interactor>
      <interactor id="30">
        <interactorType>
          <names>
            <shortLabel>unknown participant</shortLabel>
          </names>
          <xref>
            <primaryRef db="psi-mi" dbAc="MI:0488" id="MI:0329" refType="identity" refTypeAc="MI:0356">
              <attributeList>
                <attribute name="comment" nameAc="MI:0612">This document is the result of automatic conversion of some file to PSI-MI 2.5 format. The requested data was unavailable in the original file.</attribute>
              </attributeList>
            </primaryRef>
          </xref>
        </interactorType>
        <names>
          <shortLabel>Sciatica</shortLabel>
        </names>
      </interactor>
      <interactor id="31">
        <interactorType>
          <names>
            <shortLabel>unknown participant</shortLabel>
          </names>
          <xref>
            <primaryRef db="psi-mi" dbAc="MI:0488" id="MI:0329" refType="identity" refTypeAc="MI:0356">
              <attributeList>
                <attribute name="comment" nameAc="MI:0612">This document is the result of automatic conversion of some file to PSI-MI 2.5 format. The requested data was unavailable in the original file.</attribute>
              </attributeList>
            </primaryRef>
          </xref>
        </interactorType>
        <names>
          <shortLabel>Cervical Rib Syndrome</shortLabel>
        </names>
      </interactor>
      <interactor id="32">
        <interactorType>
          <names>
            <shortLabel>unknown participant</shortLabel>
          </names>
          <xref>
            <primaryRef db="psi-mi" dbAc="MI:0488" id="MI:0329" refType="identity" refTypeAc="MI:0356">
              <attributeList>
                <attribute name="comment" nameAc="MI:0612">This document is the result of automatic conversion of some file to PSI-MI 2.5 format. The requested data was unavailable in the original file.</attribute>
              </attributeList>
            </primaryRef>
          </xref>
        </interactorType>
        <names>
          <shortLabel>Encephalomyelitis</shortLabel>
        </names>
      </interactor>
      <interactor id="33">
        <interactorType>
          <names>
            <shortLabel>unknown participant</shortLabel>
          </names>
          <xref>
            <primaryRef db="psi-mi" dbAc="MI:0488" id="MI:0329" refType="identity" refTypeAc="MI:0356">
              <attributeList>
                <attribute name="comment" nameAc="MI:0612">This document is the result of automatic conversion of some file to PSI-MI 2.5 format. The requested data was unavailable in the original file.</attribute>
              </attributeList>
            </primaryRef>
          </xref>
        </interactorType>
        <names>
          <shortLabel>Eosinophilia-Myalgia Syndrome</shortLabel>
        </names>
      </interactor>
      <interactor id="34">
        <interactorType>
          <names>
            <shortLabel>unknown participant</shortLabel>
          </names>
          <xref>
            <primaryRef db="psi-mi" dbAc="MI:0488" id="MI:0329" refType="identity" refTypeAc="MI:0356">
              <attributeList>
                <attribute name="comment" nameAc="MI:0612">This document is the result of automatic conversion of some file to PSI-MI 2.5 format. The requested data was unavailable in the original file.</attribute>
              </attributeList>
            </primaryRef>
          </xref>
        </interactorType>
        <names>
          <shortLabel>Tourette syndrome</shortLabel>
        </names>
      </interactor>
      <interactor id="35">
        <interactorType>
          <names>
            <shortLabel>unknown participant</shortLabel>
          </names>
          <xref>
            <primaryRef db="psi-mi" dbAc="MI:0488" id="MI:0329" refType="identity" refTypeAc="MI:0356">
              <attributeList>
                <attribute name="comment" nameAc="MI:0612">This document is the result of automatic conversion of some file to PSI-MI 2.5 format. The requested data was unavailable in the original file.</attribute>
              </attributeList>
            </primaryRef>
          </xref>
        </interactorType>
        <names>
          <shortLabel>Alzheimer Disease</shortLabel>
        </names>
      </interactor>
      <interactor id="36">
        <interactorType>
          <names>
            <shortLabel>unknown participant</shortLabel>
          </names>
          <xref>
            <primaryRef db="psi-mi" dbAc="MI:0488" id="MI:0329" refType="identity" refTypeAc="MI:0356">
              <attributeList>
                <attribute name="comment" nameAc="MI:0612">This document is the result of automatic conversion of some file to PSI-MI 2.5 format. The requested data was unavailable in the original file.</attribute>
              </attributeList>
            </primaryRef>
          </xref>
        </interactorType>
        <names>
          <shortLabel>Radiculopathy</shortLabel>
        </names>
      </interactor>
      <interactor id="37">
        <interactorType>
          <names>
            <shortLabel>unknown participant</shortLabel>
          </names>
          <xref>
            <primaryRef db="psi-mi" dbAc="MI:0488" id="MI:0329" refType="identity" refTypeAc="MI:0356">
              <attributeList>
                <attribute name="comment" nameAc="MI:0612">This document is the result of automatic conversion of some file to PSI-MI 2.5 format. The requested data was unavailable in the original file.</attribute>
              </attributeList>
            </primaryRef>
          </xref>
        </interactorType>
        <names>
          <shortLabel>Fibromyalgia</shortLabel>
        </names>
      </interactor>
      <interactor id="38">
        <interactorType>
          <names>
            <shortLabel>unknown participant</shortLabel>
          </names>
          <xref>
            <primaryRef db="psi-mi" dbAc="MI:0488" id="MI:0329" refType="identity" refTypeAc="MI:0356">
              <attributeList>
                <attribute name="comment" nameAc="MI:0612">This document is the result of automatic conversion of some file to PSI-MI 2.5 format. The requested data was unavailable in the original file.</attribute>
              </attributeList>
            </primaryRef>
          </xref>
        </interactorType>
        <names>
          <shortLabel>Vertigo</shortLabel>
        </names>
      </interactor>
      <interactor id="39">
        <interactorType>
          <names>
            <shortLabel>unknown participant</shortLabel>
          </names>
          <xref>
            <primaryRef db="psi-mi" dbAc="MI:0488" id="MI:0329" refType="identity" refTypeAc="MI:0356">
              <attributeList>
                <attribute name="comment" nameAc="MI:0612">This document is the result of automatic conversion of some file to PSI-MI 2.5 format. The requested data was unavailable in the original file.</attribute>
              </attributeList>
            </primaryRef>
          </xref>
        </interactorType>
        <names>
          <shortLabel>Alstrom Syndrome</shortLabel>
        </names>
      </interactor>
      <interactor id="40">
        <interactorType>
          <names>
            <shortLabel>unknown participant</shortLabel>
          </names>
          <xref>
            <primaryRef db="psi-mi" dbAc="MI:0488" id="MI:0329" refType="identity" refTypeAc="MI:0356">
              <attributeList>
                <attribute name="comment" nameAc="MI:0612">This document is the result of automatic conversion of some file to PSI-MI 2.5 format. The requested data was unavailable in the original file.</attribute>
              </attributeList>
            </primaryRef>
          </xref>
        </interactorType>
        <names>
          <shortLabel>von Hippel-Lindau Disease</shortLabel>
        </names>
      </interactor>
      <interactor id="41">
        <interactorType>
          <names>
            <shortLabel>unknown participant</shortLabel>
          </names>
          <xref>
            <primaryRef db="psi-mi" dbAc="MI:0488" id="MI:0329" refType="identity" refTypeAc="MI:0356">
              <attributeList>
                <attribute name="comment" nameAc="MI:0612">This document is the result of automatic conversion of some file to PSI-MI 2.5 format. The requested data was unavailable in the original file.</attribute>
              </attributeList>
            </primaryRef>
          </xref>
        </interactorType>
        <names>
          <shortLabel>Chorea Gravidarum</shortLabel>
        </names>
      </interactor>
      <interactor id="42">
        <interactorType>
          <names>
            <shortLabel>unknown participant</shortLabel>
          </names>
          <xref>
            <primaryRef db="psi-mi" dbAc="MI:0488" id="MI:0329" refType="identity" refTypeAc="MI:0356">
              <attributeList>
                <attribute name="comment" nameAc="MI:0612">This document is the result of automatic conversion of some file to PSI-MI 2.5 format. The requested data was unavailable in the original file.</attribute>
              </attributeList>
            </primaryRef>
          </xref>
        </interactorType>
        <names>
          <shortLabel>Agnosia</shortLabel>
        </names>
      </interactor>
      <interactor id="43">
        <interactorType>
          <names>
            <shortLabel>unknown participant</shortLabel>
          </names>
          <xref>
            <primaryRef db="psi-mi" dbAc="MI:0488" id="MI:0329" refType="identity" refTypeAc="MI:0356">
              <attributeList>
                <attribute name="comment" nameAc="MI:0612">This document is the result of automatic conversion of some file to PSI-MI 2.5 format. The requested data was unavailable in the original file.</attribute>
              </attributeList>
            </primaryRef>
          </xref>
        </interactorType>
        <names>
          <shortLabel>Causalgia</shortLabel>
        </names>
      </interactor>
      <interactor id="44">
        <interactorType>
          <names>
            <shortLabel>unknown participant</shortLabel>
          </names>
          <xref>
            <primaryRef db="psi-mi" dbAc="MI:0488" id="MI:0329" refType="identity" refTypeAc="MI:0356">
              <attributeList>
                <attribute name="comment" nameAc="MI:0612">This document is the result of automatic conversion of some file to PSI-MI 2.5 format. The requested data was unavailable in the original file.</attribute>
              </attributeList>
            </primaryRef>
          </xref>
        </interactorType>
        <names>
          <shortLabel>Septo-Optic Dysplasia</shortLabel>
        </names>
      </interactor>
      <interactor id="45">
        <interactorType>
          <names>
            <shortLabel>unknown participant</shortLabel>
          </names>
          <xref>
            <primaryRef db="psi-mi" dbAc="MI:0488" id="MI:0329" refType="identity" refTypeAc="MI:0356">
              <attributeList>
                <attribute name="comment" nameAc="MI:0612">This document is the result of automatic conversion of some file to PSI-MI 2.5 format. The requested data was unavailable in the original file.</attribute>
              </attributeList>
            </primaryRef>
          </xref>
        </interactorType>
        <names>
          <shortLabel>Sleep Bruxism</shortLabel>
        </names>
      </interactor>
      <interactor id="46">
        <interactorType>
          <names>
            <shortLabel>unknown participant</shortLabel>
          </names>
          <xref>
            <primaryRef db="psi-mi" dbAc="MI:0488" id="MI:0329" refType="identity" refTypeAc="MI:0356">
              <attributeList>
                <attribute name="comment" nameAc="MI:0612">This document is the result of automatic conversion of some file to PSI-MI 2.5 format. The requested data was unavailable in the original file.</attribute>
              </attributeList>
            </primaryRef>
          </xref>
        </interactorType>
        <names>
          <shortLabel>Radial Neuropathy</shortLabel>
        </names>
      </interactor>
      <interactor id="47">
        <interactorType>
          <names>
            <shortLabel>unknown participant</shortLabel>
          </names>
          <xref>
            <primaryRef db="psi-mi" dbAc="MI:0488" id="MI:0329" refType="identity" refTypeAc="MI:0356">
              <attributeList>
                <attribute name="comment" nameAc="MI:0612">This document is the result of automatic conversion of some file to PSI-MI 2.5 format. The requested data was unavailable in the original file.</attribute>
              </attributeList>
            </primaryRef>
          </xref>
        </interactorType>
        <names>
          <shortLabel>Body Dysmorphic Disorders</shortLabel>
        </names>
      </interactor>
      <interactor id="48">
        <interactorType>
          <names>
            <shortLabel>unknown participant</shortLabel>
          </names>
          <xref>
            <primaryRef db="psi-mi" dbAc="MI:0488" id="MI:0329" refType="identity" refTypeAc="MI:0356">
              <attributeList>
                <attribute name="comment" nameAc="MI:0612">This document is the result of automatic conversion of some file to PSI-MI 2.5 format. The requested data was unavailable in the original file.</attribute>
              </attributeList>
            </primaryRef>
          </xref>
        </interactorType>
        <names>
          <shortLabel>Major Depressive Disorder</shortLabel>
        </names>
      </interactor>
      <interactor id="49">
        <interactorType>
          <names>
            <shortLabel>unknown participant</shortLabel>
          </names>
          <xref>
            <primaryRef db="psi-mi" dbAc="MI:0488" id="MI:0329" refType="identity" refTypeAc="MI:0356">
              <attributeList>
                <attribute name="comment" nameAc="MI:0612">This document is the result of automatic conversion of some file to PSI-MI 2.5 format. The requested data was unavailable in the original file.</attribute>
              </attributeList>
            </primaryRef>
          </xref>
        </interactorType>
        <names>
          <shortLabel>Supranuclear palsy</shortLabel>
        </names>
      </interactor>
      <interactor id="50">
        <interactorType>
          <names>
            <shortLabel>unknown participant</shortLabel>
          </names>
          <xref>
            <primaryRef db="psi-mi" dbAc="MI:0488" id="MI:0329" refType="identity" refTypeAc="MI:0356">
              <attributeList>
                <attribute name="comment" nameAc="MI:0612">This document is the result of automatic conversion of some file to PSI-MI 2.5 format. The requested data was unavailable in the original file.</attribute>
              </attributeList>
            </primaryRef>
          </xref>
        </interactorType>
        <names>
          <shortLabel>Huntington disease</shortLabel>
        </names>
      </interactor>
      <interactor id="51">
        <interactorType>
          <names>
            <shortLabel>unknown participant</shortLabel>
          </names>
          <xref>
            <primaryRef db="psi-mi" dbAc="MI:0488" id="MI:0329" refType="identity" refTypeAc="MI:0356">
              <attributeList>
                <attribute name="comment" nameAc="MI:0612">This document is the result of automatic conversion of some file to PSI-MI 2.5 format. The requested data was unavailable in the original file.</attribute>
              </attributeList>
            </primaryRef>
          </xref>
        </interactorType>
        <names>
          <shortLabel>Cerebrospinal Fluid Rhinorrhea</shortLabel>
        </names>
      </interactor>
      <interactor id="52">
        <interactorType>
          <names>
            <shortLabel>unknown participant</shortLabel>
          </names>
          <xref>
            <primaryRef db="psi-mi" dbAc="MI:0488" id="MI:0329" refType="identity" refTypeAc="MI:0356">
              <attributeList>
                <attribute name="comment" nameAc="MI:0612">This document is the result of automatic conversion of some file to PSI-MI 2.5 format. The requested data was unavailable in the original file.</attribute>
              </attributeList>
            </primaryRef>
          </xref>
        </interactorType>
        <names>
          <shortLabel>Amyotrophic Lateral Sclerosis</shortLabel>
        </names>
      </interactor>
      <interactor id="53">
        <interactorType>
          <names>
            <shortLabel>unknown participant</shortLabel>
          </names>
          <xref>
            <primaryRef db="psi-mi" dbAc="MI:0488" id="MI:0329" refType="identity" refTypeAc="MI:0356">
              <attributeList>
                <attribute name="comment" nameAc="MI:0612">This document is the result of automatic conversion of some file to PSI-MI 2.5 format. The requested data was unavailable in the original file.</attribute>
              </attributeList>
            </primaryRef>
          </xref>
        </interactorType>
        <names>
          <shortLabel>Gerstmann-Straussler-Scheinker Disease</shortLabel>
        </names>
      </interactor>
      <interactor id="54">
        <interactorType>
          <names>
            <shortLabel>unknown participant</shortLabel>
          </names>
          <xref>
            <primaryRef db="psi-mi" dbAc="MI:0488" id="MI:0329" refType="identity" refTypeAc="MI:0356">
              <attributeList>
                <attribute name="comment" nameAc="MI:0612">This document is the result of automatic conversion of some file to PSI-MI 2.5 format. The requested data was unavailable in the original file.</attribute>
              </attributeList>
            </primaryRef>
          </xref>
        </interactorType>
        <names>
          <shortLabel>Spastic paraplegia</shortLabel>
        </names>
      </interactor>
      <interactor id="55">
        <interactorType>
          <names>
            <shortLabel>unknown participant</shortLabel>
          </names>
          <xref>
            <primaryRef db="psi-mi" dbAc="MI:0488" id="MI:0329" refType="identity" refTypeAc="MI:0356">
              <attributeList>
                <attribute name="comment" nameAc="MI:0612">This document is the result of automatic conversion of some file to PSI-MI 2.5 format. The requested data was unavailable in the original file.</attribute>
              </attributeList>
            </primaryRef>
          </xref>
        </interactorType>
        <names>
          <shortLabel>Autonomic Dysreflexia</shortLabel>
        </names>
      </interactor>
      <interactor id="56">
        <interactorType>
          <names>
            <shortLabel>unknown participant</shortLabel>
          </names>
          <xref>
            <primaryRef db="psi-mi" dbAc="MI:0488" id="MI:0329" refType="identity" refTypeAc="MI:0356">
              <attributeList>
                <attribute name="comment" nameAc="MI:0612">This document is the result of automatic conversion of some file to PSI-MI 2.5 format. The requested data was unavailable in the original file.</attribute>
              </attributeList>
            </primaryRef>
          </xref>
        </interactorType>
        <names>
          <shortLabel>Lafora Disease</shortLabel>
        </names>
      </interactor>
      <interactor id="57">
        <interactorType>
          <names>
            <shortLabel>unknown participant</shortLabel>
          </names>
          <xref>
            <primaryRef db="psi-mi" dbAc="MI:0488" id="MI:0329" refType="identity" refTypeAc="MI:0356">
              <attributeList>
                <attribute name="comment" nameAc="MI:0612">This document is the result of automatic conversion of some file to PSI-MI 2.5 format. The requested data was unavailable in the original file.</attribute>
              </attributeList>
            </primaryRef>
          </xref>
        </interactorType>
        <names>
          <shortLabel>Cataplexy</shortLabel>
        </names>
      </interactor>
      <interactor id="58">
        <interactorType>
          <names>
            <shortLabel>unknown participant</shortLabel>
          </names>
          <xref>
            <primaryRef db="psi-mi" dbAc="MI:0488" id="MI:0329" refType="identity" refTypeAc="MI:0356">
              <attributeList>
                <attribute name="comment" nameAc="MI:0612">This document is the result of automatic conversion of some file to PSI-MI 2.5 format. The requested data was unavailable in the original file.</attribute>
              </attributeList>
            </primaryRef>
          </xref>
        </interactorType>
        <names>
          <shortLabel>Cerebellar Neoplasms</shortLabel>
        </names>
      </interactor>
      <interactor id="59">
        <interactorType>
          <names>
            <shortLabel>unknown participant</shortLabel>
          </names>
          <xref>
            <primaryRef db="psi-mi" dbAc="MI:0488" id="MI:0329" refType="identity" refTypeAc="MI:0356">
              <attributeList>
                <attribute name="comment" nameAc="MI:0612">This document is the result of automatic conversion of some file to PSI-MI 2.5 format. The requested data was unavailable in the original file.</attribute>
              </attributeList>
            </primaryRef>
          </xref>
        </interactorType>
        <names>
          <shortLabel>Lambert-Eaton Myasthenic Syndrome</shortLabel>
        </names>
      </interactor>
      <interactor id="60">
        <interactorType>
          <names>
            <shortLabel>unknown participant</shortLabel>
          </names>
          <xref>
            <primaryRef db="psi-mi" dbAc="MI:0488" id="MI:0329" refType="identity" refTypeAc="MI:0356">
              <attributeList>
                <attribute name="comment" nameAc="MI:0612">This document is the result of automatic conversion of some file to PSI-MI 2.5 format. The requested data was unavailable in the original file.</attribute>
              </attributeList>
            </primaryRef>
          </xref>
        </interactorType>
        <names>
          <shortLabel>Bardet-Biedl Syndrome</shortLabel>
        </names>
      </interactor>
      <interactor id="61">
        <interactorType>
          <names>
            <shortLabel>unknown participant</shortLabel>
          </names>
          <xref>
            <primaryRef db="psi-mi" dbAc="MI:0488" id="MI:0329" refType="identity" refTypeAc="MI:0356">
              <attributeList>
                <attribute name="comment" nameAc="MI:0612">This document is the result of automatic conversion of some file to PSI-MI 2.5 format. The requested data was unavailable in the original file.</attribute>
              </attributeList>
            </primaryRef>
          </xref>
        </interactorType>
        <names>
          <shortLabel>Friedreich Ataxia</shortLabel>
        </names>
      </interactor>
      <interactor id="62">
        <interactorType>
          <names>
            <shortLabel>unknown participant</shortLabel>
          </names>
          <xref>
            <primaryRef db="psi-mi" dbAc="MI:0488" id="MI:0329" refType="identity" refTypeAc="MI:0356">
              <attributeList>
                <attribute name="comment" nameAc="MI:0612">This document is the result of automatic conversion of some file to PSI-MI 2.5 format. The requested data was unavailable in the original file.</attribute>
              </attributeList>
            </primaryRef>
          </xref>
        </interactorType>
        <names>
          <shortLabel>Catalepsy</shortLabel>
        </names>
      </interactor>
      <interactor id="63">
        <interactorType>
          <names>
            <shortLabel>unknown participant</shortLabel>
          </names>
          <xref>
            <primaryRef db="psi-mi" dbAc="MI:0488" id="MI:0329" refType="identity" refTypeAc="MI:0356">
              <attributeList>
                <attribute name="comment" nameAc="MI:0612">This document is the result of automatic conversion of some file to PSI-MI 2.5 format. The requested data was unavailable in the original file.</attribute>
              </attributeList>
            </primaryRef>
          </xref>
        </interactorType>
        <names>
          <shortLabel>Apraxia</shortLabel>
        </names>
      </interactor>
      <interactor id="64">
        <interactorType>
          <names>
            <shortLabel>unknown participant</shortLabel>
          </names>
          <xref>
            <primaryRef db="psi-mi" dbAc="MI:0488" id="MI:0329" refType="identity" refTypeAc="MI:0356">
              <attributeList>
                <attribute name="comment" nameAc="MI:0612">This document is the result of automatic conversion of some file to PSI-MI 2.5 format. The requested data was unavailable in the original file.</attribute>
              </attributeList>
            </primaryRef>
          </xref>
        </interactorType>
        <names>
          <shortLabel>Auditory Perceptual Disorders</shortLabel>
        </names>
      </interactor>
      <interactor id="65">
        <interactorType>
          <names>
            <shortLabel>unknown participant</shortLabel>
          </names>
          <xref>
            <primaryRef db="psi-mi" dbAc="MI:0488" id="MI:0329" refType="identity" refTypeAc="MI:0356">
              <attributeList>
                <attribute name="comment" nameAc="MI:0612">This document is the result of automatic conversion of some file to PSI-MI 2.5 format. The requested data was unavailable in the original file.</attribute>
              </attributeList>
            </primaryRef>
          </xref>
        </interactorType>
        <names>
          <shortLabel>Paraplegia</shortLabel>
        </names>
      </interactor>
      <interactor id="66">
        <interactorType>
          <names>
            <shortLabel>unknown participant</shortLabel>
          </names>
          <xref>
            <primaryRef db="psi-mi" dbAc="MI:0488" id="MI:0329" refType="identity" refTypeAc="MI:0356">
              <attributeList>
                <attribute name="comment" nameAc="MI:0612">This document is the result of automatic conversion of some file to PSI-MI 2.5 format. The requested data was unavailable in the original file.</attribute>
              </attributeList>
            </primaryRef>
          </xref>
        </interactorType>
        <names>
          <shortLabel>Scrapie</shortLabel>
        </names>
      </interactor>
      <interactor id="67">
        <interactorType>
          <names>
            <shortLabel>unknown participant</shortLabel>
          </names>
          <xref>
            <primaryRef db="psi-mi" dbAc="MI:0488" id="MI:0329" refType="identity" refTypeAc="MI:0356">
              <attributeList>
                <attribute name="comment" nameAc="MI:0612">This document is the result of automatic conversion of some file to PSI-MI 2.5 format. The requested data was unavailable in the original file.</attribute>
              </attributeList>
            </primaryRef>
          </xref>
        </interactorType>
        <names>
          <shortLabel>Rem Sleep Behaviour Disorder</shortLabel>
        </names>
      </interactor>
      <interactor id="68">
        <interactorType>
          <names>
            <shortLabel>unknown participant</shortLabel>
          </names>
          <xref>
            <primaryRef db="psi-mi" dbAc="MI:0488" id="MI:0329" refType="identity" refTypeAc="MI:0356">
              <attributeList>
                <attribute name="comment" nameAc="MI:0612">This document is the result of automatic conversion of some file to PSI-MI 2.5 format. The requested data was unavailable in the original file.</attribute>
              </attributeList>
            </primaryRef>
          </xref>
        </interactorType>
        <names>
          <shortLabel>Facial Paralysis</shortLabel>
        </names>
      </interactor>
      <interactor id="69">
        <interactorType>
          <names>
            <shortLabel>unknown participant</shortLabel>
          </names>
          <xref>
            <primaryRef db="psi-mi" dbAc="MI:0488" id="MI:0329" refType="identity" refTypeAc="MI:0356">
              <attributeList>
                <attribute name="comment" nameAc="MI:0612">This document is the result of automatic conversion of some file to PSI-MI 2.5 format. The requested data was unavailable in the original file.</attribute>
              </attributeList>
            </primaryRef>
          </xref>
        </interactorType>
        <names>
          <shortLabel>Vocal Cord Paralysis</shortLabel>
        </names>
      </interactor>
      <interactor id="70">
        <interactorType>
          <names>
            <shortLabel>unknown participant</shortLabel>
          </names>
          <xref>
            <primaryRef db="psi-mi" dbAc="MI:0488" id="MI:0329" refType="identity" refTypeAc="MI:0356">
              <attributeList>
                <attribute name="comment" nameAc="MI:0612">This document is the result of automatic conversion of some file to PSI-MI 2.5 format. The requested data was unavailable in the original file.</attribute>
              </attributeList>
            </primaryRef>
          </xref>
        </interactorType>
        <names>
          <shortLabel>Paraparesis</shortLabel>
        </names>
      </interactor>
      <interactor id="71">
        <interactorType>
          <names>
            <shortLabel>unknown participant</shortLabel>
          </names>
          <xref>
            <primaryRef db="psi-mi" dbAc="MI:0488" id="MI:0329" refType="identity" refTypeAc="MI:0356">
              <attributeList>
                <attribute name="comment" nameAc="MI:0612">This document is the result of automatic conversion of some file to PSI-MI 2.5 format. The requested data was unavailable in the original file.</attribute>
              </attributeList>
            </primaryRef>
          </xref>
        </interactorType>
        <names>
          <shortLabel>Tuberous Sclerosis</shortLabel>
        </names>
      </interactor>
      <interactor id="72">
        <interactorType>
          <names>
            <shortLabel>unknown participant</shortLabel>
          </names>
          <xref>
            <primaryRef db="psi-mi" dbAc="MI:0488" id="MI:0329" refType="identity" refTypeAc="MI:0356">
              <attributeList>
                <attribute name="comment" nameAc="MI:0612">This document is the result of automatic conversion of some file to PSI-MI 2.5 format. The requested data was unavailable in the original file.</attribute>
              </attributeList>
            </primaryRef>
          </xref>
        </interactorType>
        <names>
          <shortLabel>Stroke</shortLabel>
        </names>
      </interactor>
      <interactor id="73">
        <interactorType>
          <names>
            <shortLabel>unknown participant</shortLabel>
          </names>
          <xref>
            <primaryRef db="psi-mi" dbAc="MI:0488" id="MI:0329" refType="identity" refTypeAc="MI:0356">
              <attributeList>
                <attribute name="comment" nameAc="MI:0612">This document is the result of automatic conversion of some file to PSI-MI 2.5 format. The requested data was unavailable in the original file.</attribute>
              </attributeList>
            </primaryRef>
          </xref>
        </interactorType>
        <names>
          <shortLabel>Frontotemporal Dementia</shortLabel>
        </names>
      </interactor>
      <interactor id="74">
        <interactorType>
          <names>
            <shortLabel>unknown participant</shortLabel>
          </names>
          <xref>
            <primaryRef db="psi-mi" dbAc="MI:0488" id="MI:0329" refType="identity" refTypeAc="MI:0356">
              <attributeList>
                <attribute name="comment" nameAc="MI:0612">This document is the result of automatic conversion of some file to PSI-MI 2.5 format. The requested data was unavailable in the original file.</attribute>
              </attributeList>
            </primaryRef>
          </xref>
        </interactorType>
        <names>
          <shortLabel>Pantothenate Kinase-Associated Neurodegeneration</shortLabel>
        </names>
      </interactor>
      <interactor id="75">
        <interactorType>
          <names>
            <shortLabel>unknown participant</shortLabel>
          </names>
          <xref>
            <primaryRef db="psi-mi" dbAc="MI:0488" id="MI:0329" refType="identity" refTypeAc="MI:0356">
              <attributeList>
                <attribute name="comment" nameAc="MI:0612">This document is the result of automatic conversion of some file to PSI-MI 2.5 format. The requested data was unavailable in the original file.</attribute>
              </attributeList>
            </primaryRef>
          </xref>
        </interactorType>
        <names>
          <shortLabel>Gait Apraxia</shortLabel>
        </names>
      </interactor>
      <interactor id="76">
        <interactorType>
          <names>
            <shortLabel>unknown participant</shortLabel>
          </names>
          <xref>
            <primaryRef db="psi-mi" dbAc="MI:0488" id="MI:0329" refType="identity" refTypeAc="MI:0356">
              <attributeList>
                <attribute name="comment" nameAc="MI:0612">This document is the result of automatic conversion of some file to PSI-MI 2.5 format. The requested data was unavailable in the original file.</attribute>
              </attributeList>
            </primaryRef>
          </xref>
        </interactorType>
        <names>
          <shortLabel>Dysautonomia</shortLabel>
        </names>
      </interactor>
      <interactor id="77">
        <interactorType>
          <names>
            <shortLabel>unknown participant</shortLabel>
          </names>
          <xref>
            <primaryRef db="psi-mi" dbAc="MI:0488" id="MI:0329" refType="identity" refTypeAc="MI:0356">
              <attributeList>
                <attribute name="comment" nameAc="MI:0612">This document is the result of automatic conversion of some file to PSI-MI 2.5 format. The requested data was unavailable in the original file.</attribute>
              </attributeList>
            </primaryRef>
          </xref>
        </interactorType>
        <names>
          <shortLabel>Landau-Kleffner Syndrome</shortLabel>
        </names>
      </interactor>
      <interactor id="78">
        <interactorType>
          <names>
            <shortLabel>unknown participant</shortLabel>
          </names>
          <xref>
            <primaryRef db="psi-mi" dbAc="MI:0488" id="MI:0329" refType="identity" refTypeAc="MI:0356">
              <attributeList>
                <attribute name="comment" nameAc="MI:0612">This document is the result of automatic conversion of some file to PSI-MI 2.5 format. The requested data was unavailable in the original file.</attribute>
              </attributeList>
            </primaryRef>
          </xref>
        </interactorType>
        <names>
          <shortLabel>Seasonal Affective Disorder</shortLabel>
        </names>
      </interactor>
      <interactor id="79">
        <interactorType>
          <names>
            <shortLabel>unknown participant</shortLabel>
          </names>
          <xref>
            <primaryRef db="psi-mi" dbAc="MI:0488" id="MI:0329" refType="identity" refTypeAc="MI:0356">
              <attributeList>
                <attribute name="comment" nameAc="MI:0612">This document is the result of automatic conversion of some file to PSI-MI 2.5 format. The requested data was unavailable in the original file.</attribute>
              </attributeList>
            </primaryRef>
          </xref>
        </interactorType>
        <names>
          <shortLabel>Amyloid Neuropathy</shortLabel>
        </names>
      </interactor>
      <interactor id="80">
        <interactorType>
          <names>
            <shortLabel>unknown participant</shortLabel>
          </names>
          <xref>
            <primaryRef db="psi-mi" dbAc="MI:0488" id="MI:0329" refType="identity" refTypeAc="MI:0356">
              <attributeList>
                <attribute name="comment" nameAc="MI:0612">This document is the result of automatic conversion of some file to PSI-MI 2.5 format. The requested data was unavailable in the original file.</attribute>
              </attributeList>
            </primaryRef>
          </xref>
        </interactorType>
        <names>
          <shortLabel>Essential Tremor</shortLabel>
        </names>
      </interactor>
      <interactor id="81">
        <interactorType>
          <names>
            <shortLabel>unknown participant</shortLabel>
          </names>
          <xref>
            <primaryRef db="psi-mi" dbAc="MI:0488" id="MI:0329" refType="identity" refTypeAc="MI:0356">
              <attributeList>
                <attribute name="comment" nameAc="MI:0612">This document is the result of automatic conversion of some file to PSI-MI 2.5 format. The requested data was unavailable in the original file.</attribute>
              </attributeList>
            </primaryRef>
          </xref>
        </interactorType>
        <names>
          <shortLabel>Bulbo-Spinal Atrophy</shortLabel>
        </names>
      </interactor>
      <interactor id="82">
        <interactorType>
          <names>
            <shortLabel>unknown participant</shortLabel>
          </names>
          <xref>
            <primaryRef db="psi-mi" dbAc="MI:0488" id="MI:0329" refType="identity" refTypeAc="MI:0356">
              <attributeList>
                <attribute name="comment" nameAc="MI:0612">This document is the result of automatic conversion of some file to PSI-MI 2.5 format. The requested data was unavailable in the original file.</attribute>
              </attributeList>
            </primaryRef>
          </xref>
        </interactorType>
        <names>
          <shortLabel>Creutzfeldt-Jakob Syndrome</shortLabel>
        </names>
      </interactor>
      <interactor id="83">
        <interactorType>
          <names>
            <shortLabel>unknown participant</shortLabel>
          </names>
          <xref>
            <primaryRef db="psi-mi" dbAc="MI:0488" id="MI:0329" refType="identity" refTypeAc="MI:0356">
              <attributeList>
                <attribute name="comment" nameAc="MI:0612">This document is the result of automatic conversion of some file to PSI-MI 2.5 format. The requested data was unavailable in the original file.</attribute>
              </attributeList>
            </primaryRef>
          </xref>
        </interactorType>
        <names>
          <shortLabel>Aging</shortLabel>
        </names>
      </interactor>
      <interactor id="84">
        <interactorType>
          <names>
            <shortLabel>unknown participant</shortLabel>
          </names>
          <xref>
            <primaryRef db="psi-mi" dbAc="MI:0488" id="MI:0329" refType="identity" refTypeAc="MI:0356">
              <attributeList>
                <attribute name="comment" nameAc="MI:0612">This document is the result of automatic conversion of some file to PSI-MI 2.5 format. The requested data was unavailable in the original file.</attribute>
              </attributeList>
            </primaryRef>
          </xref>
        </interactorType>
        <names>
          <shortLabel>RETT Syndrome</shortLabel>
        </names>
      </interactor>
      <interactor id="85">
        <interactorType>
          <names>
            <shortLabel>unknown participant</shortLabel>
          </names>
          <xref>
            <primaryRef db="psi-mi" dbAc="MI:0488" id="MI:0329" refType="identity" refTypeAc="MI:0356">
              <attributeList>
                <attribute name="comment" nameAc="MI:0612">This document is the result of automatic conversion of some file to PSI-MI 2.5 format. The requested data was unavailable in the original file.</attribute>
              </attributeList>
            </primaryRef>
          </xref>
        </interactorType>
        <names>
          <shortLabel>Kleine-Levin Syndrome</shortLabel>
        </names>
      </interactor>
      <interactor id="86">
        <interactorType>
          <names>
            <shortLabel>unknown participant</shortLabel>
          </names>
          <xref>
            <primaryRef db="psi-mi" dbAc="MI:0488" id="MI:0329" refType="identity" refTypeAc="MI:0356">
              <attributeList>
                <attribute name="comment" nameAc="MI:0612">This document is the result of automatic conversion of some file to PSI-MI 2.5 format. The requested data was unavailable in the original file.</attribute>
              </attributeList>
            </primaryRef>
          </xref>
        </interactorType>
        <names>
          <shortLabel>Fatigue Syndrome</shortLabel>
        </names>
      </interactor>
      <interactor id="87">
        <interactorType>
          <names>
            <shortLabel>unknown participant</shortLabel>
          </names>
          <xref>
            <primaryRef db="psi-mi" dbAc="MI:0488" id="MI:0329" refType="identity" refTypeAc="MI:0356">
              <attributeList>
                <attribute name="comment" nameAc="MI:0612">This document is the result of automatic conversion of some file to PSI-MI 2.5 format. The requested data was unavailable in the original file.</attribute>
              </attributeList>
            </primaryRef>
          </xref>
        </interactorType>
        <names>
          <shortLabel>Bulbar Palsy</shortLabel>
        </names>
      </interactor>
      <interactor id="88">
        <interactorType>
          <names>
            <shortLabel>unknown participant</shortLabel>
          </names>
          <xref>
            <primaryRef db="psi-mi" dbAc="MI:0488" id="MI:0329" refType="identity" refTypeAc="MI:0356">
              <attributeList>
                <attribute name="comment" nameAc="MI:0612">This document is the result of automatic conversion of some file to PSI-MI 2.5 format. The requested data was unavailable in the original file.</attribute>
              </attributeList>
            </primaryRef>
          </xref>
        </interactorType>
        <names>
          <shortLabel>Graefe Disease</shortLabel>
        </names>
      </interactor>
      <interactor id="89">
        <interactorType>
          <names>
            <shortLabel>unknown participant</shortLabel>
          </names>
          <xref>
            <primaryRef db="psi-mi" dbAc="MI:0488" id="MI:0329" refType="identity" refTypeAc="MI:0356">
              <attributeList>
                <attribute name="comment" nameAc="MI:0612">This document is the result of automatic conversion of some file to PSI-MI 2.5 format. The requested data was unavailable in the original file.</attribute>
              </attributeList>
            </primaryRef>
          </xref>
        </interactorType>
        <names>
          <shortLabel>Brown-Sequard Syndrome</shortLabel>
        </names>
      </interactor>
      <interactor id="90">
        <interactorType>
          <names>
            <shortLabel>unknown participant</shortLabel>
          </names>
          <xref>
            <primaryRef db="psi-mi" dbAc="MI:0488" id="MI:0329" refType="identity" refTypeAc="MI:0356">
              <attributeList>
                <attribute name="comment" nameAc="MI:0612">This document is the result of automatic conversion of some file to PSI-MI 2.5 format. The requested data was unavailable in the original file.</attribute>
              </attributeList>
            </primaryRef>
          </xref>
        </interactorType>
        <names>
          <shortLabel>Multiple sclerosis</shortLabel>
        </names>
      </interactor>
      <interactor id="91">
        <interactorType>
          <names>
            <shortLabel>unknown participant</shortLabel>
          </names>
          <xref>
            <primaryRef db="psi-mi" dbAc="MI:0488" id="MI:0329" refType="identity" refTypeAc="MI:0356">
              <attributeList>
                <attribute name="comment" nameAc="MI:0612">This document is the result of automatic conversion of some file to PSI-MI 2.5 format. The requested data was unavailable in the original file.</attribute>
              </attributeList>
            </primaryRef>
          </xref>
        </interactorType>
        <names>
          <shortLabel>Phantom Limb</shortLabel>
        </names>
      </interactor>
      <interactor id="92">
        <interactorType>
          <names>
            <shortLabel>unknown participant</shortLabel>
          </names>
          <xref>
            <primaryRef db="psi-mi" dbAc="MI:0488" id="MI:0329" refType="identity" refTypeAc="MI:0356">
              <attributeList>
                <attribute name="comment" nameAc="MI:0612">This document is the result of automatic conversion of some file to PSI-MI 2.5 format. The requested data was unavailable in the original file.</attribute>
              </attributeList>
            </primaryRef>
          </xref>
        </interactorType>
        <names>
          <shortLabel>Multiple system atropy</shortLabel>
        </names>
      </interactor>
      <interactor id="93">
        <interactorType>
          <names>
            <shortLabel>unknown participant</shortLabel>
          </names>
          <xref>
            <primaryRef db="psi-mi" dbAc="MI:0488" id="MI:0329" refType="identity" refTypeAc="MI:0356">
              <attributeList>
                <attribute name="comment" nameAc="MI:0612">This document is the result of automatic conversion of some file to PSI-MI 2.5 format. The requested data was unavailable in the original file.</attribute>
              </attributeList>
            </primaryRef>
          </xref>
        </interactorType>
        <names>
          <shortLabel>Facial Neuralgia</shortLabel>
        </names>
      </interactor>
      <interactor id="94">
        <interactorType>
          <names>
            <shortLabel>unknown participant</shortLabel>
          </names>
          <xref>
            <primaryRef db="psi-mi" dbAc="MI:0488" id="MI:0329" refType="identity" refTypeAc="MI:0356">
              <attributeList>
                <attribute name="comment" nameAc="MI:0612">This document is the result of automatic conversion of some file to PSI-MI 2.5 format. The requested data was unavailable in the original file.</attribute>
              </attributeList>
            </primaryRef>
          </xref>
        </interactorType>
        <names>
          <shortLabel>Alexander Disease</shortLabel>
        </names>
      </interactor>
      <interactor id="95">
        <interactorType>
          <names>
            <shortLabel>unknown participant</shortLabel>
          </names>
          <xref>
            <primaryRef db="psi-mi" dbAc="MI:0488" id="MI:0329" refType="identity" refTypeAc="MI:0356">
              <attributeList>
                <attribute name="comment" nameAc="MI:0612">This document is the result of automatic conversion of some file to PSI-MI 2.5 format. The requested data was unavailable in the original file.</attribute>
              </attributeList>
            </primaryRef>
          </xref>
        </interactorType>
        <names>
          <shortLabel>Schizophrenia</shortLabel>
        </names>
      </interactor>
      <interactor id="96">
        <interactorType>
          <names>
            <shortLabel>unknown participant</shortLabel>
          </names>
          <xref>
            <primaryRef db="psi-mi" dbAc="MI:0488" id="MI:0329" refType="identity" refTypeAc="MI:0356">
              <attributeList>
                <attribute name="comment" nameAc="MI:0612">This document is the result of automatic conversion of some file to PSI-MI 2.5 format. The requested data was unavailable in the original file.</attribute>
              </attributeList>
            </primaryRef>
          </xref>
        </interactorType>
        <names>
          <shortLabel>Fatal Familial Insomnia</shortLabel>
        </names>
      </interactor>
      <interactor id="97">
        <interactorType>
          <names>
            <shortLabel>unknown participant</shortLabel>
          </names>
          <xref>
            <primaryRef db="psi-mi" dbAc="MI:0488" id="MI:0329" refType="identity" refTypeAc="MI:0356">
              <attributeList>
                <attribute name="comment" nameAc="MI:0612">This document is the result of automatic conversion of some file to PSI-MI 2.5 format. The requested data was unavailable in the original file.</attribute>
              </attributeList>
            </primaryRef>
          </xref>
        </interactorType>
        <names>
          <shortLabel>Refsum Disease</shortLabel>
        </names>
      </interactor>
      <interactor id="98">
        <interactorType>
          <names>
            <shortLabel>unknown participant</shortLabel>
          </names>
          <xref>
            <primaryRef db="psi-mi" dbAc="MI:0488" id="MI:0329" refType="identity" refTypeAc="MI:0356">
              <attributeList>
                <attribute name="comment" nameAc="MI:0612">This document is the result of automatic conversion of some file to PSI-MI 2.5 format. The requested data was unavailable in the original file.</attribute>
              </attributeList>
            </primaryRef>
          </xref>
        </interactorType>
        <names>
          <shortLabel>Trochlear Nerve Disease</shortLabel>
        </names>
      </interactor>
      <interactor id="99">
        <interactorType>
          <names>
            <shortLabel>unknown participant</shortLabel>
          </names>
          <xref>
            <primaryRef db="psi-mi" dbAc="MI:0488" id="MI:0329" refType="identity" refTypeAc="MI:0356">
              <attributeList>
                <attribute name="comment" nameAc="MI:0612">This document is the result of automatic conversion of some file to PSI-MI 2.5 format. The requested data was unavailable in the original file.</attribute>
              </attributeList>
            </primaryRef>
          </xref>
        </interactorType>
        <names>
          <shortLabel>Panic Disorder</shortLabel>
        </names>
      </interactor>
      <interactor id="100">
        <interactorType>
          <names>
            <shortLabel>unknown participant</shortLabel>
          </names>
          <xref>
            <primaryRef db="psi-mi" dbAc="MI:0488" id="MI:0329" refType="identity" refTypeAc="MI:0356">
              <attributeList>
                <attribute name="comment" nameAc="MI:0612">This document is the result of automatic conversion of some file to PSI-MI 2.5 format. The requested data was unavailable in the original file.</attribute>
              </attributeList>
            </primaryRef>
          </xref>
        </interactorType>
        <names>
          <shortLabel>Obsessive-compulsive disorder</shortLabel>
        </names>
      </interactor>
    </interactorList>
    <interactionList>
      <interaction id="1">
        <experimentList>
          <experimentDescription id="1">
            <bibref>
              <attributeList>
                <attribute name="comment" nameAc="MI:0612">This document is the result of automatic conversion of some file to PSI-MI 2.5 format. The requested data was unavailable in the original file.</attribute>
              </attributeList>
            </bibref>
            <interactionDetectionMethod>
              <names>
                <shortLabel>unspecified method</shortLabel>
              </names>
              <xref>
                <primaryRef db="psi-mi" dbAc="MI:0488" id="MI:0686" refType="identity" refTypeAc="MI:0356">
                  <attributeList>
                    <attribute name="comment" nameAc="MI:0612">This document is the result of automatic conversion of some file to PSI-MI 2.5 format. The requested data was unavailable in the original file.</attribute>
                  </attributeList>
                </primaryRef>
              </xref>
            </interactionDetectionMethod>
          </experimentDescription>
        </experimentList>
        <participantList>
          <participant id="1">
            <interactorRef>83</interactorRef>
          </participant>
          <participant id="2">
            <interactorRef>56</interactorRef>
          </participant>
        </participantList>
      </interaction>
      <interaction id="2">
        <experimentList>
          <experimentDescription id="2">
            <bibref>
              <attributeList>
                <attribute name="comment" nameAc="MI:0612">This document is the result of automatic conversion of some file to PSI-MI 2.5 format. The requested data was unavailable in the original file.</attribute>
              </attributeList>
            </bibref>
            <interactionDetectionMethod>
              <names>
                <shortLabel>unspecified method</shortLabel>
              </names>
              <xref>
                <primaryRef db="psi-mi" dbAc="MI:0488" id="MI:0686" refType="identity" refTypeAc="MI:0356">
                  <attributeList>
                    <attribute name="comment" nameAc="MI:0612">This document is the result of automatic conversion of some file to PSI-MI 2.5 format. The requested data was unavailable in the original file.</attribute>
                  </attributeList>
                </primaryRef>
              </xref>
            </interactionDetectionMethod>
          </experimentDescription>
        </experimentList>
        <participantList>
          <participant id="1">
            <interactorRef>83</interactorRef>
          </participant>
          <participant id="3">
            <interactorRef>89</interactorRef>
          </participant>
        </participantList>
      </interaction>
      <interaction id="3">
        <experimentList>
          <experimentDescription id="3">
            <bibref>
              <attributeList>
                <attribute name="comment" nameAc="MI:0612">This document is the result of automatic conversion of some file to PSI-MI 2.5 format. The requested data was unavailable in the original file.</attribute>
              </attributeList>
            </bibref>
            <interactionDetectionMethod>
              <names>
                <shortLabel>unspecified method</shortLabel>
              </names>
              <xref>
                <primaryRef db="psi-mi" dbAc="MI:0488" id="MI:0686" refType="identity" refTypeAc="MI:0356">
                  <attributeList>
                    <attribute name="comment" nameAc="MI:0612">This document is the result of automatic conversion of some file to PSI-MI 2.5 format. The requested data was unavailable in the original file.</attribute>
                  </attributeList>
                </primaryRef>
              </xref>
            </interactionDetectionMethod>
          </experimentDescription>
        </experimentList>
        <participantList>
          <participant id="1">
            <interactorRef>83</interactorRef>
          </participant>
          <participant id="4">
            <interactorRef>69</interactorRef>
          </participant>
        </participantList>
      </interaction>
      <interaction id="4">
        <experimentList>
          <experimentDescription id="4">
            <bibref>
              <attributeList>
                <attribute name="comment" nameAc="MI:0612">This document is the result of automatic conversion of some file to PSI-MI 2.5 format. The requested data was unavailable in the original file.</attribute>
              </attributeList>
            </bibref>
            <interactionDetectionMethod>
              <names>
                <shortLabel>unspecified method</shortLabel>
              </names>
              <xref>
                <primaryRef db="psi-mi" dbAc="MI:0488" id="MI:0686" refType="identity" refTypeAc="MI:0356">
                  <attributeList>
                    <attribute name="comment" nameAc="MI:0612">This document is the result of automatic conversion of some file to PSI-MI 2.5 format. The requested data was unavailable in the original file.</attribute>
                  </attributeList>
                </primaryRef>
              </xref>
            </interactionDetectionMethod>
          </experimentDescription>
        </experimentList>
        <participantList>
          <participant id="1">
            <interactorRef>83</interactorRef>
          </participant>
          <participant id="5">
            <interactorRef>74</interactorRef>
          </participant>
        </participantList>
      </interaction>
      <interaction id="5">
        <experimentList>
          <experimentDescription id="5">
            <bibref>
              <attributeList>
                <attribute name="comment" nameAc="MI:0612">This document is the result of automatic conversion of some file to PSI-MI 2.5 format. The requested data was unavailable in the original file.</attribute>
              </attributeList>
            </bibref>
            <interactionDetectionMethod>
              <names>
                <shortLabel>unspecified method</shortLabel>
              </names>
              <xref>
                <primaryRef db="psi-mi" dbAc="MI:0488" id="MI:0686" refType="identity" refTypeAc="MI:0356">
                  <attributeList>
                    <attribute name="comment" nameAc="MI:0612">This document is the result of automatic conversion of some file to PSI-MI 2.5 format. The requested data was unavailable in the original file.</attribute>
                  </attributeList>
                </primaryRef>
              </xref>
            </interactionDetectionMethod>
          </experimentDescription>
        </experimentList>
        <participantList>
          <participant id="1">
            <interactorRef>83</interactorRef>
          </participant>
          <participant id="6">
            <interactorRef>63</interactorRef>
          </participant>
        </participantList>
      </interaction>
      <interaction id="6">
        <experimentList>
          <experimentDescription id="6">
            <bibref>
              <attributeList>
                <attribute name="comment" nameAc="MI:0612">This document is the result of automatic conversion of some file to PSI-MI 2.5 format. The requested data was unavailable in the original file.</attribute>
              </attributeList>
            </bibref>
            <interactionDetectionMethod>
              <names>
                <shortLabel>unspecified method</shortLabel>
              </names>
              <xref>
                <primaryRef db="psi-mi" dbAc="MI:0488" id="MI:0686" refType="identity" refTypeAc="MI:0356">
                  <attributeList>
                    <attribute name="comment" nameAc="MI:0612">This document is the result of automatic conversion of some file to PSI-MI 2.5 format. The requested data was unavailable in the original file.</attribute>
                  </attributeList>
                </primaryRef>
              </xref>
            </interactionDetectionMethod>
          </experimentDescription>
        </experimentList>
        <participantList>
          <participant id="1">
            <interactorRef>83</interactorRef>
          </participant>
          <participant id="7">
            <interactorRef>44</interactorRef>
          </participant>
        </participantList>
      </interaction>
      <interaction id="7">
        <experimentList>
          <experimentDescription id="7">
            <bibref>
              <attributeList>
                <attribute name="comment" nameAc="MI:0612">This document is the result of automatic conversion of some file to PSI-MI 2.5 format. The requested data was unavailable in the original file.</attribute>
              </attributeList>
            </bibref>
            <interactionDetectionMethod>
              <names>
                <shortLabel>unspecified method</shortLabel>
              </names>
              <xref>
                <primaryRef db="psi-mi" dbAc="MI:0488" id="MI:0686" refType="identity" refTypeAc="MI:0356">
                  <attributeList>
                    <attribute name="comment" nameAc="MI:0612">This document is the result of automatic conversion of some file to PSI-MI 2.5 format. The requested data was unavailable in the original file.</attribute>
                  </attributeList>
                </primaryRef>
              </xref>
            </interactionDetectionMethod>
          </experimentDescription>
        </experimentList>
        <participantList>
          <participant id="1">
            <interactorRef>83</interactorRef>
          </participant>
          <participant id="8">
            <interactorRef>50</interactorRef>
          </participant>
        </participantList>
      </interaction>
      <interaction id="8">
        <experimentList>
          <experimentDescription id="8">
            <bibref>
              <attributeList>
                <attribute name="comment" nameAc="MI:0612">This document is the result of automatic conversion of some file to PSI-MI 2.5 format. The requested data was unavailable in the original file.</attribute>
              </attributeList>
            </bibref>
            <interactionDetectionMethod>
              <names>
                <shortLabel>unspecified method</shortLabel>
              </names>
              <xref>
                <primaryRef db="psi-mi" dbAc="MI:0488" id="MI:0686" refType="identity" refTypeAc="MI:0356">
                  <attributeList>
                    <attribute name="comment" nameAc="MI:0612">This document is the result of automatic conversion of some file to PSI-MI 2.5 format. The requested data was unavailable in the original file.</attribute>
                  </attributeList>
                </primaryRef>
              </xref>
            </interactionDetectionMethod>
          </experimentDescription>
        </experimentList>
        <participantList>
          <participant id="1">
            <interactorRef>83</interactorRef>
          </participant>
          <participant id="9">
            <interactorRef>66</interactorRef>
          </participant>
        </participantList>
      </interaction>
      <interaction id="9">
        <experimentList>
          <experimentDescription id="9">
            <bibref>
              <attributeList>
                <attribute name="comment" nameAc="MI:0612">This document is the result of automatic conversion of some file to PSI-MI 2.5 format. The requested data was unavailable in the original file.</attribute>
              </attributeList>
            </bibref>
            <interactionDetectionMethod>
              <names>
                <shortLabel>unspecified method</shortLabel>
              </names>
              <xref>
                <primaryRef db="psi-mi" dbAc="MI:0488" id="MI:0686" refType="identity" refTypeAc="MI:0356">
                  <attributeList>
                    <attribute name="comment" nameAc="MI:0612">This document is the result of automatic conversion of some file to PSI-MI 2.5 format. The requested data was unavailable in the original file.</attribute>
                  </attributeList>
                </primaryRef>
              </xref>
            </interactionDetectionMethod>
          </experimentDescription>
        </experimentList>
        <participantList>
          <participant id="1">
            <interactorRef>83</interactorRef>
          </participant>
          <participant id="10">
            <interactorRef>72</interactorRef>
          </participant>
        </participantList>
      </interaction>
      <interaction id="10">
        <experimentList>
          <experimentDescription id="10">
            <bibref>
              <attributeList>
                <attribute name="comment" nameAc="MI:0612">This document is the result of automatic conversion of some file to PSI-MI 2.5 format. The requested data was unavailable in the original file.</attribute>
              </attributeList>
            </bibref>
            <interactionDetectionMethod>
              <names>
                <shortLabel>unspecified method</shortLabel>
              </names>
              <xref>
                <primaryRef db="psi-mi" dbAc="MI:0488" id="MI:0686" refType="identity" refTypeAc="MI:0356">
                  <attributeList>
                    <attribute name="comment" nameAc="MI:0612">This document is the result of automatic conversion of some file to PSI-MI 2.5 format. The requested data was unavailable in the original file.</attribute>
                  </attributeList>
                </primaryRef>
              </xref>
            </interactionDetectionMethod>
          </experimentDescription>
        </experimentList>
        <participantList>
          <participant id="1">
            <interactorRef>83</interactorRef>
          </participant>
          <participant id="11">
            <interactorRef>54</interactorRef>
          </participant>
        </participantList>
      </interaction>
      <interaction id="11">
        <experimentList>
          <experimentDescription id="11">
            <bibref>
              <attributeList>
                <attribute name="comment" nameAc="MI:0612">This document is the result of automatic conversion of some file to PSI-MI 2.5 format. The requested data was unavailable in the original file.</attribute>
              </attributeList>
            </bibref>
            <interactionDetectionMethod>
              <names>
                <shortLabel>unspecified method</shortLabel>
              </names>
              <xref>
                <primaryRef db="psi-mi" dbAc="MI:0488" id="MI:0686" refType="identity" refTypeAc="MI:0356">
                  <attributeList>
                    <attribute name="comment" nameAc="MI:0612">This document is the result of automatic conversion of some file to PSI-MI 2.5 format. The requested data was unavailable in the original file.</attribute>
                  </attributeList>
                </primaryRef>
              </xref>
            </interactionDetectionMethod>
          </experimentDescription>
        </experimentList>
        <participantList>
          <participant id="1">
            <interactorRef>83</interactorRef>
          </participant>
          <participant id="12">
            <interactorRef>59</interactorRef>
          </participant>
        </participantList>
      </interaction>
      <interaction id="12">
        <experimentList>
          <experimentDescription id="12">
            <bibref>
              <attributeList>
                <attribute name="comment" nameAc="MI:0612">This document is the result of automatic conversion of some file to PSI-MI 2.5 format. The requested data was unavailable in the original file.</attribute>
              </attributeList>
            </bibref>
            <interactionDetectionMethod>
              <names>
                <shortLabel>unspecified method</shortLabel>
              </names>
              <xref>
                <primaryRef db="psi-mi" dbAc="MI:0488" id="MI:0686" refType="identity" refTypeAc="MI:0356">
                  <attributeList>
                    <attribute name="comment" nameAc="MI:0612">This document is the result of automatic conversion of some file to PSI-MI 2.5 format. The requested data was unavailable in the original file.</attribute>
                  </attributeList>
                </primaryRef>
              </xref>
            </interactionDetectionMethod>
          </experimentDescription>
        </experimentList>
        <participantList>
          <participant id="1">
            <interactorRef>83</interactorRef>
          </participant>
          <participant id="13">
            <interactorRef>55</interactorRef>
          </participant>
        </participantList>
      </interaction>
      <interaction id="13">
        <experimentList>
          <experimentDescription id="13">
            <bibref>
              <attributeList>
                <attribute name="comment" nameAc="MI:0612">This document is the result of automatic conversion of some file to PSI-MI 2.5 format. The requested data was unavailable in the original file.</attribute>
              </attributeList>
            </bibref>
            <interactionDetectionMethod>
              <names>
                <shortLabel>unspecified method</shortLabel>
              </names>
              <xref>
                <primaryRef db="psi-mi" dbAc="MI:0488" id="MI:0686" refType="identity" refTypeAc="MI:0356">
                  <attributeList>
                    <attribute name="comment" nameAc="MI:0612">This document is the result of automatic conversion of some file to PSI-MI 2.5 format. The requested data was unavailable in the original file.</attribute>
                  </attributeList>
                </primaryRef>
              </xref>
            </interactionDetectionMethod>
          </experimentDescription>
        </experimentList>
        <participantList>
          <participant id="1">
            <interactorRef>83</interactorRef>
          </participant>
          <participant id="14">
            <interactorRef>9</interactorRef>
          </participant>
        </participantList>
      </interaction>
      <interaction id="14">
        <experimentList>
          <experimentDescription id="14">
            <bibref>
              <attributeList>
                <attribute name="comment" nameAc="MI:0612">This document is the result of automatic conversion of some file to PSI-MI 2.5 format. The requested data was unavailable in the original file.</attribute>
              </attributeList>
            </bibref>
            <interactionDetectionMethod>
              <names>
                <shortLabel>unspecified method</shortLabel>
              </names>
              <xref>
                <primaryRef db="psi-mi" dbAc="MI:0488" id="MI:0686" refType="identity" refTypeAc="MI:0356">
                  <attributeList>
                    <attribute name="comment" nameAc="MI:0612">This document is the result of automatic conversion of some file to PSI-MI 2.5 format. The requested data was unavailable in the original file.</attribute>
                  </attributeList>
                </primaryRef>
              </xref>
            </interactionDetectionMethod>
          </experimentDescription>
        </experimentList>
        <participantList>
          <participant id="1">
            <interactorRef>83</interactorRef>
          </participant>
          <participant id="15">
            <interactorRef>81</interactorRef>
          </participant>
        </participantList>
      </interaction>
      <interaction id="15">
        <experimentList>
          <experimentDescription id="15">
            <bibref>
              <attributeList>
                <attribute name="comment" nameAc="MI:0612">This document is the result of automatic conversion of some file to PSI-MI 2.5 format. The requested data was unavailable in the original file.</attribute>
              </attributeList>
            </bibref>
            <interactionDetectionMethod>
              <names>
                <shortLabel>unspecified method</shortLabel>
              </names>
              <xref>
                <primaryRef db="psi-mi" dbAc="MI:0488" id="MI:0686" refType="identity" refTypeAc="MI:0356">
                  <attributeList>
                    <attribute name="comment" nameAc="MI:0612">This document is the result of automatic conversion of some file to PSI-MI 2.5 format. The requested data was unavailable in the original file.</attribute>
                  </attributeList>
                </primaryRef>
              </xref>
            </interactionDetectionMethod>
          </experimentDescription>
        </experimentList>
        <participantList>
          <participant id="1">
            <interactorRef>83</interactorRef>
          </participant>
          <participant id="16">
            <interactorRef>60</interactorRef>
          </participant>
        </participantList>
      </interaction>
      <interaction id="16">
        <experimentList>
          <experimentDescription id="16">
            <bibref>
              <attributeList>
                <attribute name="comment" nameAc="MI:0612">This document is the result of automatic conversion of some file to PSI-MI 2.5 format. The requested data was unavailable in the original file.</attribute>
              </attributeList>
            </bibref>
            <interactionDetectionMethod>
              <names>
                <shortLabel>unspecified method</shortLabel>
              </names>
              <xref>
                <primaryRef db="psi-mi" dbAc="MI:0488" id="MI:0686" refType="identity" refTypeAc="MI:0356">
                  <attributeList>
                    <attribute name="comment" nameAc="MI:0612">This document is the result of automatic conversion of some file to PSI-MI 2.5 format. The requested data was unavailable in the original file.</attribute>
                  </attributeList>
                </primaryRef>
              </xref>
            </interactionDetectionMethod>
          </experimentDescription>
        </experimentList>
        <participantList>
          <participant id="1">
            <interactorRef>83</interactorRef>
          </participant>
          <participant id="17">
            <interactorRef>33</interactorRef>
          </participant>
        </participantList>
      </interaction>
      <interaction id="17">
        <experimentList>
          <experimentDescription id="17">
            <bibref>
              <attributeList>
                <attribute name="comment" nameAc="MI:0612">This document is the result of automatic conversion of some file to PSI-MI 2.5 format. The requested data was unavailable in the original file.</attribute>
              </attributeList>
            </bibref>
            <interactionDetectionMethod>
              <names>
                <shortLabel>unspecified method</shortLabel>
              </names>
              <xref>
                <primaryRef db="psi-mi" dbAc="MI:0488" id="MI:0686" refType="identity" refTypeAc="MI:0356">
                  <attributeList>
                    <attribute name="comment" nameAc="MI:0612">This document is the result of automatic conversion of some file to PSI-MI 2.5 format. The requested data was unavailable in the original file.</attribute>
                  </attributeList>
                </primaryRef>
              </xref>
            </interactionDetectionMethod>
          </experimentDescription>
        </experimentList>
        <participantList>
          <participant id="1">
            <interactorRef>83</interactorRef>
          </participant>
          <participant id="18">
            <interactorRef>4</interactorRef>
          </participant>
        </participantList>
      </interaction>
      <interaction id="18">
        <experimentList>
          <experimentDescription id="18">
            <bibref>
              <attributeList>
                <attribute name="comment" nameAc="MI:0612">This document is the result of automatic conversion of some file to PSI-MI 2.5 format. The requested data was unavailable in the original file.</attribute>
              </attributeList>
            </bibref>
            <interactionDetectionMethod>
              <names>
                <shortLabel>unspecified method</shortLabel>
              </names>
              <xref>
                <primaryRef db="psi-mi" dbAc="MI:0488" id="MI:0686" refType="identity" refTypeAc="MI:0356">
                  <attributeList>
                    <attribute name="comment" nameAc="MI:0612">This document is the result of automatic conversion of some file to PSI-MI 2.5 format. The requested data was unavailable in the original file.</attribute>
                  </attributeList>
                </primaryRef>
              </xref>
            </interactionDetectionMethod>
          </experimentDescription>
        </experimentList>
        <participantList>
          <participant id="1">
            <interactorRef>83</interactorRef>
          </participant>
          <participant id="19">
            <interactorRef>49</interactorRef>
          </participant>
        </participantList>
      </interaction>
      <interaction id="19">
        <experimentList>
          <experimentDescription id="19">
            <bibref>
              <attributeList>
                <attribute name="comment" nameAc="MI:0612">This document is the result of automatic conversion of some file to PSI-MI 2.5 format. The requested data was unavailable in the original file.</attribute>
              </attributeList>
            </bibref>
            <interactionDetectionMethod>
              <names>
                <shortLabel>unspecified method</shortLabel>
              </names>
              <xref>
                <primaryRef db="psi-mi" dbAc="MI:0488" id="MI:0686" refType="identity" refTypeAc="MI:0356">
                  <attributeList>
                    <attribute name="comment" nameAc="MI:0612">This document is the result of automatic conversion of some file to PSI-MI 2.5 format. The requested data was unavailable in the original file.</attribute>
                  </attributeList>
                </primaryRef>
              </xref>
            </interactionDetectionMethod>
          </experimentDescription>
        </experimentList>
        <participantList>
          <participant id="1">
            <interactorRef>83</interactorRef>
          </participant>
          <participant id="20">
            <interactorRef>71</interactorRef>
          </participant>
        </participantList>
      </interaction>
      <interaction id="20">
        <experimentList>
          <experimentDescription id="20">
            <bibref>
              <attributeList>
                <attribute name="comment" nameAc="MI:0612">This document is the result of automatic conversion of some file to PSI-MI 2.5 format. The requested data was unavailable in the original file.</attribute>
              </attributeList>
            </bibref>
            <interactionDetectionMethod>
              <names>
                <shortLabel>unspecified method</shortLabel>
              </names>
              <xref>
                <primaryRef db="psi-mi" dbAc="MI:0488" id="MI:0686" refType="identity" refTypeAc="MI:0356">
                  <attributeList>
                    <attribute name="comment" nameAc="MI:0612">This document is the result of automatic conversion of some file to PSI-MI 2.5 format. The requested data was unavailable in the original file.</attribute>
                  </attributeList>
                </primaryRef>
              </xref>
            </interactionDetectionMethod>
          </experimentDescription>
        </experimentList>
        <participantList>
          <participant id="1">
            <interactorRef>83</interactorRef>
          </participant>
          <participant id="21">
            <interactorRef>80</interactorRef>
          </participant>
        </participantList>
      </interaction>
      <interaction id="21">
        <experimentList>
          <experimentDescription id="21">
            <bibref>
              <attributeList>
                <attribute name="comment" nameAc="MI:0612">This document is the result of automatic conversion of some file to PSI-MI 2.5 format. The requested data was unavailable in the original file.</attribute>
              </attributeList>
            </bibref>
            <interactionDetectionMethod>
              <names>
                <shortLabel>unspecified method</shortLabel>
              </names>
              <xref>
                <primaryRef db="psi-mi" dbAc="MI:0488" id="MI:0686" refType="identity" refTypeAc="MI:0356">
                  <attributeList>
                    <attribute name="comment" nameAc="MI:0612">This document is the result of automatic conversion of some file to PSI-MI 2.5 format. The requested data was unavailable in the original file.</attribute>
                  </attributeList>
                </primaryRef>
              </xref>
            </interactionDetectionMethod>
          </experimentDescription>
        </experimentList>
        <participantList>
          <participant id="1">
            <interactorRef>83</interactorRef>
          </participant>
          <participant id="22">
            <interactorRef>92</interactorRef>
          </participant>
        </participantList>
      </interaction>
      <interaction id="22">
        <experimentList>
          <experimentDescription id="22">
            <bibref>
              <attributeList>
                <attribute name="comment" nameAc="MI:0612">This document is the result of automatic conversion of some file to PSI-MI 2.5 format. The requested data was unavailable in the original file.</attribute>
              </attributeList>
            </bibref>
            <interactionDetectionMethod>
              <names>
                <shortLabel>unspecified method</shortLabel>
              </names>
              <xref>
                <primaryRef db="psi-mi" dbAc="MI:0488" id="MI:0686" refType="identity" refTypeAc="MI:0356">
                  <attributeList>
                    <attribute name="comment" nameAc="MI:0612">This document is the result of automatic conversion of some file to PSI-MI 2.5 format. The requested data was unavailable in the original file.</attribute>
                  </attributeList>
                </primaryRef>
              </xref>
            </interactionDetectionMethod>
          </experimentDescription>
        </experimentList>
        <participantList>
          <participant id="1">
            <interactorRef>83</interactorRef>
          </participant>
          <participant id="23">
            <interactorRef>10</interactorRef>
          </participant>
        </participantList>
      </interaction>
      <interaction id="23">
        <experimentList>
          <experimentDescription id="23">
            <bibref>
              <attributeList>
                <attribute name="comment" nameAc="MI:0612">This document is the result of automatic conversion of some file to PSI-MI 2.5 format. The requested data was unavailable in the original file.</attribute>
              </attributeList>
            </bibref>
            <interactionDetectionMethod>
              <names>
                <shortLabel>unspecified method</shortLabel>
              </names>
              <xref>
                <primaryRef db="psi-mi" dbAc="MI:0488" id="MI:0686" refType="identity" refTypeAc="MI:0356">
                  <attributeList>
                    <attribute name="comment" nameAc="MI:0612">This document is the result of automatic conversion of some file to PSI-MI 2.5 format. The requested data was unavailable in the original file.</attribute>
                  </attributeList>
                </primaryRef>
              </xref>
            </interactionDetectionMethod>
          </experimentDescription>
        </experimentList>
        <participantList>
          <participant id="1">
            <interactorRef>83</interactorRef>
          </participant>
          <participant id="24">
            <interactorRef>68</interactorRef>
          </participant>
        </participantList>
      </interaction>
      <interaction id="24">
        <experimentList>
          <experimentDescription id="24">
            <bibref>
              <attributeList>
                <attribute name="comment" nameAc="MI:0612">This document is the result of automatic conversion of some file to PSI-MI 2.5 format. The requested data was unavailable in the original file.</attribute>
              </attributeList>
            </bibref>
            <interactionDetectionMethod>
              <names>
                <shortLabel>unspecified method</shortLabel>
              </names>
              <xref>
                <primaryRef db="psi-mi" dbAc="MI:0488" id="MI:0686" refType="identity" refTypeAc="MI:0356">
                  <attributeList>
                    <attribute name="comment" nameAc="MI:0612">This document is the result of automatic conversion of some file to PSI-MI 2.5 format. The requested data was unavailable in the original file.</attribute>
                  </attributeList>
                </primaryRef>
              </xref>
            </interactionDetectionMethod>
          </experimentDescription>
        </experimentList>
        <participantList>
          <participant id="1">
            <interactorRef>83</interactorRef>
          </participant>
          <participant id="25">
            <interactorRef>5</interactorRef>
          </participant>
        </participantList>
      </interaction>
      <interaction id="25">
        <experimentList>
          <experimentDescription id="25">
            <bibref>
              <attributeList>
                <attribute name="comment" nameAc="MI:0612">This document is the result of automatic conversion of some file to PSI-MI 2.5 format. The requested data was unavailable in the original file.</attribute>
              </attributeList>
            </bibref>
            <interactionDetectionMethod>
              <names>
                <shortLabel>unspecified method</shortLabel>
              </names>
              <xref>
                <primaryRef db="psi-mi" dbAc="MI:0488" id="MI:0686" refType="identity" refTypeAc="MI:0356">
                  <attributeList>
                    <attribute name="comment" nameAc="MI:0612">This document is the result of automatic conversion of some file to PSI-MI 2.5 format. The requested data was unavailable in the original file.</attribute>
                  </attributeList>
                </primaryRef>
              </xref>
            </interactionDetectionMethod>
          </experimentDescription>
        </experimentList>
        <participantList>
          <participant id="1">
            <interactorRef>83</interactorRef>
          </participant>
          <participant id="26">
            <interactorRef>85</interactorRef>
          </participant>
        </participantList>
      </interaction>
      <interaction id="26">
        <experimentList>
          <experimentDescription id="26">
            <bibref>
              <attributeList>
                <attribute name="comment" nameAc="MI:0612">This document is the result of automatic conversion of some file to PSI-MI 2.5 format. The requested data was unavailable in the original file.</attribute>
              </attributeList>
            </bibref>
            <interactionDetectionMethod>
              <names>
                <shortLabel>unspecified method</shortLabel>
              </names>
              <xref>
                <primaryRef db="psi-mi" dbAc="MI:0488" id="MI:0686" refType="identity" refTypeAc="MI:0356">
                  <attributeList>
                    <attribute name="comment" nameAc="MI:0612">This document is the result of automatic conversion of some file to PSI-MI 2.5 format. The requested data was unavailable in the original file.</attribute>
                  </attributeList>
                </primaryRef>
              </xref>
            </interactionDetectionMethod>
          </experimentDescription>
        </experimentList>
        <participantList>
          <participant id="1">
            <interactorRef>83</interactorRef>
          </participant>
          <participant id="27">
            <interactorRef>67</interactorRef>
          </participant>
        </participantList>
      </interaction>
      <interaction id="27">
        <experimentList>
          <experimentDescription id="27">
            <bibref>
              <attributeList>
                <attribute name="comment" nameAc="MI:0612">This document is the result of automatic conversion of some file to PSI-MI 2.5 format. The requested data was unavailable in the original file.</attribute>
              </attributeList>
            </bibref>
            <interactionDetectionMethod>
              <names>
                <shortLabel>unspecified method</shortLabel>
              </names>
              <xref>
                <primaryRef db="psi-mi" dbAc="MI:0488" id="MI:0686" refType="identity" refTypeAc="MI:0356">
                  <attributeList>
                    <attribute name="comment" nameAc="MI:0612">This document is the result of automatic conversion of some file to PSI-MI 2.5 format. The requested data was unavailable in the original file.</attribute>
                  </attributeList>
                </primaryRef>
              </xref>
            </interactionDetectionMethod>
          </experimentDescription>
        </experimentList>
        <participantList>
          <participant id="1">
            <interactorRef>83</interactorRef>
          </participant>
          <participant id="28">
            <interactorRef>8</interactorRef>
          </participant>
        </participantList>
      </interaction>
      <interaction id="28">
        <experimentList>
          <experimentDescription id="28">
            <bibref>
              <attributeList>
                <attribute name="comment" nameAc="MI:0612">This document is the result of automatic conversion of some file to PSI-MI 2.5 format. The requested data was unavailable in the original file.</attribute>
              </attributeList>
            </bibref>
            <interactionDetectionMethod>
              <names>
                <shortLabel>unspecified method</shortLabel>
              </names>
              <xref>
                <primaryRef db="psi-mi" dbAc="MI:0488" id="MI:0686" refType="identity" refTypeAc="MI:0356">
                  <attributeList>
                    <attribute name="comment" nameAc="MI:0612">This document is the result of automatic conversion of some file to PSI-MI 2.5 format. The requested data was unavailable in the original file.</attribute>
                  </attributeList>
                </primaryRef>
              </xref>
            </interactionDetectionMethod>
          </experimentDescription>
        </experimentList>
        <participantList>
          <participant id="1">
            <interactorRef>83</interactorRef>
          </participant>
          <participant id="29">
            <interactorRef>86</interactorRef>
          </participant>
        </participantList>
      </interaction>
      <interaction id="29">
        <experimentList>
          <experimentDescription id="29">
            <bibref>
              <attributeList>
                <attribute name="comment" nameAc="MI:0612">This document is the result of automatic conversion of some file to PSI-MI 2.5 format. The requested data was unavailable in the original file.</attribute>
              </attributeList>
            </bibref>
            <interactionDetectionMethod>
              <names>
                <shortLabel>unspecified method</shortLabel>
              </names>
              <xref>
                <primaryRef db="psi-mi" dbAc="MI:0488" id="MI:0686" refType="identity" refTypeAc="MI:0356">
                  <attributeList>
                    <attribute name="comment" nameAc="MI:0612">This document is the result of automatic conversion of some file to PSI-MI 2.5 format. The requested data was unavailable in the original file.</attribute>
                  </attributeList>
                </primaryRef>
              </xref>
            </interactionDetectionMethod>
          </experimentDescription>
        </experimentList>
        <participantList>
          <participant id="1">
            <interactorRef>83</interactorRef>
          </participant>
          <participant id="30">
            <interactorRef>79</interactorRef>
          </participant>
        </participantList>
      </interaction>
      <interaction id="30">
        <experimentList>
          <experimentDescription id="30">
            <bibref>
              <attributeList>
                <attribute name="comment" nameAc="MI:0612">This document is the result of automatic conversion of some file to PSI-MI 2.5 format. The requested data was unavailable in the original file.</attribute>
              </attributeList>
            </bibref>
            <interactionDetectionMethod>
              <names>
                <shortLabel>unspecified method</shortLabel>
              </names>
              <xref>
                <primaryRef db="psi-mi" dbAc="MI:0488" id="MI:0686" refType="identity" refTypeAc="MI:0356">
                  <attributeList>
                    <attribute name="comment" nameAc="MI:0612">This document is the result of automatic conversion of some file to PSI-MI 2.5 format. The requested data was unavailable in the original file.</attribute>
                  </attributeList>
                </primaryRef>
              </xref>
            </interactionDetectionMethod>
          </experimentDescription>
        </experimentList>
        <participantList>
          <participant id="1">
            <interactorRef>83</interactorRef>
          </participant>
          <participant id="31">
            <interactorRef>88</interactorRef>
          </participant>
        </participantList>
      </interaction>
      <interaction id="31">
        <experimentList>
          <experimentDescription id="31">
            <bibref>
              <attributeList>
                <attribute name="comment" nameAc="MI:0612">This document is the result of automatic conversion of some file to PSI-MI 2.5 format. The requested data was unavailable in the original file.</attribute>
              </attributeList>
            </bibref>
            <interactionDetectionMethod>
              <names>
                <shortLabel>unspecified method</shortLabel>
              </names>
              <xref>
                <primaryRef db="psi-mi" dbAc="MI:0488" id="MI:0686" refType="identity" refTypeAc="MI:0356">
                  <attributeList>
                    <attribute name="comment" nameAc="MI:0612">This document is the result of automatic conversion of some file to PSI-MI 2.5 format. The requested data was unavailable in the original file.</attribute>
                  </attributeList>
                </primaryRef>
              </xref>
            </interactionDetectionMethod>
          </experimentDescription>
        </experimentList>
        <participantList>
          <participant id="1">
            <interactorRef>83</interactorRef>
          </participant>
          <participant id="32">
            <interactorRef>14</interactorRef>
          </participant>
        </participantList>
      </interaction>
      <interaction id="32">
        <experimentList>
          <experimentDescription id="32">
            <bibref>
              <attributeList>
                <attribute name="comment" nameAc="MI:0612">This document is the result of automatic conversion of some file to PSI-MI 2.5 format. The requested data was unavailable in the original file.</attribute>
              </attributeList>
            </bibref>
            <interactionDetectionMethod>
              <names>
                <shortLabel>unspecified method</shortLabel>
              </names>
              <xref>
                <primaryRef db="psi-mi" dbAc="MI:0488" id="MI:0686" refType="identity" refTypeAc="MI:0356">
                  <attributeList>
                    <attribute name="comment" nameAc="MI:0612">This document is the result of automatic conversion of some file to PSI-MI 2.5 format. The requested data was unavailable in the original file.</attribute>
                  </attributeList>
                </primaryRef>
              </xref>
            </interactionDetectionMethod>
          </experimentDescription>
        </experimentList>
        <participantList>
          <participant id="1">
            <interactorRef>83</interactorRef>
          </participant>
          <participant id="33">
            <interactorRef>18</interactorRef>
          </participant>
        </participantList>
      </interaction>
      <interaction id="33">
        <experimentList>
          <experimentDescription id="33">
            <bibref>
              <attributeList>
                <attribute name="comment" nameAc="MI:0612">This document is the result of automatic conversion of some file to PSI-MI 2.5 format. The requested data was unavailable in the original file.</attribute>
              </attributeList>
            </bibref>
            <interactionDetectionMethod>
              <names>
                <shortLabel>unspecified method</shortLabel>
              </names>
              <xref>
                <primaryRef db="psi-mi" dbAc="MI:0488" id="MI:0686" refType="identity" refTypeAc="MI:0356">
                  <attributeList>
                    <attribute name="comment" nameAc="MI:0612">This document is the result of automatic conversion of some file to PSI-MI 2.5 format. The requested data was unavailable in the original file.</attribute>
                  </attributeList>
                </primaryRef>
              </xref>
            </interactionDetectionMethod>
          </experimentDescription>
        </experimentList>
        <participantList>
          <participant id="1">
            <interactorRef>83</interactorRef>
          </participant>
          <participant id="34">
            <interactorRef>52</interactorRef>
          </participant>
        </participantList>
      </interaction>
      <interaction id="34">
        <experimentList>
          <experimentDescription id="34">
            <bibref>
              <attributeList>
                <attribute name="comment" nameAc="MI:0612">This document is the result of automatic conversion of some file to PSI-MI 2.5 format. The requested data was unavailable in the original file.</attribute>
              </attributeList>
            </bibref>
            <interactionDetectionMethod>
              <names>
                <shortLabel>unspecified method</shortLabel>
              </names>
              <xref>
                <primaryRef db="psi-mi" dbAc="MI:0488" id="MI:0686" refType="identity" refTypeAc="MI:0356">
                  <attributeList>
                    <attribute name="comment" nameAc="MI:0612">This document is the result of automatic conversion of some file to PSI-MI 2.5 format. The requested data was unavailable in the original file.</attribute>
                  </attributeList>
                </primaryRef>
              </xref>
            </interactionDetectionMethod>
          </experimentDescription>
        </experimentList>
        <participantList>
          <participant id="1">
            <interactorRef>83</interactorRef>
          </participant>
          <participant id="35">
            <interactorRef>45</interactorRef>
          </participant>
        </participantList>
      </interaction>
      <interaction id="35">
        <experimentList>
          <experimentDescription id="35">
            <bibref>
              <attributeList>
                <attribute name="comment" nameAc="MI:0612">This document is the result of automatic conversion of some file to PSI-MI 2.5 format. The requested data was unavailable in the original file.</attribute>
              </attributeList>
            </bibref>
            <interactionDetectionMethod>
              <names>
                <shortLabel>unspecified method</shortLabel>
              </names>
              <xref>
                <primaryRef db="psi-mi" dbAc="MI:0488" id="MI:0686" refType="identity" refTypeAc="MI:0356">
                  <attributeList>
                    <attribute name="comment" nameAc="MI:0612">This document is the result of automatic conversion of some file to PSI-MI 2.5 format. The requested data was unavailable in the original file.</attribute>
                  </attributeList>
                </primaryRef>
              </xref>
            </interactionDetectionMethod>
          </experimentDescription>
        </experimentList>
        <participantList>
          <participant id="1">
            <interactorRef>83</interactorRef>
          </participant>
          <participant id="36">
            <interactorRef>1</interactorRef>
          </participant>
        </participantList>
      </interaction>
      <interaction id="36">
        <experimentList>
          <experimentDescription id="36">
            <bibref>
              <attributeList>
                <attribute name="comment" nameAc="MI:0612">This document is the result of automatic conversion of some file to PSI-MI 2.5 format. The requested data was unavailable in the original file.</attribute>
              </attributeList>
            </bibref>
            <interactionDetectionMethod>
              <names>
                <shortLabel>unspecified method</shortLabel>
              </names>
              <xref>
                <primaryRef db="psi-mi" dbAc="MI:0488" id="MI:0686" refType="identity" refTypeAc="MI:0356">
                  <attributeList>
                    <attribute name="comment" nameAc="MI:0612">This document is the result of automatic conversion of some file to PSI-MI 2.5 format. The requested data was unavailable in the original file.</attribute>
                  </attributeList>
                </primaryRef>
              </xref>
            </interactionDetectionMethod>
          </experimentDescription>
        </experimentList>
        <participantList>
          <participant id="1">
            <interactorRef>83</interactorRef>
          </participant>
          <participant id="37">
            <interactorRef>19</interactorRef>
          </participant>
        </participantList>
      </interaction>
      <interaction id="37">
        <experimentList>
          <experimentDescription id="37">
            <bibref>
              <attributeList>
                <attribute name="comment" nameAc="MI:0612">This document is the result of automatic conversion of some file to PSI-MI 2.5 format. The requested data was unavailable in the original file.</attribute>
              </attributeList>
            </bibref>
            <interactionDetectionMethod>
              <names>
                <shortLabel>unspecified method</shortLabel>
              </names>
              <xref>
                <primaryRef db="psi-mi" dbAc="MI:0488" id="MI:0686" refType="identity" refTypeAc="MI:0356">
                  <attributeList>
                    <attribute name="comment" nameAc="MI:0612">This document is the result of automatic conversion of some file to PSI-MI 2.5 format. The requested data was unavailable in the original file.</attribute>
                  </attributeList>
                </primaryRef>
              </xref>
            </interactionDetectionMethod>
          </experimentDescription>
        </experimentList>
        <participantList>
          <participant id="1">
            <interactorRef>83</interactorRef>
          </participant>
          <participant id="38">
            <interactorRef>36</interactorRef>
          </participant>
        </participantList>
      </interaction>
      <interaction id="38">
        <experimentList>
          <experimentDescription id="38">
            <bibref>
              <attributeList>
                <attribute name="comment" nameAc="MI:0612">This document is the result of automatic conversion of some file to PSI-MI 2.5 format. The requested data was unavailable in the original file.</attribute>
              </attributeList>
            </bibref>
            <interactionDetectionMethod>
              <names>
                <shortLabel>unspecified method</shortLabel>
              </names>
              <xref>
                <primaryRef db="psi-mi" dbAc="MI:0488" id="MI:0686" refType="identity" refTypeAc="MI:0356">
                  <attributeList>
                    <attribute name="comment" nameAc="MI:0612">This document is the result of automatic conversion of some file to PSI-MI 2.5 format. The requested data was unavailable in the original file.</attribute>
                  </attributeList>
                </primaryRef>
              </xref>
            </interactionDetectionMethod>
          </experimentDescription>
        </experimentList>
        <participantList>
          <participant id="1">
            <interactorRef>83</interactorRef>
          </participant>
          <participant id="39">
            <interactorRef>64</interactorRef>
          </participant>
        </participantList>
      </interaction>
      <interaction id="39">
        <experimentList>
          <experimentDescription id="39">
            <bibref>
              <attributeList>
                <attribute name="comment" nameAc="MI:0612">This document is the result of automatic conversion of some file to PSI-MI 2.5 format. The requested data was unavailable in the original file.</attribute>
              </attributeList>
            </bibref>
            <interactionDetectionMethod>
              <names>
                <shortLabel>unspecified method</shortLabel>
              </names>
              <xref>
                <primaryRef db="psi-mi" dbAc="MI:0488" id="MI:0686" refType="identity" refTypeAc="MI:0356">
                  <attributeList>
                    <attribute name="comment" nameAc="MI:0612">This document is the result of automatic conversion of some file to PSI-MI 2.5 format. The requested data was unavailable in the original file.</attribute>
                  </attributeList>
                </primaryRef>
              </xref>
            </interactionDetectionMethod>
          </experimentDescription>
        </experimentList>
        <participantList>
          <participant id="1">
            <interactorRef>83</interactorRef>
          </participant>
          <participant id="40">
            <interactorRef>26</interactorRef>
          </participant>
        </participantList>
      </interaction>
      <interaction id="40">
        <experimentList>
          <experimentDescription id="40">
            <bibref>
              <attributeList>
                <attribute name="comment" nameAc="MI:0612">This document is the result of automatic conversion of some file to PSI-MI 2.5 format. The requested data was unavailable in the original file.</attribute>
              </attributeList>
            </bibref>
            <interactionDetectionMethod>
              <names>
                <shortLabel>unspecified method</shortLabel>
              </names>
              <xref>
                <primaryRef db="psi-mi" dbAc="MI:0488" id="MI:0686" refType="identity" refTypeAc="MI:0356">
                  <attributeList>
                    <attribute name="comment" nameAc="MI:0612">This document is the result of automatic conversion of some file to PSI-MI 2.5 format. The requested data was unavailable in the original file.</attribute>
                  </attributeList>
                </primaryRef>
              </xref>
            </interactionDetectionMethod>
          </experimentDescription>
        </experimentList>
        <participantList>
          <participant id="1">
            <interactorRef>83</interactorRef>
          </participant>
          <participant id="41">
            <interactorRef>73</interactorRef>
          </participant>
        </participantList>
      </interaction>
      <interaction id="41">
        <experimentList>
          <experimentDescription id="41">
            <bibref>
              <attributeList>
                <attribute name="comment" nameAc="MI:0612">This document is the result of automatic conversion of some file to PSI-MI 2.5 format. The requested data was unavailable in the original file.</attribute>
              </attributeList>
            </bibref>
            <interactionDetectionMethod>
              <names>
                <shortLabel>unspecified method</shortLabel>
              </names>
              <xref>
                <primaryRef db="psi-mi" dbAc="MI:0488" id="MI:0686" refType="identity" refTypeAc="MI:0356">
                  <attributeList>
                    <attribute name="comment" nameAc="MI:0612">This document is the result of automatic conversion of some file to PSI-MI 2.5 format. The requested data was unavailable in the original file.</attribute>
                  </attributeList>
                </primaryRef>
              </xref>
            </interactionDetectionMethod>
          </experimentDescription>
        </experimentList>
        <participantList>
          <participant id="1">
            <interactorRef>83</interactorRef>
          </participant>
          <participant id="42">
            <interactorRef>93</interactorRef>
          </participant>
        </participantList>
      </interaction>
      <interaction id="42">
        <experimentList>
          <experimentDescription id="42">
            <bibref>
              <attributeList>
                <attribute name="comment" nameAc="MI:0612">This document is the result of automatic conversion of some file to PSI-MI 2.5 format. The requested data was unavailable in the original file.</attribute>
              </attributeList>
            </bibref>
            <interactionDetectionMethod>
              <names>
                <shortLabel>unspecified method</shortLabel>
              </names>
              <xref>
                <primaryRef db="psi-mi" dbAc="MI:0488" id="MI:0686" refType="identity" refTypeAc="MI:0356">
                  <attributeList>
                    <attribute name="comment" nameAc="MI:0612">This document is the result of automatic conversion of some file to PSI-MI 2.5 format. The requested data was unavailable in the original file.</attribute>
                  </attributeList>
                </primaryRef>
              </xref>
            </interactionDetectionMethod>
          </experimentDescription>
        </experimentList>
        <participantList>
          <participant id="1">
            <interactorRef>83</interactorRef>
          </participant>
          <participant id="43">
            <interactorRef>37</interactorRef>
          </participant>
        </participantList>
      </interaction>
      <interaction id="43">
        <experimentList>
          <experimentDescription id="43">
            <bibref>
              <attributeList>
                <attribute name="comment" nameAc="MI:0612">This document is the result of automatic conversion of some file to PSI-MI 2.5 format. The requested data was unavailable in the original file.</attribute>
              </attributeList>
            </bibref>
            <interactionDetectionMethod>
              <names>
                <shortLabel>unspecified method</shortLabel>
              </names>
              <xref>
                <primaryRef db="psi-mi" dbAc="MI:0488" id="MI:0686" refType="identity" refTypeAc="MI:0356">
                  <attributeList>
                    <attribute name="comment" nameAc="MI:0612">This document is the result of automatic conversion of some file to PSI-MI 2.5 format. The requested data was unavailable in the original file.</attribute>
                  </attributeList>
                </primaryRef>
              </xref>
            </interactionDetectionMethod>
          </experimentDescription>
        </experimentList>
        <participantList>
          <participant id="1">
            <interactorRef>83</interactorRef>
          </participant>
          <participant id="44">
            <interactorRef>32</interactorRef>
          </participant>
        </participantList>
      </interaction>
      <interaction id="44">
        <experimentList>
          <experimentDescription id="44">
            <bibref>
              <attributeList>
                <attribute name="comment" nameAc="MI:0612">This document is the result of automatic conversion of some file to PSI-MI 2.5 format. The requested data was unavailable in the original file.</attribute>
              </attributeList>
            </bibref>
            <interactionDetectionMethod>
              <names>
                <shortLabel>unspecified method</shortLabel>
              </names>
              <xref>
                <primaryRef db="psi-mi" dbAc="MI:0488" id="MI:0686" refType="identity" refTypeAc="MI:0356">
                  <attributeList>
                    <attribute name="comment" nameAc="MI:0612">This document is the result of automatic conversion of some file to PSI-MI 2.5 format. The requested data was unavailable in the original file.</attribute>
                  </attributeList>
                </primaryRef>
              </xref>
            </interactionDetectionMethod>
          </experimentDescription>
        </experimentList>
        <participantList>
          <participant id="1">
            <interactorRef>83</interactorRef>
          </participant>
          <participant id="45">
            <interactorRef>97</interactorRef>
          </participant>
        </participantList>
      </interaction>
      <interaction id="45">
        <experimentList>
          <experimentDescription id="45">
            <bibref>
              <attributeList>
                <attribute name="comment" nameAc="MI:0612">This document is the result of automatic conversion of some file to PSI-MI 2.5 format. The requested data was unavailable in the original file.</attribute>
              </attributeList>
            </bibref>
            <interactionDetectionMethod>
              <names>
                <shortLabel>unspecified method</shortLabel>
              </names>
              <xref>
                <primaryRef db="psi-mi" dbAc="MI:0488" id="MI:0686" refType="identity" refTypeAc="MI:0356">
                  <attributeList>
                    <attribute name="comment" nameAc="MI:0612">This document is the result of automatic conversion of some file to PSI-MI 2.5 format. The requested data was unavailable in the original file.</attribute>
                  </attributeList>
                </primaryRef>
              </xref>
            </interactionDetectionMethod>
          </experimentDescription>
        </experimentList>
        <participantList>
          <participant id="1">
            <interactorRef>83</interactorRef>
          </participant>
          <participant id="46">
            <interactorRef>78</interactorRef>
          </participant>
        </participantList>
      </interaction>
      <interaction id="46">
        <experimentList>
          <experimentDescription id="46">
            <bibref>
              <attributeList>
                <attribute name="comment" nameAc="MI:0612">This document is the result of automatic conversion of some file to PSI-MI 2.5 format. The requested data was unavailable in the original file.</attribute>
              </attributeList>
            </bibref>
            <interactionDetectionMethod>
              <names>
                <shortLabel>unspecified method</shortLabel>
              </names>
              <xref>
                <primaryRef db="psi-mi" dbAc="MI:0488" id="MI:0686" refType="identity" refTypeAc="MI:0356">
                  <attributeList>
                    <attribute name="comment" nameAc="MI:0612">This document is the result of automatic conversion of some file to PSI-MI 2.5 format. The requested data was unavailable in the original file.</attribute>
                  </attributeList>
                </primaryRef>
              </xref>
            </interactionDetectionMethod>
          </experimentDescription>
        </experimentList>
        <participantList>
          <participant id="1">
            <interactorRef>83</interactorRef>
          </participant>
          <participant id="47">
            <interactorRef>34</interactorRef>
          </participant>
        </participantList>
      </interaction>
      <interaction id="47">
        <experimentList>
          <experimentDescription id="47">
            <bibref>
              <attributeList>
                <attribute name="comment" nameAc="MI:0612">This document is the result of automatic conversion of some file to PSI-MI 2.5 format. The requested data was unavailable in the original file.</attribute>
              </attributeList>
            </bibref>
            <interactionDetectionMethod>
              <names>
                <shortLabel>unspecified method</shortLabel>
              </names>
              <xref>
                <primaryRef db="psi-mi" dbAc="MI:0488" id="MI:0686" refType="identity" refTypeAc="MI:0356">
                  <attributeList>
                    <attribute name="comment" nameAc="MI:0612">This document is the result of automatic conversion of some file to PSI-MI 2.5 format. The requested data was unavailable in the original file.</attribute>
                  </attributeList>
                </primaryRef>
              </xref>
            </interactionDetectionMethod>
          </experimentDescription>
        </experimentList>
        <participantList>
          <participant id="1">
            <interactorRef>83</interactorRef>
          </participant>
          <participant id="48">
            <interactorRef>35</interactorRef>
          </participant>
        </participantList>
      </interaction>
      <interaction id="48">
        <experimentList>
          <experimentDescription id="48">
            <bibref>
              <attributeList>
                <attribute name="comment" nameAc="MI:0612">This document is the result of automatic conversion of some file to PSI-MI 2.5 format. The requested data was unavailable in the original file.</attribute>
              </attributeList>
            </bibref>
            <interactionDetectionMethod>
              <names>
                <shortLabel>unspecified method</shortLabel>
              </names>
              <xref>
                <primaryRef db="psi-mi" dbAc="MI:0488" id="MI:0686" refType="identity" refTypeAc="MI:0356">
                  <attributeList>
                    <attribute name="comment" nameAc="MI:0612">This document is the result of automatic conversion of some file to PSI-MI 2.5 format. The requested data was unavailable in the original file.</attribute>
                  </attributeList>
                </primaryRef>
              </xref>
            </interactionDetectionMethod>
          </experimentDescription>
        </experimentList>
        <participantList>
          <participant id="1">
            <interactorRef>83</interactorRef>
          </participant>
          <participant id="49">
            <interactorRef>20</interactorRef>
          </participant>
        </participantList>
      </interaction>
      <interaction id="49">
        <experimentList>
          <experimentDescription id="49">
            <bibref>
              <attributeList>
                <attribute name="comment" nameAc="MI:0612">This document is the result of automatic conversion of some file to PSI-MI 2.5 format. The requested data was unavailable in the original file.</attribute>
              </attributeList>
            </bibref>
            <interactionDetectionMethod>
              <names>
                <shortLabel>unspecified method</shortLabel>
              </names>
              <xref>
                <primaryRef db="psi-mi" dbAc="MI:0488" id="MI:0686" refType="identity" refTypeAc="MI:0356">
                  <attributeList>
                    <attribute name="comment" nameAc="MI:0612">This document is the result of automatic conversion of some file to PSI-MI 2.5 format. The requested data was unavailable in the original file.</attribute>
                  </attributeList>
                </primaryRef>
              </xref>
            </interactionDetectionMethod>
          </experimentDescription>
        </experimentList>
        <participantList>
          <participant id="1">
            <interactorRef>83</interactorRef>
          </participant>
          <participant id="50">
            <interactorRef>99</interactorRef>
          </participant>
        </participantList>
      </interaction>
      <interaction id="50">
        <experimentList>
          <experimentDescription id="50">
            <bibref>
              <attributeList>
                <attribute name="comment" nameAc="MI:0612">This document is the result of automatic conversion of some file to PSI-MI 2.5 format. The requested data was unavailable in the original file.</attribute>
              </attributeList>
            </bibref>
            <interactionDetectionMethod>
              <names>
                <shortLabel>unspecified method</shortLabel>
              </names>
              <xref>
                <primaryRef db="psi-mi" dbAc="MI:0488" id="MI:0686" refType="identity" refTypeAc="MI:0356">
                  <attributeList>
                    <attribute name="comment" nameAc="MI:0612">This document is the result of automatic conversion of some file to PSI-MI 2.5 format. The requested data was unavailable in the original file.</attribute>
                  </attributeList>
                </primaryRef>
              </xref>
            </interactionDetectionMethod>
          </experimentDescription>
        </experimentList>
        <participantList>
          <participant id="1">
            <interactorRef>83</interactorRef>
          </participant>
          <participant id="51">
            <interactorRef>77</interactorRef>
          </participant>
        </participantList>
      </interaction>
      <interaction id="51">
        <experimentList>
          <experimentDescription id="51">
            <bibref>
              <attributeList>
                <attribute name="comment" nameAc="MI:0612">This document is the result of automatic conversion of some file to PSI-MI 2.5 format. The requested data was unavailable in the original file.</attribute>
              </attributeList>
            </bibref>
            <interactionDetectionMethod>
              <names>
                <shortLabel>unspecified method</shortLabel>
              </names>
              <xref>
                <primaryRef db="psi-mi" dbAc="MI:0488" id="MI:0686" refType="identity" refTypeAc="MI:0356">
                  <attributeList>
                    <attribute name="comment" nameAc="MI:0612">This document is the result of automatic conversion of some file to PSI-MI 2.5 format. The requested data was unavailable in the original file.</attribute>
                  </attributeList>
                </primaryRef>
              </xref>
            </interactionDetectionMethod>
          </experimentDescription>
        </experimentList>
        <participantList>
          <participant id="1">
            <interactorRef>83</interactorRef>
          </participant>
          <participant id="52">
            <interactorRef>17</interactorRef>
          </participant>
        </participantList>
      </interaction>
      <interaction id="52">
        <experimentList>
          <experimentDescription id="52">
            <bibref>
              <attributeList>
                <attribute name="comment" nameAc="MI:0612">This document is the result of automatic conversion of some file to PSI-MI 2.5 format. The requested data was unavailable in the original file.</attribute>
              </attributeList>
            </bibref>
            <interactionDetectionMethod>
              <names>
                <shortLabel>unspecified method</shortLabel>
              </names>
              <xref>
                <primaryRef db="psi-mi" dbAc="MI:0488" id="MI:0686" refType="identity" refTypeAc="MI:0356">
                  <attributeList>
                    <attribute name="comment" nameAc="MI:0612">This document is the result of automatic conversion of some file to PSI-MI 2.5 format. The requested data was unavailable in the original file.</attribute>
                  </attributeList>
                </primaryRef>
              </xref>
            </interactionDetectionMethod>
          </experimentDescription>
        </experimentList>
        <participantList>
          <participant id="1">
            <interactorRef>83</interactorRef>
          </participant>
          <participant id="53">
            <interactorRef>53</interactorRef>
          </participant>
        </participantList>
      </interaction>
      <interaction id="53">
        <experimentList>
          <experimentDescription id="53">
            <bibref>
              <attributeList>
                <attribute name="comment" nameAc="MI:0612">This document is the result of automatic conversion of some file to PSI-MI 2.5 format. The requested data was unavailable in the original file.</attribute>
              </attributeList>
            </bibref>
            <interactionDetectionMethod>
              <names>
                <shortLabel>unspecified method</shortLabel>
              </names>
              <xref>
                <primaryRef db="psi-mi" dbAc="MI:0488" id="MI:0686" refType="identity" refTypeAc="MI:0356">
                  <attributeList>
                    <attribute name="comment" nameAc="MI:0612">This document is the result of automatic conversion of some file to PSI-MI 2.5 format. The requested data was unavailable in the original file.</attribute>
                  </attributeList>
                </primaryRef>
              </xref>
            </interactionDetectionMethod>
          </experimentDescription>
        </experimentList>
        <participantList>
          <participant id="1">
            <interactorRef>83</interactorRef>
          </participant>
          <participant id="54">
            <interactorRef>41</interactorRef>
          </participant>
        </participantList>
      </interaction>
      <interaction id="54">
        <experimentList>
          <experimentDescription id="54">
            <bibref>
              <attributeList>
                <attribute name="comment" nameAc="MI:0612">This document is the result of automatic conversion of some file to PSI-MI 2.5 format. The requested data was unavailable in the original file.</attribute>
              </attributeList>
            </bibref>
            <interactionDetectionMethod>
              <names>
                <shortLabel>unspecified method</shortLabel>
              </names>
              <xref>
                <primaryRef db="psi-mi" dbAc="MI:0488" id="MI:0686" refType="identity" refTypeAc="MI:0356">
                  <attributeList>
                    <attribute name="comment" nameAc="MI:0612">This document is the result of automatic conversion of some file to PSI-MI 2.5 format. The requested data was unavailable in the original file.</attribute>
                  </attributeList>
                </primaryRef>
              </xref>
            </interactionDetectionMethod>
          </experimentDescription>
        </experimentList>
        <participantList>
          <participant id="1">
            <interactorRef>83</interactorRef>
          </participant>
          <participant id="55">
            <interactorRef>90</interactorRef>
          </participant>
        </participantList>
      </interaction>
      <interaction id="55">
        <experimentList>
          <experimentDescription id="55">
            <bibref>
              <attributeList>
                <attribute name="comment" nameAc="MI:0612">This document is the result of automatic conversion of some file to PSI-MI 2.5 format. The requested data was unavailable in the original file.</attribute>
              </attributeList>
            </bibref>
            <interactionDetectionMethod>
              <names>
                <shortLabel>unspecified method</shortLabel>
              </names>
              <xref>
                <primaryRef db="psi-mi" dbAc="MI:0488" id="MI:0686" refType="identity" refTypeAc="MI:0356">
                  <attributeList>
                    <attribute name="comment" nameAc="MI:0612">This document is the result of automatic conversion of some file to PSI-MI 2.5 format. The requested data was unavailable in the original file.</attribute>
                  </attributeList>
                </primaryRef>
              </xref>
            </interactionDetectionMethod>
          </experimentDescription>
        </experimentList>
        <participantList>
          <participant id="1">
            <interactorRef>83</interactorRef>
          </participant>
          <participant id="56">
            <interactorRef>30</interactorRef>
          </participant>
        </participantList>
      </interaction>
      <interaction id="56">
        <experimentList>
          <experimentDescription id="56">
            <bibref>
              <attributeList>
                <attribute name="comment" nameAc="MI:0612">This document is the result of automatic conversion of some file to PSI-MI 2.5 format. The requested data was unavailable in the original file.</attribute>
              </attributeList>
            </bibref>
            <interactionDetectionMethod>
              <names>
                <shortLabel>unspecified method</shortLabel>
              </names>
              <xref>
                <primaryRef db="psi-mi" dbAc="MI:0488" id="MI:0686" refType="identity" refTypeAc="MI:0356">
                  <attributeList>
                    <attribute name="comment" nameAc="MI:0612">This document is the result of automatic conversion of some file to PSI-MI 2.5 format. The requested data was unavailable in the original file.</attribute>
                  </attributeList>
                </primaryRef>
              </xref>
            </interactionDetectionMethod>
          </experimentDescription>
        </experimentList>
        <participantList>
          <participant id="1">
            <interactorRef>83</interactorRef>
          </participant>
          <participant id="57">
            <interactorRef>28</interactorRef>
          </participant>
        </participantList>
      </interaction>
      <interaction id="57">
        <experimentList>
          <experimentDescription id="57">
            <bibref>
              <attributeList>
                <attribute name="comment" nameAc="MI:0612">This document is the result of automatic conversion of some file to PSI-MI 2.5 format. The requested data was unavailable in the original file.</attribute>
              </attributeList>
            </bibref>
            <interactionDetectionMethod>
              <names>
                <shortLabel>unspecified method</shortLabel>
              </names>
              <xref>
                <primaryRef db="psi-mi" dbAc="MI:0488" id="MI:0686" refType="identity" refTypeAc="MI:0356">
                  <attributeList>
                    <attribute name="comment" nameAc="MI:0612">This document is the result of automatic conversion of some file to PSI-MI 2.5 format. The requested data was unavailable in the original file.</attribute>
                  </attributeList>
                </primaryRef>
              </xref>
            </interactionDetectionMethod>
          </experimentDescription>
        </experimentList>
        <participantList>
          <participant id="1">
            <interactorRef>83</interactorRef>
          </participant>
          <participant id="58">
            <interactorRef>6</interactorRef>
          </participant>
        </participantList>
      </interaction>
      <interaction id="58">
        <experimentList>
          <experimentDescription id="58">
            <bibref>
              <attributeList>
                <attribute name="comment" nameAc="MI:0612">This document is the result of automatic conversion of some file to PSI-MI 2.5 format. The requested data was unavailable in the original file.</attribute>
              </attributeList>
            </bibref>
            <interactionDetectionMethod>
              <names>
                <shortLabel>unspecified method</shortLabel>
              </names>
              <xref>
                <primaryRef db="psi-mi" dbAc="MI:0488" id="MI:0686" refType="identity" refTypeAc="MI:0356">
                  <attributeList>
                    <attribute name="comment" nameAc="MI:0612">This document is the result of automatic conversion of some file to PSI-MI 2.5 format. The requested data was unavailable in the original file.</attribute>
                  </attributeList>
                </primaryRef>
              </xref>
            </interactionDetectionMethod>
          </experimentDescription>
        </experimentList>
        <participantList>
          <participant id="1">
            <interactorRef>83</interactorRef>
          </participant>
          <participant id="59">
            <interactorRef>96</interactorRef>
          </participant>
        </participantList>
      </interaction>
      <interaction id="59">
        <experimentList>
          <experimentDescription id="59">
            <bibref>
              <attributeList>
                <attribute name="comment" nameAc="MI:0612">This document is the result of automatic conversion of some file to PSI-MI 2.5 format. The requested data was unavailable in the original file.</attribute>
              </attributeList>
            </bibref>
            <interactionDetectionMethod>
              <names>
                <shortLabel>unspecified method</shortLabel>
              </names>
              <xref>
                <primaryRef db="psi-mi" dbAc="MI:0488" id="MI:0686" refType="identity" refTypeAc="MI:0356">
                  <attributeList>
                    <attribute name="comment" nameAc="MI:0612">This document is the result of automatic conversion of some file to PSI-MI 2.5 format. The requested data was unavailable in the original file.</attribute>
                  </attributeList>
                </primaryRef>
              </xref>
            </interactionDetectionMethod>
          </experimentDescription>
        </experimentList>
        <participantList>
          <participant id="1">
            <interactorRef>83</interactorRef>
          </participant>
          <participant id="60">
            <interactorRef>2</interactorRef>
          </participant>
        </participantList>
      </interaction>
      <interaction id="60">
        <experimentList>
          <experimentDescription id="60">
            <bibref>
              <attributeList>
                <attribute name="comment" nameAc="MI:0612">This document is the result of automatic conversion of some file to PSI-MI 2.5 format. The requested data was unavailable in the original file.</attribute>
              </attributeList>
            </bibref>
            <interactionDetectionMethod>
              <names>
                <shortLabel>unspecified method</shortLabel>
              </names>
              <xref>
                <primaryRef db="psi-mi" dbAc="MI:0488" id="MI:0686" refType="identity" refTypeAc="MI:0356">
                  <attributeList>
                    <attribute name="comment" nameAc="MI:0612">This document is the result of automatic conversion of some file to PSI-MI 2.5 format. The requested data was unavailable in the original file.</attribute>
                  </attributeList>
                </primaryRef>
              </xref>
            </interactionDetectionMethod>
          </experimentDescription>
        </experimentList>
        <participantList>
          <participant id="1">
            <interactorRef>83</interactorRef>
          </participant>
          <participant id="61">
            <interactorRef>84</interactorRef>
          </participant>
        </participantList>
      </interaction>
      <interaction id="61">
        <experimentList>
          <experimentDescription id="61">
            <bibref>
              <attributeList>
                <attribute name="comment" nameAc="MI:0612">This document is the result of automatic conversion of some file to PSI-MI 2.5 format. The requested data was unavailable in the original file.</attribute>
              </attributeList>
            </bibref>
            <interactionDetectionMethod>
              <names>
                <shortLabel>unspecified method</shortLabel>
              </names>
              <xref>
                <primaryRef db="psi-mi" dbAc="MI:0488" id="MI:0686" refType="identity" refTypeAc="MI:0356">
                  <attributeList>
                    <attribute name="comment" nameAc="MI:0612">This document is the result of automatic conversion of some file to PSI-MI 2.5 format. The requested data was unavailable in the original file.</attribute>
                  </attributeList>
                </primaryRef>
              </xref>
            </interactionDetectionMethod>
          </experimentDescription>
        </experimentList>
        <participantList>
          <participant id="1">
            <interactorRef>83</interactorRef>
          </participant>
          <participant id="62">
            <interactorRef>61</interactorRef>
          </participant>
        </participantList>
      </interaction>
      <interaction id="62">
        <experimentList>
          <experimentDescription id="62">
            <bibref>
              <attributeList>
                <attribute name="comment" nameAc="MI:0612">This document is the result of automatic conversion of some file to PSI-MI 2.5 format. The requested data was unavailable in the original file.</attribute>
              </attributeList>
            </bibref>
            <interactionDetectionMethod>
              <names>
                <shortLabel>unspecified method</shortLabel>
              </names>
              <xref>
                <primaryRef db="psi-mi" dbAc="MI:0488" id="MI:0686" refType="identity" refTypeAc="MI:0356">
                  <attributeList>
                    <attribute name="comment" nameAc="MI:0612">This document is the result of automatic conversion of some file to PSI-MI 2.5 format. The requested data was unavailable in the original file.</attribute>
                  </attributeList>
                </primaryRef>
              </xref>
            </interactionDetectionMethod>
          </experimentDescription>
        </experimentList>
        <participantList>
          <participant id="1">
            <interactorRef>83</interactorRef>
          </participant>
          <participant id="63">
            <interactorRef>29</interactorRef>
          </participant>
        </participantList>
      </interaction>
      <interaction id="63">
        <experimentList>
          <experimentDescription id="63">
            <bibref>
              <attributeList>
                <attribute name="comment" nameAc="MI:0612">This document is the result of automatic conversion of some file to PSI-MI 2.5 format. The requested data was unavailable in the original file.</attribute>
              </attributeList>
            </bibref>
            <interactionDetectionMethod>
              <names>
                <shortLabel>unspecified method</shortLabel>
              </names>
              <xref>
                <primaryRef db="psi-mi" dbAc="MI:0488" id="MI:0686" refType="identity" refTypeAc="MI:0356">
                  <attributeList>
                    <attribute name="comment" nameAc="MI:0612">This document is the result of automatic conversion of some file to PSI-MI 2.5 format. The requested data was unavailable in the original file.</attribute>
                  </attributeList>
                </primaryRef>
              </xref>
            </interactionDetectionMethod>
          </experimentDescription>
        </experimentList>
        <participantList>
          <participant id="1">
            <interactorRef>83</interactorRef>
          </participant>
          <participant id="64">
            <interactorRef>46</interactorRef>
          </participant>
        </participantList>
      </interaction>
      <interaction id="64">
        <experimentList>
          <experimentDescription id="64">
            <bibref>
              <attributeList>
                <attribute name="comment" nameAc="MI:0612">This document is the result of automatic conversion of some file to PSI-MI 2.5 format. The requested data was unavailable in the original file.</attribute>
              </attributeList>
            </bibref>
            <interactionDetectionMethod>
              <names>
                <shortLabel>unspecified method</shortLabel>
              </names>
              <xref>
                <primaryRef db="psi-mi" dbAc="MI:0488" id="MI:0686" refType="identity" refTypeAc="MI:0356">
                  <attributeList>
                    <attribute name="comment" nameAc="MI:0612">This document is the result of automatic conversion of some file to PSI-MI 2.5 format. The requested data was unavailable in the original file.</attribute>
                  </attributeList>
                </primaryRef>
              </xref>
            </interactionDetectionMethod>
          </experimentDescription>
        </experimentList>
        <participantList>
          <participant id="1">
            <interactorRef>83</interactorRef>
          </participant>
          <participant id="65">
            <interactorRef>43</interactorRef>
          </participant>
        </participantList>
      </interaction>
      <interaction id="65">
        <experimentList>
          <experimentDescription id="65">
            <bibref>
              <attributeList>
                <attribute name="comment" nameAc="MI:0612">This document is the result of automatic conversion of some file to PSI-MI 2.5 format. The requested data was unavailable in the original file.</attribute>
              </attributeList>
            </bibref>
            <interactionDetectionMethod>
              <names>
                <shortLabel>unspecified method</shortLabel>
              </names>
              <xref>
                <primaryRef db="psi-mi" dbAc="MI:0488" id="MI:0686" refType="identity" refTypeAc="MI:0356">
                  <attributeList>
                    <attribute name="comment" nameAc="MI:0612">This document is the result of automatic conversion of some file to PSI-MI 2.5 format. The requested data was unavailable in the original file.</attribute>
                  </attributeList>
                </primaryRef>
              </xref>
            </interactionDetectionMethod>
          </experimentDescription>
        </experimentList>
        <participantList>
          <participant id="1">
            <interactorRef>83</interactorRef>
          </participant>
          <participant id="66">
            <interactorRef>11</interactorRef>
          </participant>
        </participantList>
      </interaction>
      <interaction id="66">
        <experimentList>
          <experimentDescription id="66">
            <bibref>
              <attributeList>
                <attribute name="comment" nameAc="MI:0612">This document is the result of automatic conversion of some file to PSI-MI 2.5 format. The requested data was unavailable in the original file.</attribute>
              </attributeList>
            </bibref>
            <interactionDetectionMethod>
              <names>
                <shortLabel>unspecified method</shortLabel>
              </names>
              <xref>
                <primaryRef db="psi-mi" dbAc="MI:0488" id="MI:0686" refType="identity" refTypeAc="MI:0356">
                  <attributeList>
                    <attribute name="comment" nameAc="MI:0612">This document is the result of automatic conversion of some file to PSI-MI 2.5 format. The requested data was unavailable in the original file.</attribute>
                  </attributeList>
                </primaryRef>
              </xref>
            </interactionDetectionMethod>
          </experimentDescription>
        </experimentList>
        <participantList>
          <participant id="1">
            <interactorRef>83</interactorRef>
          </participant>
          <participant id="67">
            <interactorRef>98</interactorRef>
          </participant>
        </participantList>
      </interaction>
      <interaction id="67">
        <experimentList>
          <experimentDescription id="67">
            <bibref>
              <attributeList>
                <attribute name="comment" nameAc="MI:0612">This document is the result of automatic conversion of some file to PSI-MI 2.5 format. The requested data was unavailable in the original file.</attribute>
              </attributeList>
            </bibref>
            <interactionDetectionMethod>
              <names>
                <shortLabel>unspecified method</shortLabel>
              </names>
              <xref>
                <primaryRef db="psi-mi" dbAc="MI:0488" id="MI:0686" refType="identity" refTypeAc="MI:0356">
                  <attributeList>
                    <attribute name="comment" nameAc="MI:0612">This document is the result of automatic conversion of some file to PSI-MI 2.5 format. The requested data was unavailable in the original file.</attribute>
                  </attributeList>
                </primaryRef>
              </xref>
            </interactionDetectionMethod>
          </experimentDescription>
        </experimentList>
        <participantList>
          <participant id="1">
            <interactorRef>83</interactorRef>
          </participant>
          <participant id="68">
            <interactorRef>75</interactorRef>
          </participant>
        </participantList>
      </interaction>
      <interaction id="68">
        <experimentList>
          <experimentDescription id="68">
            <bibref>
              <attributeList>
                <attribute name="comment" nameAc="MI:0612">This document is the result of automatic conversion of some file to PSI-MI 2.5 format. The requested data was unavailable in the original file.</attribute>
              </attributeList>
            </bibref>
            <interactionDetectionMethod>
              <names>
                <shortLabel>unspecified method</shortLabel>
              </names>
              <xref>
                <primaryRef db="psi-mi" dbAc="MI:0488" id="MI:0686" refType="identity" refTypeAc="MI:0356">
                  <attributeList>
                    <attribute name="comment" nameAc="MI:0612">This document is the result of automatic conversion of some file to PSI-MI 2.5 format. The requested data was unavailable in the original file.</attribute>
                  </attributeList>
                </primaryRef>
              </xref>
            </interactionDetectionMethod>
          </experimentDescription>
        </experimentList>
        <participantList>
          <participant id="1">
            <interactorRef>83</interactorRef>
          </participant>
          <participant id="69">
            <interactorRef>76</interactorRef>
          </participant>
        </participantList>
      </interaction>
      <interaction id="69">
        <experimentList>
          <experimentDescription id="69">
            <bibref>
              <attributeList>
                <attribute name="comment" nameAc="MI:0612">This document is the result of automatic conversion of some file to PSI-MI 2.5 format. The requested data was unavailable in the original file.</attribute>
              </attributeList>
            </bibref>
            <interactionDetectionMethod>
              <names>
                <shortLabel>unspecified method</shortLabel>
              </names>
              <xref>
                <primaryRef db="psi-mi" dbAc="MI:0488" id="MI:0686" refType="identity" refTypeAc="MI:0356">
                  <attributeList>
                    <attribute name="comment" nameAc="MI:0612">This document is the result of automatic conversion of some file to PSI-MI 2.5 format. The requested data was unavailable in the original file.</attribute>
                  </attributeList>
                </primaryRef>
              </xref>
            </interactionDetectionMethod>
          </experimentDescription>
        </experimentList>
        <participantList>
          <participant id="1">
            <interactorRef>83</interactorRef>
          </participant>
          <participant id="70">
            <interactorRef>87</interactorRef>
          </participant>
        </participantList>
      </interaction>
      <interaction id="70">
        <experimentList>
          <experimentDescription id="70">
            <bibref>
              <attributeList>
                <attribute name="comment" nameAc="MI:0612">This document is the result of automatic conversion of some file to PSI-MI 2.5 format. The requested data was unavailable in the original file.</attribute>
              </attributeList>
            </bibref>
            <interactionDetectionMethod>
              <names>
                <shortLabel>unspecified method</shortLabel>
              </names>
              <xref>
                <primaryRef db="psi-mi" dbAc="MI:0488" id="MI:0686" refType="identity" refTypeAc="MI:0356">
                  <attributeList>
                    <attribute name="comment" nameAc="MI:0612">This document is the result of automatic conversion of some file to PSI-MI 2.5 format. The requested data was unavailable in the original file.</attribute>
                  </attributeList>
                </primaryRef>
              </xref>
            </interactionDetectionMethod>
          </experimentDescription>
        </experimentList>
        <participantList>
          <participant id="1">
            <interactorRef>83</interactorRef>
          </participant>
          <participant id="71">
            <interactorRef>40</interactorRef>
          </participant>
        </participantList>
      </interaction>
      <interaction id="71">
        <experimentList>
          <experimentDescription id="71">
            <bibref>
              <attributeList>
                <attribute name="comment" nameAc="MI:0612">This document is the result of automatic conversion of some file to PSI-MI 2.5 format. The requested data was unavailable in the original file.</attribute>
              </attributeList>
            </bibref>
            <interactionDetectionMethod>
              <names>
                <shortLabel>unspecified method</shortLabel>
              </names>
              <xref>
                <primaryRef db="psi-mi" dbAc="MI:0488" id="MI:0686" refType="identity" refTypeAc="MI:0356">
                  <attributeList>
                    <attribute name="comment" nameAc="MI:0612">This document is the result of automatic conversion of some file to PSI-MI 2.5 format. The requested data was unavailable in the original file.</attribute>
                  </attributeList>
                </primaryRef>
              </xref>
            </interactionDetectionMethod>
          </experimentDescription>
        </experimentList>
        <participantList>
          <participant id="1">
            <interactorRef>83</interactorRef>
          </participant>
          <participant id="72">
            <interactorRef>38</interactorRef>
          </participant>
        </participantList>
      </interaction>
      <interaction id="72">
        <experimentList>
          <experimentDescription id="72">
            <bibref>
              <attributeList>
                <attribute name="comment" nameAc="MI:0612">This document is the result of automatic conversion of some file to PSI-MI 2.5 format. The requested data was unavailable in the original file.</attribute>
              </attributeList>
            </bibref>
            <interactionDetectionMethod>
              <names>
                <shortLabel>unspecified method</shortLabel>
              </names>
              <xref>
                <primaryRef db="psi-mi" dbAc="MI:0488" id="MI:0686" refType="identity" refTypeAc="MI:0356">
                  <attributeList>
                    <attribute name="comment" nameAc="MI:0612">This document is the result of automatic conversion of some file to PSI-MI 2.5 format. The requested data was unavailable in the original file.</attribute>
                  </attributeList>
                </primaryRef>
              </xref>
            </interactionDetectionMethod>
          </experimentDescription>
        </experimentList>
        <participantList>
          <participant id="1">
            <interactorRef>83</interactorRef>
          </participant>
          <participant id="73">
            <interactorRef>25</interactorRef>
          </participant>
        </participantList>
      </interaction>
      <interaction id="73">
        <experimentList>
          <experimentDescription id="73">
            <bibref>
              <attributeList>
                <attribute name="comment" nameAc="MI:0612">This document is the result of automatic conversion of some file to PSI-MI 2.5 format. The requested data was unavailable in the original file.</attribute>
              </attributeList>
            </bibref>
            <interactionDetectionMethod>
              <names>
                <shortLabel>unspecified method</shortLabel>
              </names>
              <xref>
                <primaryRef db="psi-mi" dbAc="MI:0488" id="MI:0686" refType="identity" refTypeAc="MI:0356">
                  <attributeList>
                    <attribute name="comment" nameAc="MI:0612">This document is the result of automatic conversion of some file to PSI-MI 2.5 format. The requested data was unavailable in the original file.</attribute>
                  </attributeList>
                </primaryRef>
              </xref>
            </interactionDetectionMethod>
          </experimentDescription>
        </experimentList>
        <participantList>
          <participant id="1">
            <interactorRef>83</interactorRef>
          </participant>
          <participant id="74">
            <interactorRef>100</interactorRef>
          </participant>
        </participantList>
      </interaction>
      <interaction id="74">
        <experimentList>
          <experimentDescription id="74">
            <bibref>
              <attributeList>
                <attribute name="comment" nameAc="MI:0612">This document is the result of automatic conversion of some file to PSI-MI 2.5 format. The requested data was unavailable in the original file.</attribute>
              </attributeList>
            </bibref>
            <interactionDetectionMethod>
              <names>
                <shortLabel>unspecified method</shortLabel>
              </names>
              <xref>
                <primaryRef db="psi-mi" dbAc="MI:0488" id="MI:0686" refType="identity" refTypeAc="MI:0356">
                  <attributeList>
                    <attribute name="comment" nameAc="MI:0612">This document is the result of automatic conversion of some file to PSI-MI 2.5 format. The requested data was unavailable in the original file.</attribute>
                  </attributeList>
                </primaryRef>
              </xref>
            </interactionDetectionMethod>
          </experimentDescription>
        </experimentList>
        <participantList>
          <participant id="1">
            <interactorRef>83</interactorRef>
          </participant>
          <participant id="75">
            <interactorRef>57</interactorRef>
          </participant>
        </participantList>
      </interaction>
      <interaction id="75">
        <experimentList>
          <experimentDescription id="75">
            <bibref>
              <attributeList>
                <attribute name="comment" nameAc="MI:0612">This document is the result of automatic conversion of some file to PSI-MI 2.5 format. The requested data was unavailable in the original file.</attribute>
              </attributeList>
            </bibref>
            <interactionDetectionMethod>
              <names>
                <shortLabel>unspecified method</shortLabel>
              </names>
              <xref>
                <primaryRef db="psi-mi" dbAc="MI:0488" id="MI:0686" refType="identity" refTypeAc="MI:0356">
                  <attributeList>
                    <attribute name="comment" nameAc="MI:0612">This document is the result of automatic conversion of some file to PSI-MI 2.5 format. The requested data was unavailable in the original file.</attribute>
                  </attributeList>
                </primaryRef>
              </xref>
            </interactionDetectionMethod>
          </experimentDescription>
        </experimentList>
        <participantList>
          <participant id="1">
            <interactorRef>83</interactorRef>
          </participant>
          <participant id="76">
            <interactorRef>91</interactorRef>
          </participant>
        </participantList>
      </interaction>
      <interaction id="76">
        <experimentList>
          <experimentDescription id="76">
            <bibref>
              <attributeList>
                <attribute name="comment" nameAc="MI:0612">This document is the result of automatic conversion of some file to PSI-MI 2.5 format. The requested data was unavailable in the original file.</attribute>
              </attributeList>
            </bibref>
            <interactionDetectionMethod>
              <names>
                <shortLabel>unspecified method</shortLabel>
              </names>
              <xref>
                <primaryRef db="psi-mi" dbAc="MI:0488" id="MI:0686" refType="identity" refTypeAc="MI:0356">
                  <attributeList>
                    <attribute name="comment" nameAc="MI:0612">This document is the result of automatic conversion of some file to PSI-MI 2.5 format. The requested data was unavailable in the original file.</attribute>
                  </attributeList>
                </primaryRef>
              </xref>
            </interactionDetectionMethod>
          </experimentDescription>
        </experimentList>
        <participantList>
          <participant id="1">
            <interactorRef>83</interactorRef>
          </participant>
          <participant id="77">
            <interactorRef>27</interactorRef>
          </participant>
        </participantList>
      </interaction>
      <interaction id="77">
        <experimentList>
          <experimentDescription id="77">
            <bibref>
              <attributeList>
                <attribute name="comment" nameAc="MI:0612">This document is the result of automatic conversion of some file to PSI-MI 2.5 format. The requested data was unavailable in the original file.</attribute>
              </attributeList>
            </bibref>
            <interactionDetectionMethod>
              <names>
                <shortLabel>unspecified method</shortLabel>
              </names>
              <xref>
                <primaryRef db="psi-mi" dbAc="MI:0488" id="MI:0686" refType="identity" refTypeAc="MI:0356">
                  <attributeList>
                    <attribute name="comment" nameAc="MI:0612">This document is the result of automatic conversion of some file to PSI-MI 2.5 format. The requested data was unavailable in the original file.</attribute>
                  </attributeList>
                </primaryRef>
              </xref>
            </interactionDetectionMethod>
          </experimentDescription>
        </experimentList>
        <participantList>
          <participant id="1">
            <interactorRef>83</interactorRef>
          </participant>
          <participant id="78">
            <interactorRef>47</interactorRef>
          </participant>
        </participantList>
      </interaction>
      <interaction id="78">
        <experimentList>
          <experimentDescription id="78">
            <bibref>
              <attributeList>
                <attribute name="comment" nameAc="MI:0612">This document is the result of automatic conversion of some file to PSI-MI 2.5 format. The requested data was unavailable in the original file.</attribute>
              </attributeList>
            </bibref>
            <interactionDetectionMethod>
              <names>
                <shortLabel>unspecified method</shortLabel>
              </names>
              <xref>
                <primaryRef db="psi-mi" dbAc="MI:0488" id="MI:0686" refType="identity" refTypeAc="MI:0356">
                  <attributeList>
                    <attribute name="comment" nameAc="MI:0612">This document is the result of automatic conversion of some file to PSI-MI 2.5 format. The requested data was unavailable in the original file.</attribute>
                  </attributeList>
                </primaryRef>
              </xref>
            </interactionDetectionMethod>
          </experimentDescription>
        </experimentList>
        <participantList>
          <participant id="1">
            <interactorRef>83</interactorRef>
          </participant>
          <participant id="79">
            <interactorRef>48</interactorRef>
          </participant>
        </participantList>
      </interaction>
      <interaction id="79">
        <experimentList>
          <experimentDescription id="79">
            <bibref>
              <attributeList>
                <attribute name="comment" nameAc="MI:0612">This document is the result of automatic conversion of some file to PSI-MI 2.5 format. The requested data was unavailable in the original file.</attribute>
              </attributeList>
            </bibref>
            <interactionDetectionMethod>
              <names>
                <shortLabel>unspecified method</shortLabel>
              </names>
              <xref>
                <primaryRef db="psi-mi" dbAc="MI:0488" id="MI:0686" refType="identity" refTypeAc="MI:0356">
                  <attributeList>
                    <attribute name="comment" nameAc="MI:0612">This document is the result of automatic conversion of some file to PSI-MI 2.5 format. The requested data was unavailable in the original file.</attribute>
                  </attributeList>
                </primaryRef>
              </xref>
            </interactionDetectionMethod>
          </experimentDescription>
        </experimentList>
        <participantList>
          <participant id="1">
            <interactorRef>83</interactorRef>
          </participant>
          <participant id="80">
            <interactorRef>65</interactorRef>
          </participant>
        </participantList>
      </interaction>
      <interaction id="80">
        <experimentList>
          <experimentDescription id="80">
            <bibref>
              <attributeList>
                <attribute name="comment" nameAc="MI:0612">This document is the result of automatic conversion of some file to PSI-MI 2.5 format. The requested data was unavailable in the original file.</attribute>
              </attributeList>
            </bibref>
            <interactionDetectionMethod>
              <names>
                <shortLabel>unspecified method</shortLabel>
              </names>
              <xref>
                <primaryRef db="psi-mi" dbAc="MI:0488" id="MI:0686" refType="identity" refTypeAc="MI:0356">
                  <attributeList>
                    <attribute name="comment" nameAc="MI:0612">This document is the result of automatic conversion of some file to PSI-MI 2.5 format. The requested data was unavailable in the original file.</attribute>
                  </attributeList>
                </primaryRef>
              </xref>
            </interactionDetectionMethod>
          </experimentDescription>
        </experimentList>
        <participantList>
          <participant id="1">
            <interactorRef>83</interactorRef>
          </participant>
          <participant id="81">
            <interactorRef>12</interactorRef>
          </participant>
        </participantList>
      </interaction>
      <interaction id="81">
        <experimentList>
          <experimentDescription id="81">
            <bibref>
              <attributeList>
                <attribute name="comment" nameAc="MI:0612">This document is the result of automatic conversion of some file to PSI-MI 2.5 format. The requested data was unavailable in the original file.</attribute>
              </attributeList>
            </bibref>
            <interactionDetectionMethod>
              <names>
                <shortLabel>unspecified method</shortLabel>
              </names>
              <xref>
                <primaryRef db="psi-mi" dbAc="MI:0488" id="MI:0686" refType="identity" refTypeAc="MI:0356">
                  <attributeList>
                    <attribute name="comment" nameAc="MI:0612">This document is the result of automatic conversion of some file to PSI-MI 2.5 format. The requested data was unavailable in the original file.</attribute>
                  </attributeList>
                </primaryRef>
              </xref>
            </interactionDetectionMethod>
          </experimentDescription>
        </experimentList>
        <participantList>
          <participant id="1">
            <interactorRef>83</interactorRef>
          </participant>
          <participant id="82">
            <interactorRef>62</interactorRef>
          </participant>
        </participantList>
      </interaction>
      <interaction id="82">
        <experimentList>
          <experimentDescription id="82">
            <bibref>
              <attributeList>
                <attribute name="comment" nameAc="MI:0612">This document is the result of automatic conversion of some file to PSI-MI 2.5 format. The requested data was unavailable in the original file.</attribute>
              </attributeList>
            </bibref>
            <interactionDetectionMethod>
              <names>
                <shortLabel>unspecified method</shortLabel>
              </names>
              <xref>
                <primaryRef db="psi-mi" dbAc="MI:0488" id="MI:0686" refType="identity" refTypeAc="MI:0356">
                  <attributeList>
                    <attribute name="comment" nameAc="MI:0612">This document is the result of automatic conversion of some file to PSI-MI 2.5 format. The requested data was unavailable in the original file.</attribute>
                  </attributeList>
                </primaryRef>
              </xref>
            </interactionDetectionMethod>
          </experimentDescription>
        </experimentList>
        <participantList>
          <participant id="1">
            <interactorRef>83</interactorRef>
          </participant>
          <participant id="83">
            <interactorRef>7</interactorRef>
          </participant>
        </participantList>
      </interaction>
      <interaction id="83">
        <experimentList>
          <experimentDescription id="83">
            <bibref>
              <attributeList>
                <attribute name="comment" nameAc="MI:0612">This document is the result of automatic conversion of some file to PSI-MI 2.5 format. The requested data was unavailable in the original file.</attribute>
              </attributeList>
            </bibref>
            <interactionDetectionMethod>
              <names>
                <shortLabel>unspecified method</shortLabel>
              </names>
              <xref>
                <primaryRef db="psi-mi" dbAc="MI:0488" id="MI:0686" refType="identity" refTypeAc="MI:0356">
                  <attributeList>
                    <attribute name="comment" nameAc="MI:0612">This document is the result of automatic conversion of some file to PSI-MI 2.5 format. The requested data was unavailable in the original file.</attribute>
                  </attributeList>
                </primaryRef>
              </xref>
            </interactionDetectionMethod>
          </experimentDescription>
        </experimentList>
        <participantList>
          <participant id="1">
            <interactorRef>83</interactorRef>
          </participant>
          <participant id="84">
            <interactorRef>31</interactorRef>
          </participant>
        </participantList>
      </interaction>
      <interaction id="84">
        <experimentList>
          <experimentDescription id="84">
            <bibref>
              <attributeList>
                <attribute name="comment" nameAc="MI:0612">This document is the result of automatic conversion of some file to PSI-MI 2.5 format. The requested data was unavailable in the original file.</attribute>
              </attributeList>
            </bibref>
            <interactionDetectionMethod>
              <names>
                <shortLabel>unspecified method</shortLabel>
              </names>
              <xref>
                <primaryRef db="psi-mi" dbAc="MI:0488" id="MI:0686" refType="identity" refTypeAc="MI:0356">
                  <attributeList>
                    <attribute name="comment" nameAc="MI:0612">This document is the result of automatic conversion of some file to PSI-MI 2.5 format. The requested data was unavailable in the original file.</attribute>
                  </attributeList>
                </primaryRef>
              </xref>
            </interactionDetectionMethod>
          </experimentDescription>
        </experimentList>
        <participantList>
          <participant id="1">
            <interactorRef>83</interactorRef>
          </participant>
          <participant id="85">
            <interactorRef>16</interactorRef>
          </participant>
        </participantList>
      </interaction>
      <interaction id="85">
        <experimentList>
          <experimentDescription id="85">
            <bibref>
              <attributeList>
                <attribute name="comment" nameAc="MI:0612">This document is the result of automatic conversion of some file to PSI-MI 2.5 format. The requested data was unavailable in the original file.</attribute>
              </attributeList>
            </bibref>
            <interactionDetectionMethod>
              <names>
                <shortLabel>unspecified method</shortLabel>
              </names>
              <xref>
                <primaryRef db="psi-mi" dbAc="MI:0488" id="MI:0686" refType="identity" refTypeAc="MI:0356">
                  <attributeList>
                    <attribute name="comment" nameAc="MI:0612">This document is the result of automatic conversion of some file to PSI-MI 2.5 format. The requested data was unavailable in the original file.</attribute>
                  </attributeList>
                </primaryRef>
              </xref>
            </interactionDetectionMethod>
          </experimentDescription>
        </experimentList>
        <participantList>
          <participant id="1">
            <interactorRef>83</interactorRef>
          </participant>
          <participant id="86">
            <interactorRef>82</interactorRef>
          </participant>
        </participantList>
      </interaction>
      <interaction id="86">
        <experimentList>
          <experimentDescription id="86">
            <bibref>
              <attributeList>
                <attribute name="comment" nameAc="MI:0612">This document is the result of automatic conversion of some file to PSI-MI 2.5 format. The requested data was unavailable in the original file.</attribute>
              </attributeList>
            </bibref>
            <interactionDetectionMethod>
              <names>
                <shortLabel>unspecified method</shortLabel>
              </names>
              <xref>
                <primaryRef db="psi-mi" dbAc="MI:0488" id="MI:0686" refType="identity" refTypeAc="MI:0356">
                  <attributeList>
                    <attribute name="comment" nameAc="MI:0612">This document is the result of automatic conversion of some file to PSI-MI 2.5 format. The requested data was unavailable in the original file.</attribute>
                  </attributeList>
                </primaryRef>
              </xref>
            </interactionDetectionMethod>
          </experimentDescription>
        </experimentList>
        <participantList>
          <participant id="1">
            <interactorRef>83</interactorRef>
          </participant>
          <participant id="87">
            <interactorRef>3</interactorRef>
          </participant>
        </participantList>
      </interaction>
      <interaction id="87">
        <experimentList>
          <experimentDescription id="87">
            <bibref>
              <attributeList>
                <attribute name="comment" nameAc="MI:0612">This document is the result of automatic conversion of some file to PSI-MI 2.5 format. The requested data was unavailable in the original file.</attribute>
              </attributeList>
            </bibref>
            <interactionDetectionMethod>
              <names>
                <shortLabel>unspecified method</shortLabel>
              </names>
              <xref>
                <primaryRef db="psi-mi" dbAc="MI:0488" id="MI:0686" refType="identity" refTypeAc="MI:0356">
                  <attributeList>
                    <attribute name="comment" nameAc="MI:0612">This document is the result of automatic conversion of some file to PSI-MI 2.5 format. The requested data was unavailable in the original file.</attribute>
                  </attributeList>
                </primaryRef>
              </xref>
            </interactionDetectionMethod>
          </experimentDescription>
        </experimentList>
        <participantList>
          <participant id="1">
            <interactorRef>83</interactorRef>
          </participant>
          <participant id="88">
            <interactorRef>22</interactorRef>
          </participant>
        </participantList>
      </interaction>
      <interaction id="88">
        <experimentList>
          <experimentDescription id="88">
            <bibref>
              <attributeList>
                <attribute name="comment" nameAc="MI:0612">This document is the result of automatic conversion of some file to PSI-MI 2.5 format. The requested data was unavailable in the original file.</attribute>
              </attributeList>
            </bibref>
            <interactionDetectionMethod>
              <names>
                <shortLabel>unspecified method</shortLabel>
              </names>
              <xref>
                <primaryRef db="psi-mi" dbAc="MI:0488" id="MI:0686" refType="identity" refTypeAc="MI:0356">
                  <attributeList>
                    <attribute name="comment" nameAc="MI:0612">This document is the result of automatic conversion of some file to PSI-MI 2.5 format. The requested data was unavailable in the original file.</attribute>
                  </attributeList>
                </primaryRef>
              </xref>
            </interactionDetectionMethod>
          </experimentDescription>
        </experimentList>
        <participantList>
          <participant id="1">
            <interactorRef>83</interactorRef>
          </participant>
          <participant id="89">
            <interactorRef>58</interactorRef>
          </participant>
        </participantList>
      </interaction>
      <interaction id="89">
        <experimentList>
          <experimentDescription id="89">
            <bibref>
              <attributeList>
                <attribute name="comment" nameAc="MI:0612">This document is the result of automatic conversion of some file to PSI-MI 2.5 format. The requested data was unavailable in the original file.</attribute>
              </attributeList>
            </bibref>
            <interactionDetectionMethod>
              <names>
                <shortLabel>unspecified method</shortLabel>
              </names>
              <xref>
                <primaryRef db="psi-mi" dbAc="MI:0488" id="MI:0686" refType="identity" refTypeAc="MI:0356">
                  <attributeList>
                    <attribute name="comment" nameAc="MI:0612">This document is the result of automatic conversion of some file to PSI-MI 2.5 format. The requested data was unavailable in the original file.</attribute>
                  </attributeList>
                </primaryRef>
              </xref>
            </interactionDetectionMethod>
          </experimentDescription>
        </experimentList>
        <participantList>
          <participant id="1">
            <interactorRef>83</interactorRef>
          </participant>
          <participant id="90">
            <interactorRef>15</interactorRef>
          </participant>
        </participantList>
      </interaction>
      <interaction id="90">
        <experimentList>
          <experimentDescription id="90">
            <bibref>
              <attributeList>
                <attribute name="comment" nameAc="MI:0612">This document is the result of automatic conversion of some file to PSI-MI 2.5 format. The requested data was unavailable in the original file.</attribute>
              </attributeList>
            </bibref>
            <interactionDetectionMethod>
              <names>
                <shortLabel>unspecified method</shortLabel>
              </names>
              <xref>
                <primaryRef db="psi-mi" dbAc="MI:0488" id="MI:0686" refType="identity" refTypeAc="MI:0356">
                  <attributeList>
                    <attribute name="comment" nameAc="MI:0612">This document is the result of automatic conversion of some file to PSI-MI 2.5 format. The requested data was unavailable in the original file.</attribute>
                  </attributeList>
                </primaryRef>
              </xref>
            </interactionDetectionMethod>
          </experimentDescription>
        </experimentList>
        <participantList>
          <participant id="1">
            <interactorRef>83</interactorRef>
          </participant>
          <participant id="91">
            <interactorRef>95</interactorRef>
          </participant>
        </participantList>
      </interaction>
      <interaction id="91">
        <experimentList>
          <experimentDescription id="91">
            <bibref>
              <attributeList>
                <attribute name="comment" nameAc="MI:0612">This document is the result of automatic conversion of some file to PSI-MI 2.5 format. The requested data was unavailable in the original file.</attribute>
              </attributeList>
            </bibref>
            <interactionDetectionMethod>
              <names>
                <shortLabel>unspecified method</shortLabel>
              </names>
              <xref>
                <primaryRef db="psi-mi" dbAc="MI:0488" id="MI:0686" refType="identity" refTypeAc="MI:0356">
                  <attributeList>
                    <attribute name="comment" nameAc="MI:0612">This document is the result of automatic conversion of some file to PSI-MI 2.5 format. The requested data was unavailable in the original file.</attribute>
                  </attributeList>
                </primaryRef>
              </xref>
            </interactionDetectionMethod>
          </experimentDescription>
        </experimentList>
        <participantList>
          <participant id="1">
            <interactorRef>83</interactorRef>
          </participant>
          <participant id="92">
            <interactorRef>70</interactorRef>
          </participant>
        </participantList>
      </interaction>
      <interaction id="92">
        <experimentList>
          <experimentDescription id="92">
            <bibref>
              <attributeList>
                <attribute name="comment" nameAc="MI:0612">This document is the result of automatic conversion of some file to PSI-MI 2.5 format. The requested data was unavailable in the original file.</attribute>
              </attributeList>
            </bibref>
            <interactionDetectionMethod>
              <names>
                <shortLabel>unspecified method</shortLabel>
              </names>
              <xref>
                <primaryRef db="psi-mi" dbAc="MI:0488" id="MI:0686" refType="identity" refTypeAc="MI:0356">
                  <attributeList>
                    <attribute name="comment" nameAc="MI:0612">This document is the result of automatic conversion of some file to PSI-MI 2.5 format. The requested data was unavailable in the original file.</attribute>
                  </attributeList>
                </primaryRef>
              </xref>
            </interactionDetectionMethod>
          </experimentDescription>
        </experimentList>
        <participantList>
          <participant id="1">
            <interactorRef>83</interactorRef>
          </participant>
          <participant id="93">
            <interactorRef>13</interactorRef>
          </participant>
        </participantList>
      </interaction>
      <interaction id="93">
        <experimentList>
          <experimentDescription id="93">
            <bibref>
              <attributeList>
                <attribute name="comment" nameAc="MI:0612">This document is the result of automatic conversion of some file to PSI-MI 2.5 format. The requested data was unavailable in the original file.</attribute>
              </attributeList>
            </bibref>
            <interactionDetectionMethod>
              <names>
                <shortLabel>unspecified method</shortLabel>
              </names>
              <xref>
                <primaryRef db="psi-mi" dbAc="MI:0488" id="MI:0686" refType="identity" refTypeAc="MI:0356">
                  <attributeList>
                    <attribute name="comment" nameAc="MI:0612">This document is the result of automatic conversion of some file to PSI-MI 2.5 format. The requested data was unavailable in the original file.</attribute>
                  </attributeList>
                </primaryRef>
              </xref>
            </interactionDetectionMethod>
          </experimentDescription>
        </experimentList>
        <participantList>
          <participant id="1">
            <interactorRef>83</interactorRef>
          </participant>
          <participant id="94">
            <interactorRef>39</interactorRef>
          </participant>
        </participantList>
      </interaction>
      <interaction id="94">
        <experimentList>
          <experimentDescription id="94">
            <bibref>
              <attributeList>
                <attribute name="comment" nameAc="MI:0612">This document is the result of automatic conversion of some file to PSI-MI 2.5 format. The requested data was unavailable in the original file.</attribute>
              </attributeList>
            </bibref>
            <interactionDetectionMethod>
              <names>
                <shortLabel>unspecified method</shortLabel>
              </names>
              <xref>
                <primaryRef db="psi-mi" dbAc="MI:0488" id="MI:0686" refType="identity" refTypeAc="MI:0356">
                  <attributeList>
                    <attribute name="comment" nameAc="MI:0612">This document is the result of automatic conversion of some file to PSI-MI 2.5 format. The requested data was unavailable in the original file.</attribute>
                  </attributeList>
                </primaryRef>
              </xref>
            </interactionDetectionMethod>
          </experimentDescription>
        </experimentList>
        <participantList>
          <participant id="1">
            <interactorRef>83</interactorRef>
          </participant>
          <participant id="95">
            <interactorRef>24</interactorRef>
          </participant>
        </participantList>
      </interaction>
      <interaction id="95">
        <experimentList>
          <experimentDescription id="95">
            <bibref>
              <attributeList>
                <attribute name="comment" nameAc="MI:0612">This document is the result of automatic conversion of some file to PSI-MI 2.5 format. The requested data was unavailable in the original file.</attribute>
              </attributeList>
            </bibref>
            <interactionDetectionMethod>
              <names>
                <shortLabel>unspecified method</shortLabel>
              </names>
              <xref>
                <primaryRef db="psi-mi" dbAc="MI:0488" id="MI:0686" refType="identity" refTypeAc="MI:0356">
                  <attributeList>
                    <attribute name="comment" nameAc="MI:0612">This document is the result of automatic conversion of some file to PSI-MI 2.5 format. The requested data was unavailable in the original file.</attribute>
                  </attributeList>
                </primaryRef>
              </xref>
            </interactionDetectionMethod>
          </experimentDescription>
        </experimentList>
        <participantList>
          <participant id="1">
            <interactorRef>83</interactorRef>
          </participant>
          <participant id="96">
            <interactorRef>42</interactorRef>
          </participant>
        </participantList>
      </interaction>
      <interaction id="96">
        <experimentList>
          <experimentDescription id="96">
            <bibref>
              <attributeList>
                <attribute name="comment" nameAc="MI:0612">This document is the result of automatic conversion of some file to PSI-MI 2.5 format. The requested data was unavailable in the original file.</attribute>
              </attributeList>
            </bibref>
            <interactionDetectionMethod>
              <names>
                <shortLabel>unspecified method</shortLabel>
              </names>
              <xref>
                <primaryRef db="psi-mi" dbAc="MI:0488" id="MI:0686" refType="identity" refTypeAc="MI:0356">
                  <attributeList>
                    <attribute name="comment" nameAc="MI:0612">This document is the result of automatic conversion of some file to PSI-MI 2.5 format. The requested data was unavailable in the original file.</attribute>
                  </attributeList>
                </primaryRef>
              </xref>
            </interactionDetectionMethod>
          </experimentDescription>
        </experimentList>
        <participantList>
          <participant id="1">
            <interactorRef>83</interactorRef>
          </participant>
          <participant id="97">
            <interactorRef>23</interactorRef>
          </participant>
        </participantList>
      </interaction>
      <interaction id="97">
        <experimentList>
          <experimentDescription id="97">
            <bibref>
              <attributeList>
                <attribute name="comment" nameAc="MI:0612">This document is the result of automatic conversion of some file to PSI-MI 2.5 format. The requested data was unavailable in the original file.</attribute>
              </attributeList>
            </bibref>
            <interactionDetectionMethod>
              <names>
                <shortLabel>unspecified method</shortLabel>
              </names>
              <xref>
                <primaryRef db="psi-mi" dbAc="MI:0488" id="MI:0686" refType="identity" refTypeAc="MI:0356">
                  <attributeList>
                    <attribute name="comment" nameAc="MI:0612">This document is the result of automatic conversion of some file to PSI-MI 2.5 format. The requested data was unavailable in the original file.</attribute>
                  </attributeList>
                </primaryRef>
              </xref>
            </interactionDetectionMethod>
          </experimentDescription>
        </experimentList>
        <participantList>
          <participant id="1">
            <interactorRef>83</interactorRef>
          </participant>
          <participant id="98">
            <interactorRef>94</interactorRef>
          </participant>
        </participantList>
      </interaction>
      <interaction id="98">
        <experimentList>
          <experimentDescription id="98">
            <bibref>
              <attributeList>
                <attribute name="comment" nameAc="MI:0612">This document is the result of automatic conversion of some file to PSI-MI 2.5 format. The requested data was unavailable in the original file.</attribute>
              </attributeList>
            </bibref>
            <interactionDetectionMethod>
              <names>
                <shortLabel>unspecified method</shortLabel>
              </names>
              <xref>
                <primaryRef db="psi-mi" dbAc="MI:0488" id="MI:0686" refType="identity" refTypeAc="MI:0356">
                  <attributeList>
                    <attribute name="comment" nameAc="MI:0612">This document is the result of automatic conversion of some file to PSI-MI 2.5 format. The requested data was unavailable in the original file.</attribute>
                  </attributeList>
                </primaryRef>
              </xref>
            </interactionDetectionMethod>
          </experimentDescription>
        </experimentList>
        <participantList>
          <participant id="1">
            <interactorRef>83</interactorRef>
          </participant>
          <participant id="99">
            <interactorRef>21</interactorRef>
          </participant>
        </participantList>
      </interaction>
      <interaction id="99">
        <experimentList>
          <experimentDescription id="99">
            <bibref>
              <attributeList>
                <attribute name="comment" nameAc="MI:0612">This document is the result of automatic conversion of some file to PSI-MI 2.5 format. The requested data was unavailable in the original file.</attribute>
              </attributeList>
            </bibref>
            <interactionDetectionMethod>
              <names>
                <shortLabel>unspecified method</shortLabel>
              </names>
              <xref>
                <primaryRef db="psi-mi" dbAc="MI:0488" id="MI:0686" refType="identity" refTypeAc="MI:0356">
                  <attributeList>
                    <attribute name="comment" nameAc="MI:0612">This document is the result of automatic conversion of some file to PSI-MI 2.5 format. The requested data was unavailable in the original file.</attribute>
                  </attributeList>
                </primaryRef>
              </xref>
            </interactionDetectionMethod>
          </experimentDescription>
        </experimentList>
        <participantList>
          <participant id="1">
            <interactorRef>83</interactorRef>
          </participant>
          <participant id="100">
            <interactorRef>51</interactorRef>
          </participant>
        </participantList>
      </interaction>
    </interactionList>
  </entry>
</entrySet>
