# Supplementary material for: Systems biological approach on neurological disorders: a novel molecular connectivity to aging and psychiatric diseases
Source: BMC Syst Biol. 2011 Jan 12;5:6. doi: 10.1186/1752-0509-5-6 (PMC3033822; doi:10.1186/1752-0509-5-6)
Supplement: Additional file 6 — Common pathway network. Common pathway associated disease pairs. This file is in PSI-MI level 2.5 format and can be viewed by Cytoscape software. [file 1752-0509-5-6-S6.XML]

<?xml version="1.0" encoding="ISO-8859-1"?>
<!-- created using NAViGaTOR (http://ophid.utoronto.ca/navigator) -->
<entrySet xmlns="net:sf:psidev:mi" xmlns:xsi="http://www.w3.org/2001/XMLSchema-instance" level="2" version="5" xsi:schemaLocation="net:sf:psidev:mi http://psidev.sourceforge.net/mi/rel25/src/MIF25.xsd">
  <entry>
    <interactorList>
      <interactor id="1">
        <interactorType>
          <names>
            <shortLabel>unknown participant</shortLabel>
          </names>
          <xref>
            <primaryRef db="psi-mi" dbAc="MI:0488" id="MI:0329" refType="identity" refTypeAc="MI:0356">
              <attributeList>
                <attribute name="comment" nameAc="MI:0612">This document is the result of automatic conversion of some file to PSI-MI 2.5 format. The requested data was unavailable in the original file.</attribute>
              </attributeList>
            </primaryRef>
          </xref>
        </interactorType>
        <names>
          <shortLabel>TRAIL signaling pathway</shortLabel>
        </names>
      </interactor>
      <interactor id="2">
        <interactorType>
          <names>
            <shortLabel>unknown participant</shortLabel>
          </names>
          <xref>
            <primaryRef db="psi-mi" dbAc="MI:0488" id="MI:0329" refType="identity" refTypeAc="MI:0356">
              <attributeList>
                <attribute name="comment" nameAc="MI:0612">This document is the result of automatic conversion of some file to PSI-MI 2.5 format. The requested data was unavailable in the original file.</attribute>
              </attributeList>
            </primaryRef>
          </xref>
        </interactorType>
        <names>
          <shortLabel>Alternative NF-kappaB pathway</shortLabel>
        </names>
      </interactor>
      <interactor id="3">
        <interactorType>
          <names>
            <shortLabel>unknown participant</shortLabel>
          </names>
          <xref>
            <primaryRef db="psi-mi" dbAc="MI:0488" id="MI:0329" refType="identity" refTypeAc="MI:0356">
              <attributeList>
                <attribute name="comment" nameAc="MI:0612">This document is the result of automatic conversion of some file to PSI-MI 2.5 format. The requested data was unavailable in the original file.</attribute>
              </attributeList>
            </primaryRef>
          </xref>
        </interactorType>
        <names>
          <shortLabel>Presenilin action in Notch and Wnt signaling</shortLabel>
        </names>
      </interactor>
      <interactor id="4">
        <interactorType>
          <names>
            <shortLabel>unknown participant</shortLabel>
          </names>
          <xref>
            <primaryRef db="psi-mi" dbAc="MI:0488" id="MI:0329" refType="identity" refTypeAc="MI:0356">
              <attributeList>
                <attribute name="comment" nameAc="MI:0612">This document is the result of automatic conversion of some file to PSI-MI 2.5 format. The requested data was unavailable in the original file.</attribute>
              </attributeList>
            </primaryRef>
          </xref>
        </interactorType>
        <names>
          <shortLabel>Regulation of Telomerase</shortLabel>
        </names>
      </interactor>
      <interactor id="12">
        <interactorType>
          <names>
            <shortLabel>unknown participant</shortLabel>
          </names>
          <xref>
            <primaryRef db="psi-mi" dbAc="MI:0488" id="MI:0329" refType="identity" refTypeAc="MI:0356">
              <attributeList>
                <attribute name="comment" nameAc="MI:0612">This document is the result of automatic conversion of some file to PSI-MI 2.5 format. The requested data was unavailable in the original file.</attribute>
              </attributeList>
            </primaryRef>
          </xref>
        </interactorType>
        <names>
          <shortLabel>IL12-mediated signaling events</shortLabel>
        </names>
      </interactor>
      <interactor id="5">
        <interactorType>
          <names>
            <shortLabel>unknown participant</shortLabel>
          </names>
          <xref>
            <primaryRef db="psi-mi" dbAc="MI:0488" id="MI:0329" refType="identity" refTypeAc="MI:0356">
              <attributeList>
                <attribute name="comment" nameAc="MI:0612">This document is the result of automatic conversion of some file to PSI-MI 2.5 format. The requested data was unavailable in the original file.</attribute>
              </attributeList>
            </primaryRef>
          </xref>
        </interactorType>
        <names>
          <shortLabel>Basal Ganglia Hemorrhage</shortLabel>
        </names>
      </interactor>
      <interactor id="6">
        <interactorType>
          <names>
            <shortLabel>unknown participant</shortLabel>
          </names>
          <xref>
            <primaryRef db="psi-mi" dbAc="MI:0488" id="MI:0329" refType="identity" refTypeAc="MI:0356">
              <attributeList>
                <attribute name="comment" nameAc="MI:0612">This document is the result of automatic conversion of some file to PSI-MI 2.5 format. The requested data was unavailable in the original file.</attribute>
              </attributeList>
            </primaryRef>
          </xref>
        </interactorType>
        <names>
          <shortLabel>Alpha-synuclein signaling</shortLabel>
        </names>
      </interactor>
      <interactor id="7">
        <interactorType>
          <names>
            <shortLabel>unknown participant</shortLabel>
          </names>
          <xref>
            <primaryRef db="psi-mi" dbAc="MI:0488" id="MI:0329" refType="identity" refTypeAc="MI:0356">
              <attributeList>
                <attribute name="comment" nameAc="MI:0612">This document is the result of automatic conversion of some file to PSI-MI 2.5 format. The requested data was unavailable in the original file.</attribute>
              </attributeList>
            </primaryRef>
          </xref>
        </interactorType>
        <names>
          <shortLabel>Isaacs Syndrome</shortLabel>
        </names>
      </interactor>
      <interactor id="8">
        <interactorType>
          <names>
            <shortLabel>unknown participant</shortLabel>
          </names>
          <xref>
            <primaryRef db="psi-mi" dbAc="MI:0488" id="MI:0329" refType="identity" refTypeAc="MI:0356">
              <attributeList>
                <attribute name="comment" nameAc="MI:0612">This document is the result of automatic conversion of some file to PSI-MI 2.5 format. The requested data was unavailable in the original file.</attribute>
              </attributeList>
            </primaryRef>
          </xref>
        </interactorType>
        <names>
          <shortLabel>Brachial Plexus Neuropathies</shortLabel>
        </names>
      </interactor>
      <interactor id="9">
        <interactorType>
          <names>
            <shortLabel>unknown participant</shortLabel>
          </names>
          <xref>
            <primaryRef db="psi-mi" dbAc="MI:0488" id="MI:0329" refType="identity" refTypeAc="MI:0356">
              <attributeList>
                <attribute name="comment" nameAc="MI:0612">This document is the result of automatic conversion of some file to PSI-MI 2.5 format. The requested data was unavailable in the original file.</attribute>
              </attributeList>
            </primaryRef>
          </xref>
        </interactorType>
        <names>
          <shortLabel>Cerebellar Neoplasms</shortLabel>
        </names>
      </interactor>
      <interactor id="10">
        <interactorType>
          <names>
            <shortLabel>unknown participant</shortLabel>
          </names>
          <xref>
            <primaryRef db="psi-mi" dbAc="MI:0488" id="MI:0329" refType="identity" refTypeAc="MI:0356">
              <attributeList>
                <attribute name="comment" nameAc="MI:0612">This document is the result of automatic conversion of some file to PSI-MI 2.5 format. The requested data was unavailable in the original file.</attribute>
              </attributeList>
            </primaryRef>
          </xref>
        </interactorType>
        <names>
          <shortLabel>Apraxia</shortLabel>
        </names>
      </interactor>
      <interactor id="11">
        <interactorType>
          <names>
            <shortLabel>unknown participant</shortLabel>
          </names>
          <xref>
            <primaryRef db="psi-mi" dbAc="MI:0488" id="MI:0329" refType="identity" refTypeAc="MI:0356">
              <attributeList>
                <attribute name="comment" nameAc="MI:0612">This document is the result of automatic conversion of some file to PSI-MI 2.5 format. The requested data was unavailable in the original file.</attribute>
              </attributeList>
            </primaryRef>
          </xref>
        </interactorType>
        <names>
          <shortLabel>Niemann-Pick disease</shortLabel>
        </names>
      </interactor>
      <interactor id="13">
        <interactorType>
          <names>
            <shortLabel>unknown participant</shortLabel>
          </names>
          <xref>
            <primaryRef db="psi-mi" dbAc="MI:0488" id="MI:0329" refType="identity" refTypeAc="MI:0356">
              <attributeList>
                <attribute name="comment" nameAc="MI:0612">This document is the result of automatic conversion of some file to PSI-MI 2.5 format. The requested data was unavailable in the original file.</attribute>
              </attributeList>
            </primaryRef>
          </xref>
        </interactorType>
        <names>
          <shortLabel>Paxillin-independent events mediated by a4b1 and a4b7</shortLabel>
        </names>
      </interactor>
      <interactor id="14">
        <interactorType>
          <names>
            <shortLabel>unknown participant</shortLabel>
          </names>
          <xref>
            <primaryRef db="psi-mi" dbAc="MI:0488" id="MI:0329" refType="identity" refTypeAc="MI:0356">
              <attributeList>
                <attribute name="comment" nameAc="MI:0612">This document is the result of automatic conversion of some file to PSI-MI 2.5 format. The requested data was unavailable in the original file.</attribute>
              </attributeList>
            </primaryRef>
          </xref>
        </interactorType>
        <names>
          <shortLabel>Dysautonomia</shortLabel>
        </names>
      </interactor>
      <interactor id="15">
        <interactorType>
          <names>
            <shortLabel>unknown participant</shortLabel>
          </names>
          <xref>
            <primaryRef db="psi-mi" dbAc="MI:0488" id="MI:0329" refType="identity" refTypeAc="MI:0356">
              <attributeList>
                <attribute name="comment" nameAc="MI:0612">This document is the result of automatic conversion of some file to PSI-MI 2.5 format. The requested data was unavailable in the original file.</attribute>
              </attributeList>
            </primaryRef>
          </xref>
        </interactorType>
        <names>
          <shortLabel>Signaling by Aurora kinases</shortLabel>
        </names>
      </interactor>
      <interactor id="16">
        <interactorType>
          <names>
            <shortLabel>unknown participant</shortLabel>
          </names>
          <xref>
            <primaryRef db="psi-mi" dbAc="MI:0488" id="MI:0329" refType="identity" refTypeAc="MI:0356">
              <attributeList>
                <attribute name="comment" nameAc="MI:0612">This document is the result of automatic conversion of some file to PSI-MI 2.5 format. The requested data was unavailable in the original file.</attribute>
              </attributeList>
            </primaryRef>
          </xref>
        </interactorType>
        <names>
          <shortLabel>Scotoma</shortLabel>
        </names>
      </interactor>
      <interactor id="17">
        <interactorType>
          <names>
            <shortLabel>unknown participant</shortLabel>
          </names>
          <xref>
            <primaryRef db="psi-mi" dbAc="MI:0488" id="MI:0329" refType="identity" refTypeAc="MI:0356">
              <attributeList>
                <attribute name="comment" nameAc="MI:0612">This document is the result of automatic conversion of some file to PSI-MI 2.5 format. The requested data was unavailable in the original file.</attribute>
              </attributeList>
            </primaryRef>
          </xref>
        </interactorType>
        <names>
          <shortLabel>BARD1 signaling events</shortLabel>
        </names>
      </interactor>
      <interactor id="18">
        <interactorType>
          <names>
            <shortLabel>unknown participant</shortLabel>
          </names>
          <xref>
            <primaryRef db="psi-mi" dbAc="MI:0488" id="MI:0329" refType="identity" refTypeAc="MI:0356">
              <attributeList>
                <attribute name="comment" nameAc="MI:0612">This document is the result of automatic conversion of some file to PSI-MI 2.5 format. The requested data was unavailable in the original file.</attribute>
              </attributeList>
            </primaryRef>
          </xref>
        </interactorType>
        <names>
          <shortLabel>Paraparesis</shortLabel>
        </names>
      </interactor>
      <interactor id="19">
        <interactorType>
          <names>
            <shortLabel>unknown participant</shortLabel>
          </names>
          <xref>
            <primaryRef db="psi-mi" dbAc="MI:0488" id="MI:0329" refType="identity" refTypeAc="MI:0356">
              <attributeList>
                <attribute name="comment" nameAc="MI:0612">This document is the result of automatic conversion of some file to PSI-MI 2.5 format. The requested data was unavailable in the original file.</attribute>
              </attributeList>
            </primaryRef>
          </xref>
        </interactorType>
        <names>
          <shortLabel>E2F transcription factor network</shortLabel>
        </names>
      </interactor>
      <interactor id="20">
        <interactorType>
          <names>
            <shortLabel>unknown participant</shortLabel>
          </names>
          <xref>
            <primaryRef db="psi-mi" dbAc="MI:0488" id="MI:0329" refType="identity" refTypeAc="MI:0356">
              <attributeList>
                <attribute name="comment" nameAc="MI:0612">This document is the result of automatic conversion of some file to PSI-MI 2.5 format. The requested data was unavailable in the original file.</attribute>
              </attributeList>
            </primaryRef>
          </xref>
        </interactorType>
        <names>
          <shortLabel>Atypical NF-kappaB pathway</shortLabel>
        </names>
      </interactor>
      <interactor id="21">
        <interactorType>
          <names>
            <shortLabel>unknown participant</shortLabel>
          </names>
          <xref>
            <primaryRef db="psi-mi" dbAc="MI:0488" id="MI:0329" refType="identity" refTypeAc="MI:0356">
              <attributeList>
                <attribute name="comment" nameAc="MI:0612">This document is the result of automatic conversion of some file to PSI-MI 2.5 format. The requested data was unavailable in the original file.</attribute>
              </attributeList>
            </primaryRef>
          </xref>
        </interactorType>
        <names>
          <shortLabel>Fc-epsilon receptor I signaling in mast cells</shortLabel>
        </names>
      </interactor>
      <interactor id="22">
        <interactorType>
          <names>
            <shortLabel>unknown participant</shortLabel>
          </names>
          <xref>
            <primaryRef db="psi-mi" dbAc="MI:0488" id="MI:0329" refType="identity" refTypeAc="MI:0356">
              <attributeList>
                <attribute name="comment" nameAc="MI:0612">This document is the result of automatic conversion of some file to PSI-MI 2.5 format. The requested data was unavailable in the original file.</attribute>
              </attributeList>
            </primaryRef>
          </xref>
        </interactorType>
        <names>
          <shortLabel>Facial Paralysis</shortLabel>
        </names>
      </interactor>
      <interactor id="23">
        <interactorType>
          <names>
            <shortLabel>unknown participant</shortLabel>
          </names>
          <xref>
            <primaryRef db="psi-mi" dbAc="MI:0488" id="MI:0329" refType="identity" refTypeAc="MI:0356">
              <attributeList>
                <attribute name="comment" nameAc="MI:0612">This document is the result of automatic conversion of some file to PSI-MI 2.5 format. The requested data was unavailable in the original file.</attribute>
              </attributeList>
            </primaryRef>
          </xref>
        </interactorType>
        <names>
          <shortLabel>Phantom Limb</shortLabel>
        </names>
      </interactor>
      <interactor id="24">
        <interactorType>
          <names>
            <shortLabel>unknown participant</shortLabel>
          </names>
          <xref>
            <primaryRef db="psi-mi" dbAc="MI:0488" id="MI:0329" refType="identity" refTypeAc="MI:0356">
              <attributeList>
                <attribute name="comment" nameAc="MI:0612">This document is the result of automatic conversion of some file to PSI-MI 2.5 format. The requested data was unavailable in the original file.</attribute>
              </attributeList>
            </primaryRef>
          </xref>
        </interactorType>
        <names>
          <shortLabel>Nectin adhesion pathway</shortLabel>
        </names>
      </interactor>
      <interactor id="25">
        <interactorType>
          <names>
            <shortLabel>unknown participant</shortLabel>
          </names>
          <xref>
            <primaryRef db="psi-mi" dbAc="MI:0488" id="MI:0329" refType="identity" refTypeAc="MI:0356">
              <attributeList>
                <attribute name="comment" nameAc="MI:0612">This document is the result of automatic conversion of some file to PSI-MI 2.5 format. The requested data was unavailable in the original file.</attribute>
              </attributeList>
            </primaryRef>
          </xref>
        </interactorType>
        <names>
          <shortLabel>Sleep Deprivation</shortLabel>
        </names>
      </interactor>
      <interactor id="26">
        <interactorType>
          <names>
            <shortLabel>unknown participant</shortLabel>
          </names>
          <xref>
            <primaryRef db="psi-mi" dbAc="MI:0488" id="MI:0329" refType="identity" refTypeAc="MI:0356">
              <attributeList>
                <attribute name="comment" nameAc="MI:0612">This document is the result of automatic conversion of some file to PSI-MI 2.5 format. The requested data was unavailable in the original file.</attribute>
              </attributeList>
            </primaryRef>
          </xref>
        </interactorType>
        <names>
          <shortLabel>Paxillin-dependent events mediated by a4b1</shortLabel>
        </names>
      </interactor>
      <interactor id="27">
        <interactorType>
          <names>
            <shortLabel>unknown participant</shortLabel>
          </names>
          <xref>
            <primaryRef db="psi-mi" dbAc="MI:0488" id="MI:0329" refType="identity" refTypeAc="MI:0356">
              <attributeList>
                <attribute name="comment" nameAc="MI:0612">This document is the result of automatic conversion of some file to PSI-MI 2.5 format. The requested data was unavailable in the original file.</attribute>
              </attributeList>
            </primaryRef>
          </xref>
        </interactorType>
        <names>
          <shortLabel>Signaling events mediated by HDAC Class III</shortLabel>
        </names>
      </interactor>
      <interactor id="28">
        <interactorType>
          <names>
            <shortLabel>unknown participant</shortLabel>
          </names>
          <xref>
            <primaryRef db="psi-mi" dbAc="MI:0488" id="MI:0329" refType="identity" refTypeAc="MI:0356">
              <attributeList>
                <attribute name="comment" nameAc="MI:0612">This document is the result of automatic conversion of some file to PSI-MI 2.5 format. The requested data was unavailable in the original file.</attribute>
              </attributeList>
            </primaryRef>
          </xref>
        </interactorType>
        <names>
          <shortLabel>Agnosia</shortLabel>
        </names>
      </interactor>
      <interactor id="29">
        <interactorType>
          <names>
            <shortLabel>unknown participant</shortLabel>
          </names>
          <xref>
            <primaryRef db="psi-mi" dbAc="MI:0488" id="MI:0329" refType="identity" refTypeAc="MI:0356">
              <attributeList>
                <attribute name="comment" nameAc="MI:0612">This document is the result of automatic conversion of some file to PSI-MI 2.5 format. The requested data was unavailable in the original file.</attribute>
              </attributeList>
            </primaryRef>
          </xref>
        </interactorType>
        <names>
          <shortLabel>Alzheimer Disease</shortLabel>
        </names>
      </interactor>
      <interactor id="30">
        <interactorType>
          <names>
            <shortLabel>unknown participant</shortLabel>
          </names>
          <xref>
            <primaryRef db="psi-mi" dbAc="MI:0488" id="MI:0329" refType="identity" refTypeAc="MI:0356">
              <attributeList>
                <attribute name="comment" nameAc="MI:0612">This document is the result of automatic conversion of some file to PSI-MI 2.5 format. The requested data was unavailable in the original file.</attribute>
              </attributeList>
            </primaryRef>
          </xref>
        </interactorType>
        <names>
          <shortLabel>BCR signaling pathway</shortLabel>
        </names>
      </interactor>
      <interactor id="31">
        <interactorType>
          <names>
            <shortLabel>unknown participant</shortLabel>
          </names>
          <xref>
            <primaryRef db="psi-mi" dbAc="MI:0488" id="MI:0329" refType="identity" refTypeAc="MI:0356">
              <attributeList>
                <attribute name="comment" nameAc="MI:0612">This document is the result of automatic conversion of some file to PSI-MI 2.5 format. The requested data was unavailable in the original file.</attribute>
              </attributeList>
            </primaryRef>
          </xref>
        </interactorType>
        <names>
          <shortLabel>Charcot-Marie-Tooth Disease</shortLabel>
        </names>
      </interactor>
      <interactor id="32">
        <interactorType>
          <names>
            <shortLabel>unknown participant</shortLabel>
          </names>
          <xref>
            <primaryRef db="psi-mi" dbAc="MI:0488" id="MI:0329" refType="identity" refTypeAc="MI:0356">
              <attributeList>
                <attribute name="comment" nameAc="MI:0612">This document is the result of automatic conversion of some file to PSI-MI 2.5 format. The requested data was unavailable in the original file.</attribute>
              </attributeList>
            </primaryRef>
          </xref>
        </interactorType>
        <names>
          <shortLabel>Endothelins</shortLabel>
        </names>
      </interactor>
      <interactor id="33">
        <interactorType>
          <names>
            <shortLabel>unknown participant</shortLabel>
          </names>
          <xref>
            <primaryRef db="psi-mi" dbAc="MI:0488" id="MI:0329" refType="identity" refTypeAc="MI:0356">
              <attributeList>
                <attribute name="comment" nameAc="MI:0612">This document is the result of automatic conversion of some file to PSI-MI 2.5 format. The requested data was unavailable in the original file.</attribute>
              </attributeList>
            </primaryRef>
          </xref>
        </interactorType>
        <names>
          <shortLabel>Visual signal transduction: Rods</shortLabel>
        </names>
      </interactor>
      <interactor id="34">
        <interactorType>
          <names>
            <shortLabel>unknown participant</shortLabel>
          </names>
          <xref>
            <primaryRef db="psi-mi" dbAc="MI:0488" id="MI:0329" refType="identity" refTypeAc="MI:0356">
              <attributeList>
                <attribute name="comment" nameAc="MI:0612">This document is the result of automatic conversion of some file to PSI-MI 2.5 format. The requested data was unavailable in the original file.</attribute>
              </attributeList>
            </primaryRef>
          </xref>
        </interactorType>
        <names>
          <shortLabel>Wolfram Syndrome</shortLabel>
        </names>
      </interactor>
      <interactor id="35">
        <interactorType>
          <names>
            <shortLabel>unknown participant</shortLabel>
          </names>
          <xref>
            <primaryRef db="psi-mi" dbAc="MI:0488" id="MI:0329" refType="identity" refTypeAc="MI:0356">
              <attributeList>
                <attribute name="comment" nameAc="MI:0612">This document is the result of automatic conversion of some file to PSI-MI 2.5 format. The requested data was unavailable in the original file.</attribute>
              </attributeList>
            </primaryRef>
          </xref>
        </interactorType>
        <names>
          <shortLabel>Torticollis</shortLabel>
        </names>
      </interactor>
      <interactor id="36">
        <interactorType>
          <names>
            <shortLabel>unknown participant</shortLabel>
          </names>
          <xref>
            <primaryRef db="psi-mi" dbAc="MI:0488" id="MI:0329" refType="identity" refTypeAc="MI:0356">
              <attributeList>
                <attribute name="comment" nameAc="MI:0612">This document is the result of automatic conversion of some file to PSI-MI 2.5 format. The requested data was unavailable in the original file.</attribute>
              </attributeList>
            </primaryRef>
          </xref>
        </interactorType>
        <names>
          <shortLabel>Plasma membrane estrogen receptor signaling</shortLabel>
        </names>
      </interactor>
      <interactor id="37">
        <interactorType>
          <names>
            <shortLabel>unknown participant</shortLabel>
          </names>
          <xref>
            <primaryRef db="psi-mi" dbAc="MI:0488" id="MI:0329" refType="identity" refTypeAc="MI:0356">
              <attributeList>
                <attribute name="comment" nameAc="MI:0612">This document is the result of automatic conversion of some file to PSI-MI 2.5 format. The requested data was unavailable in the original file.</attribute>
              </attributeList>
            </primaryRef>
          </xref>
        </interactorType>
        <names>
          <shortLabel>ErbB receptor signaling network</shortLabel>
        </names>
      </interactor>
      <interactor id="38">
        <interactorType>
          <names>
            <shortLabel>unknown participant</shortLabel>
          </names>
          <xref>
            <primaryRef db="psi-mi" dbAc="MI:0488" id="MI:0329" refType="identity" refTypeAc="MI:0356">
              <attributeList>
                <attribute name="comment" nameAc="MI:0612">This document is the result of automatic conversion of some file to PSI-MI 2.5 format. The requested data was unavailable in the original file.</attribute>
              </attributeList>
            </primaryRef>
          </xref>
        </interactorType>
        <names>
          <shortLabel>Stroke</shortLabel>
        </names>
      </interactor>
      <interactor id="39">
        <interactorType>
          <names>
            <shortLabel>unknown participant</shortLabel>
          </names>
          <xref>
            <primaryRef db="psi-mi" dbAc="MI:0488" id="MI:0329" refType="identity" refTypeAc="MI:0356">
              <attributeList>
                <attribute name="comment" nameAc="MI:0612">This document is the result of automatic conversion of some file to PSI-MI 2.5 format. The requested data was unavailable in the original file.</attribute>
              </attributeList>
            </primaryRef>
          </xref>
        </interactorType>
        <names>
          <shortLabel>Noncanonical Wnt signaling pathway</shortLabel>
        </names>
      </interactor>
      <interactor id="40">
        <interactorType>
          <names>
            <shortLabel>unknown participant</shortLabel>
          </names>
          <xref>
            <primaryRef db="psi-mi" dbAc="MI:0488" id="MI:0329" refType="identity" refTypeAc="MI:0356">
              <attributeList>
                <attribute name="comment" nameAc="MI:0612">This document is the result of automatic conversion of some file to PSI-MI 2.5 format. The requested data was unavailable in the original file.</attribute>
              </attributeList>
            </primaryRef>
          </xref>
        </interactorType>
        <names>
          <shortLabel>Septo-Optic Dysplasia</shortLabel>
        </names>
      </interactor>
      <interactor id="41">
        <interactorType>
          <names>
            <shortLabel>unknown participant</shortLabel>
          </names>
          <xref>
            <primaryRef db="psi-mi" dbAc="MI:0488" id="MI:0329" refType="identity" refTypeAc="MI:0356">
              <attributeList>
                <attribute name="comment" nameAc="MI:0612">This document is the result of automatic conversion of some file to PSI-MI 2.5 format. The requested data was unavailable in the original file.</attribute>
              </attributeList>
            </primaryRef>
          </xref>
        </interactorType>
        <names>
          <shortLabel>Lafora Disease</shortLabel>
        </names>
      </interactor>
      <interactor id="42">
        <interactorType>
          <names>
            <shortLabel>unknown participant</shortLabel>
          </names>
          <xref>
            <primaryRef db="psi-mi" dbAc="MI:0488" id="MI:0329" refType="identity" refTypeAc="MI:0356">
              <attributeList>
                <attribute name="comment" nameAc="MI:0612">This document is the result of automatic conversion of some file to PSI-MI 2.5 format. The requested data was unavailable in the original file.</attribute>
              </attributeList>
            </primaryRef>
          </xref>
        </interactorType>
        <names>
          <shortLabel>CD40/CD40L signaling</shortLabel>
        </names>
      </interactor>
      <interactor id="43">
        <interactorType>
          <names>
            <shortLabel>unknown participant</shortLabel>
          </names>
          <xref>
            <primaryRef db="psi-mi" dbAc="MI:0488" id="MI:0329" refType="identity" refTypeAc="MI:0356">
              <attributeList>
                <attribute name="comment" nameAc="MI:0612">This document is the result of automatic conversion of some file to PSI-MI 2.5 format. The requested data was unavailable in the original file.</attribute>
              </attributeList>
            </primaryRef>
          </xref>
        </interactorType>
        <names>
          <shortLabel>Insulin-mediated glucose transport</shortLabel>
        </names>
      </interactor>
      <interactor id="44">
        <interactorType>
          <names>
            <shortLabel>unknown participant</shortLabel>
          </names>
          <xref>
            <primaryRef db="psi-mi" dbAc="MI:0488" id="MI:0329" refType="identity" refTypeAc="MI:0356">
              <attributeList>
                <attribute name="comment" nameAc="MI:0612">This document is the result of automatic conversion of some file to PSI-MI 2.5 format. The requested data was unavailable in the original file.</attribute>
              </attributeList>
            </primaryRef>
          </xref>
        </interactorType>
        <names>
          <shortLabel>Signaling events mediated by PRL</shortLabel>
        </names>
      </interactor>
      <interactor id="45">
        <interactorType>
          <names>
            <shortLabel>unknown participant</shortLabel>
          </names>
          <xref>
            <primaryRef db="psi-mi" dbAc="MI:0488" id="MI:0329" refType="identity" refTypeAc="MI:0356">
              <attributeList>
                <attribute name="comment" nameAc="MI:0612">This document is the result of automatic conversion of some file to PSI-MI 2.5 format. The requested data was unavailable in the original file.</attribute>
              </attributeList>
            </primaryRef>
          </xref>
        </interactorType>
        <names>
          <shortLabel>Caspase cascade in apoptosis</shortLabel>
        </names>
      </interactor>
      <interactor id="46">
        <interactorType>
          <names>
            <shortLabel>unknown participant</shortLabel>
          </names>
          <xref>
            <primaryRef db="psi-mi" dbAc="MI:0488" id="MI:0329" refType="identity" refTypeAc="MI:0356">
              <attributeList>
                <attribute name="comment" nameAc="MI:0612">This document is the result of automatic conversion of some file to PSI-MI 2.5 format. The requested data was unavailable in the original file.</attribute>
              </attributeList>
            </primaryRef>
          </xref>
        </interactorType>
        <names>
          <shortLabel>Validated targets of C-MYC transcriptional repression</shortLabel>
        </names>
      </interactor>
      <interactor id="47">
        <interactorType>
          <names>
            <shortLabel>unknown participant</shortLabel>
          </names>
          <xref>
            <primaryRef db="psi-mi" dbAc="MI:0488" id="MI:0329" refType="identity" refTypeAc="MI:0356">
              <attributeList>
                <attribute name="comment" nameAc="MI:0612">This document is the result of automatic conversion of some file to PSI-MI 2.5 format. The requested data was unavailable in the original file.</attribute>
              </attributeList>
            </primaryRef>
          </xref>
        </interactorType>
        <names>
          <shortLabel>Cervical Rib Syndrome</shortLabel>
        </names>
      </interactor>
      <interactor id="48">
        <interactorType>
          <names>
            <shortLabel>unknown participant</shortLabel>
          </names>
          <xref>
            <primaryRef db="psi-mi" dbAc="MI:0488" id="MI:0329" refType="identity" refTypeAc="MI:0356">
              <attributeList>
                <attribute name="comment" nameAc="MI:0612">This document is the result of automatic conversion of some file to PSI-MI 2.5 format. The requested data was unavailable in the original file.</attribute>
              </attributeList>
            </primaryRef>
          </xref>
        </interactorType>
        <names>
          <shortLabel>Coregulation of Androgen receptor activity</shortLabel>
        </names>
      </interactor>
      <interactor id="49">
        <interactorType>
          <names>
            <shortLabel>unknown participant</shortLabel>
          </names>
          <xref>
            <primaryRef db="psi-mi" dbAc="MI:0488" id="MI:0329" refType="identity" refTypeAc="MI:0356">
              <attributeList>
                <attribute name="comment" nameAc="MI:0612">This document is the result of automatic conversion of some file to PSI-MI 2.5 format. The requested data was unavailable in the original file.</attribute>
              </attributeList>
            </primaryRef>
          </xref>
        </interactorType>
        <names>
          <shortLabel>Radial Neuropathy</shortLabel>
        </names>
      </interactor>
      <interactor id="50">
        <interactorType>
          <names>
            <shortLabel>unknown participant</shortLabel>
          </names>
          <xref>
            <primaryRef db="psi-mi" dbAc="MI:0488" id="MI:0329" refType="identity" refTypeAc="MI:0356">
              <attributeList>
                <attribute name="comment" nameAc="MI:0612">This document is the result of automatic conversion of some file to PSI-MI 2.5 format. The requested data was unavailable in the original file.</attribute>
              </attributeList>
            </primaryRef>
          </xref>
        </interactorType>
        <names>
          <shortLabel>Sumoylation by RanBP2 regulates transcriptional repression</shortLabel>
        </names>
      </interactor>
      <interactor id="51">
        <interactorType>
          <names>
            <shortLabel>unknown participant</shortLabel>
          </names>
          <xref>
            <primaryRef db="psi-mi" dbAc="MI:0488" id="MI:0329" refType="identity" refTypeAc="MI:0356">
              <attributeList>
                <attribute name="comment" nameAc="MI:0612">This document is the result of automatic conversion of some file to PSI-MI 2.5 format. The requested data was unavailable in the original file.</attribute>
              </attributeList>
            </primaryRef>
          </xref>
        </interactorType>
        <names>
          <shortLabel>S1P3 pathway</shortLabel>
        </names>
      </interactor>
      <interactor id="52">
        <interactorType>
          <names>
            <shortLabel>unknown participant</shortLabel>
          </names>
          <xref>
            <primaryRef db="psi-mi" dbAc="MI:0488" id="MI:0329" refType="identity" refTypeAc="MI:0356">
              <attributeList>
                <attribute name="comment" nameAc="MI:0612">This document is the result of automatic conversion of some file to PSI-MI 2.5 format. The requested data was unavailable in the original file.</attribute>
              </attributeList>
            </primaryRef>
          </xref>
        </interactorType>
        <names>
          <shortLabel>Neurotrophic factor-mediated Trk receptor signaling</shortLabel>
        </names>
      </interactor>
      <interactor id="53">
        <interactorType>
          <names>
            <shortLabel>unknown participant</shortLabel>
          </names>
          <xref>
            <primaryRef db="psi-mi" dbAc="MI:0488" id="MI:0329" refType="identity" refTypeAc="MI:0356">
              <attributeList>
                <attribute name="comment" nameAc="MI:0612">This document is the result of automatic conversion of some file to PSI-MI 2.5 format. The requested data was unavailable in the original file.</attribute>
              </attributeList>
            </primaryRef>
          </xref>
        </interactorType>
        <names>
          <shortLabel>Body Dysmorphic Disorders</shortLabel>
        </names>
      </interactor>
      <interactor id="54">
        <interactorType>
          <names>
            <shortLabel>unknown participant</shortLabel>
          </names>
          <xref>
            <primaryRef db="psi-mi" dbAc="MI:0488" id="MI:0329" refType="identity" refTypeAc="MI:0356">
              <attributeList>
                <attribute name="comment" nameAc="MI:0612">This document is the result of automatic conversion of some file to PSI-MI 2.5 format. The requested data was unavailable in the original file.</attribute>
              </attributeList>
            </primaryRef>
          </xref>
        </interactorType>
        <names>
          <shortLabel>TNF receptor signaling pathway</shortLabel>
        </names>
      </interactor>
      <interactor id="55">
        <interactorType>
          <names>
            <shortLabel>unknown participant</shortLabel>
          </names>
          <xref>
            <primaryRef db="psi-mi" dbAc="MI:0488" id="MI:0329" refType="identity" refTypeAc="MI:0356">
              <attributeList>
                <attribute name="comment" nameAc="MI:0612">This document is the result of automatic conversion of some file to PSI-MI 2.5 format. The requested data was unavailable in the original file.</attribute>
              </attributeList>
            </primaryRef>
          </xref>
        </interactorType>
        <names>
          <shortLabel>Signaling events mediated by the Hedgehog family</shortLabel>
        </names>
      </interactor>
      <interactor id="56">
        <interactorType>
          <names>
            <shortLabel>unknown participant</shortLabel>
          </names>
          <xref>
            <primaryRef db="psi-mi" dbAc="MI:0488" id="MI:0329" refType="identity" refTypeAc="MI:0356">
              <attributeList>
                <attribute name="comment" nameAc="MI:0612">This document is the result of automatic conversion of some file to PSI-MI 2.5 format. The requested data was unavailable in the original file.</attribute>
              </attributeList>
            </primaryRef>
          </xref>
        </interactorType>
        <names>
          <shortLabel>Somnambulism</shortLabel>
        </names>
      </interactor>
      <interactor id="57">
        <interactorType>
          <names>
            <shortLabel>unknown participant</shortLabel>
          </names>
          <xref>
            <primaryRef db="psi-mi" dbAc="MI:0488" id="MI:0329" refType="identity" refTypeAc="MI:0356">
              <attributeList>
                <attribute name="comment" nameAc="MI:0612">This document is the result of automatic conversion of some file to PSI-MI 2.5 format. The requested data was unavailable in the original file.</attribute>
              </attributeList>
            </primaryRef>
          </xref>
        </interactorType>
        <names>
          <shortLabel>Rapid glucocorticoid signaling</shortLabel>
        </names>
      </interactor>
      <interactor id="58">
        <interactorType>
          <names>
            <shortLabel>unknown participant</shortLabel>
          </names>
          <xref>
            <primaryRef db="psi-mi" dbAc="MI:0488" id="MI:0329" refType="identity" refTypeAc="MI:0356">
              <attributeList>
                <attribute name="comment" nameAc="MI:0612">This document is the result of automatic conversion of some file to PSI-MI 2.5 format. The requested data was unavailable in the original file.</attribute>
              </attributeList>
            </primaryRef>
          </xref>
        </interactorType>
        <names>
          <shortLabel>p38 MAPK signaling pathway</shortLabel>
        </names>
      </interactor>
      <interactor id="59">
        <interactorType>
          <names>
            <shortLabel>unknown participant</shortLabel>
          </names>
          <xref>
            <primaryRef db="psi-mi" dbAc="MI:0488" id="MI:0329" refType="identity" refTypeAc="MI:0356">
              <attributeList>
                <attribute name="comment" nameAc="MI:0612">This document is the result of automatic conversion of some file to PSI-MI 2.5 format. The requested data was unavailable in the original file.</attribute>
              </attributeList>
            </primaryRef>
          </xref>
        </interactorType>
        <names>
          <shortLabel>Ephrin A reverse signaling</shortLabel>
        </names>
      </interactor>
      <interactor id="60">
        <interactorType>
          <names>
            <shortLabel>unknown participant</shortLabel>
          </names>
          <xref>
            <primaryRef db="psi-mi" dbAc="MI:0488" id="MI:0329" refType="identity" refTypeAc="MI:0356">
              <attributeList>
                <attribute name="comment" nameAc="MI:0612">This document is the result of automatic conversion of some file to PSI-MI 2.5 format. The requested data was unavailable in the original file.</attribute>
              </attributeList>
            </primaryRef>
          </xref>
        </interactorType>
        <names>
          <shortLabel>Glucocorticoid receptor regulatory network</shortLabel>
        </names>
      </interactor>
      <interactor id="61">
        <interactorType>
          <names>
            <shortLabel>unknown participant</shortLabel>
          </names>
          <xref>
            <primaryRef db="psi-mi" dbAc="MI:0488" id="MI:0329" refType="identity" refTypeAc="MI:0356">
              <attributeList>
                <attribute name="comment" nameAc="MI:0612">This document is the result of automatic conversion of some file to PSI-MI 2.5 format. The requested data was unavailable in the original file.</attribute>
              </attributeList>
            </primaryRef>
          </xref>
        </interactorType>
        <names>
          <shortLabel>FGF signaling pathway</shortLabel>
        </names>
      </interactor>
      <interactor id="62">
        <interactorType>
          <names>
            <shortLabel>unknown participant</shortLabel>
          </names>
          <xref>
            <primaryRef db="psi-mi" dbAc="MI:0488" id="MI:0329" refType="identity" refTypeAc="MI:0356">
              <attributeList>
                <attribute name="comment" nameAc="MI:0612">This document is the result of automatic conversion of some file to PSI-MI 2.5 format. The requested data was unavailable in the original file.</attribute>
              </attributeList>
            </primaryRef>
          </xref>
        </interactorType>
        <names>
          <shortLabel>Role of Calcineurin-dependent NFAT signaling in lymphocytes</shortLabel>
        </names>
      </interactor>
      <interactor id="63">
        <interactorType>
          <names>
            <shortLabel>unknown participant</shortLabel>
          </names>
          <xref>
            <primaryRef db="psi-mi" dbAc="MI:0488" id="MI:0329" refType="identity" refTypeAc="MI:0356">
              <attributeList>
                <attribute name="comment" nameAc="MI:0612">This document is the result of automatic conversion of some file to PSI-MI 2.5 format. The requested data was unavailable in the original file.</attribute>
              </attributeList>
            </primaryRef>
          </xref>
        </interactorType>
        <names>
          <shortLabel>Tay-Sachs disease</shortLabel>
        </names>
      </interactor>
      <interactor id="64">
        <interactorType>
          <names>
            <shortLabel>unknown participant</shortLabel>
          </names>
          <xref>
            <primaryRef db="psi-mi" dbAc="MI:0488" id="MI:0329" refType="identity" refTypeAc="MI:0356">
              <attributeList>
                <attribute name="comment" nameAc="MI:0612">This document is the result of automatic conversion of some file to PSI-MI 2.5 format. The requested data was unavailable in the original file.</attribute>
              </attributeList>
            </primaryRef>
          </xref>
        </interactorType>
        <names>
          <shortLabel>Schizophrenia</shortLabel>
        </names>
      </interactor>
      <interactor id="65">
        <interactorType>
          <names>
            <shortLabel>unknown participant</shortLabel>
          </names>
          <xref>
            <primaryRef db="psi-mi" dbAc="MI:0488" id="MI:0329" refType="identity" refTypeAc="MI:0356">
              <attributeList>
                <attribute name="comment" nameAc="MI:0612">This document is the result of automatic conversion of some file to PSI-MI 2.5 format. The requested data was unavailable in the original file.</attribute>
              </attributeList>
            </primaryRef>
          </xref>
        </interactorType>
        <names>
          <shortLabel>IL6-mediated signaling events</shortLabel>
        </names>
      </interactor>
      <interactor id="66">
        <interactorType>
          <names>
            <shortLabel>unknown participant</shortLabel>
          </names>
          <xref>
            <primaryRef db="psi-mi" dbAc="MI:0488" id="MI:0329" refType="identity" refTypeAc="MI:0356">
              <attributeList>
                <attribute name="comment" nameAc="MI:0612">This document is the result of automatic conversion of some file to PSI-MI 2.5 format. The requested data was unavailable in the original file.</attribute>
              </attributeList>
            </primaryRef>
          </xref>
        </interactorType>
        <names>
          <shortLabel>IL2 signaling events mediated by PI3K</shortLabel>
        </names>
      </interactor>
      <interactor id="67">
        <interactorType>
          <names>
            <shortLabel>unknown participant</shortLabel>
          </names>
          <xref>
            <primaryRef db="psi-mi" dbAc="MI:0488" id="MI:0329" refType="identity" refTypeAc="MI:0356">
              <attributeList>
                <attribute name="comment" nameAc="MI:0612">This document is the result of automatic conversion of some file to PSI-MI 2.5 format. The requested data was unavailable in the original file.</attribute>
              </attributeList>
            </primaryRef>
          </xref>
        </interactorType>
        <names>
          <shortLabel>Encephalomyelitis</shortLabel>
        </names>
      </interactor>
      <interactor id="68">
        <interactorType>
          <names>
            <shortLabel>unknown participant</shortLabel>
          </names>
          <xref>
            <primaryRef db="psi-mi" dbAc="MI:0488" id="MI:0329" refType="identity" refTypeAc="MI:0356">
              <attributeList>
                <attribute name="comment" nameAc="MI:0612">This document is the result of automatic conversion of some file to PSI-MI 2.5 format. The requested data was unavailable in the original file.</attribute>
              </attributeList>
            </primaryRef>
          </xref>
        </interactorType>
        <names>
          <shortLabel>TGF-beta receptor signaling</shortLabel>
        </names>
      </interactor>
      <interactor id="69">
        <interactorType>
          <names>
            <shortLabel>unknown participant</shortLabel>
          </names>
          <xref>
            <primaryRef db="psi-mi" dbAc="MI:0488" id="MI:0329" refType="identity" refTypeAc="MI:0356">
              <attributeList>
                <attribute name="comment" nameAc="MI:0612">This document is the result of automatic conversion of some file to PSI-MI 2.5 format. The requested data was unavailable in the original file.</attribute>
              </attributeList>
            </primaryRef>
          </xref>
        </interactorType>
        <names>
          <shortLabel>Thromboxane A2 receptor signaling</shortLabel>
        </names>
      </interactor>
      <interactor id="70">
        <interactorType>
          <names>
            <shortLabel>unknown participant</shortLabel>
          </names>
          <xref>
            <primaryRef db="psi-mi" dbAc="MI:0488" id="MI:0329" refType="identity" refTypeAc="MI:0356">
              <attributeList>
                <attribute name="comment" nameAc="MI:0612">This document is the result of automatic conversion of some file to PSI-MI 2.5 format. The requested data was unavailable in the original file.</attribute>
              </attributeList>
            </primaryRef>
          </xref>
        </interactorType>
        <names>
          <shortLabel>Aurora B signaling</shortLabel>
        </names>
      </interactor>
      <interactor id="71">
        <interactorType>
          <names>
            <shortLabel>unknown participant</shortLabel>
          </names>
          <xref>
            <primaryRef db="psi-mi" dbAc="MI:0488" id="MI:0329" refType="identity" refTypeAc="MI:0356">
              <attributeList>
                <attribute name="comment" nameAc="MI:0612">This document is the result of automatic conversion of some file to PSI-MI 2.5 format. The requested data was unavailable in the original file.</attribute>
              </attributeList>
            </primaryRef>
          </xref>
        </interactorType>
        <names>
          <shortLabel>Cellular roles of Anthrax toxin</shortLabel>
        </names>
      </interactor>
      <interactor id="72">
        <interactorType>
          <names>
            <shortLabel>unknown participant</shortLabel>
          </names>
          <xref>
            <primaryRef db="psi-mi" dbAc="MI:0488" id="MI:0329" refType="identity" refTypeAc="MI:0356">
              <attributeList>
                <attribute name="comment" nameAc="MI:0612">This document is the result of automatic conversion of some file to PSI-MI 2.5 format. The requested data was unavailable in the original file.</attribute>
              </attributeList>
            </primaryRef>
          </xref>
        </interactorType>
        <names>
          <shortLabel>Nephrin/Neph1 signaling in the kidney podocyte</shortLabel>
        </names>
      </interactor>
      <interactor id="73">
        <interactorType>
          <names>
            <shortLabel>unknown participant</shortLabel>
          </names>
          <xref>
            <primaryRef db="psi-mi" dbAc="MI:0488" id="MI:0329" refType="identity" refTypeAc="MI:0356">
              <attributeList>
                <attribute name="comment" nameAc="MI:0612">This document is the result of automatic conversion of some file to PSI-MI 2.5 format. The requested data was unavailable in the original file.</attribute>
              </attributeList>
            </primaryRef>
          </xref>
        </interactorType>
        <names>
          <shortLabel>Arf6 signaling events</shortLabel>
        </names>
      </interactor>
      <interactor id="74">
        <interactorType>
          <names>
            <shortLabel>unknown participant</shortLabel>
          </names>
          <xref>
            <primaryRef db="psi-mi" dbAc="MI:0488" id="MI:0329" refType="identity" refTypeAc="MI:0356">
              <attributeList>
                <attribute name="comment" nameAc="MI:0612">This document is the result of automatic conversion of some file to PSI-MI 2.5 format. The requested data was unavailable in the original file.</attribute>
              </attributeList>
            </primaryRef>
          </xref>
        </interactorType>
        <names>
          <shortLabel>PDGFR-alpha signaling pathway</shortLabel>
        </names>
      </interactor>
      <interactor id="75">
        <interactorType>
          <names>
            <shortLabel>unknown participant</shortLabel>
          </names>
          <xref>
            <primaryRef db="psi-mi" dbAc="MI:0488" id="MI:0329" refType="identity" refTypeAc="MI:0356">
              <attributeList>
                <attribute name="comment" nameAc="MI:0612">This document is the result of automatic conversion of some file to PSI-MI 2.5 format. The requested data was unavailable in the original file.</attribute>
              </attributeList>
            </primaryRef>
          </xref>
        </interactorType>
        <names>
          <shortLabel>Signaling mediated by p38-alpha and p38-beta</shortLabel>
        </names>
      </interactor>
      <interactor id="76">
        <interactorType>
          <names>
            <shortLabel>unknown participant</shortLabel>
          </names>
          <xref>
            <primaryRef db="psi-mi" dbAc="MI:0488" id="MI:0329" refType="identity" refTypeAc="MI:0356">
              <attributeList>
                <attribute name="comment" nameAc="MI:0612">This document is the result of automatic conversion of some file to PSI-MI 2.5 format. The requested data was unavailable in the original file.</attribute>
              </attributeList>
            </primaryRef>
          </xref>
        </interactorType>
        <names>
          <shortLabel>Syndecan-2-mediated signaling events</shortLabel>
        </names>
      </interactor>
      <interactor id="77">
        <interactorType>
          <names>
            <shortLabel>unknown participant</shortLabel>
          </names>
          <xref>
            <primaryRef db="psi-mi" dbAc="MI:0488" id="MI:0329" refType="identity" refTypeAc="MI:0356">
              <attributeList>
                <attribute name="comment" nameAc="MI:0612">This document is the result of automatic conversion of some file to PSI-MI 2.5 format. The requested data was unavailable in the original file.</attribute>
              </attributeList>
            </primaryRef>
          </xref>
        </interactorType>
        <names>
          <shortLabel>Regulation of retinoblastoma protein</shortLabel>
        </names>
      </interactor>
      <interactor id="78">
        <interactorType>
          <names>
            <shortLabel>unknown participant</shortLabel>
          </names>
          <xref>
            <primaryRef db="psi-mi" dbAc="MI:0488" id="MI:0329" refType="identity" refTypeAc="MI:0356">
              <attributeList>
                <attribute name="comment" nameAc="MI:0612">This document is the result of automatic conversion of some file to PSI-MI 2.5 format. The requested data was unavailable in the original file.</attribute>
              </attributeList>
            </primaryRef>
          </xref>
        </interactorType>
        <names>
          <shortLabel>Creutzfeldt-Jakob Syndrome</shortLabel>
        </names>
      </interactor>
      <interactor id="79">
        <interactorType>
          <names>
            <shortLabel>unknown participant</shortLabel>
          </names>
          <xref>
            <primaryRef db="psi-mi" dbAc="MI:0488" id="MI:0329" refType="identity" refTypeAc="MI:0356">
              <attributeList>
                <attribute name="comment" nameAc="MI:0612">This document is the result of automatic conversion of some file to PSI-MI 2.5 format. The requested data was unavailable in the original file.</attribute>
              </attributeList>
            </primaryRef>
          </xref>
        </interactorType>
        <names>
          <shortLabel>Kleine-Levin Syndrome</shortLabel>
        </names>
      </interactor>
      <interactor id="80">
        <interactorType>
          <names>
            <shortLabel>unknown participant</shortLabel>
          </names>
          <xref>
            <primaryRef db="psi-mi" dbAc="MI:0488" id="MI:0329" refType="identity" refTypeAc="MI:0356">
              <attributeList>
                <attribute name="comment" nameAc="MI:0612">This document is the result of automatic conversion of some file to PSI-MI 2.5 format. The requested data was unavailable in the original file.</attribute>
              </attributeList>
            </primaryRef>
          </xref>
        </interactorType>
        <names>
          <shortLabel>ErbB1 downstream signaling</shortLabel>
        </names>
      </interactor>
      <interactor id="81">
        <interactorType>
          <names>
            <shortLabel>unknown participant</shortLabel>
          </names>
          <xref>
            <primaryRef db="psi-mi" dbAc="MI:0488" id="MI:0329" refType="identity" refTypeAc="MI:0356">
              <attributeList>
                <attribute name="comment" nameAc="MI:0612">This document is the result of automatic conversion of some file to PSI-MI 2.5 format. The requested data was unavailable in the original file.</attribute>
              </attributeList>
            </primaryRef>
          </xref>
        </interactorType>
        <names>
          <shortLabel>Obsessive-compulsive disorder</shortLabel>
        </names>
      </interactor>
      <interactor id="82">
        <interactorType>
          <names>
            <shortLabel>unknown participant</shortLabel>
          </names>
          <xref>
            <primaryRef db="psi-mi" dbAc="MI:0488" id="MI:0329" refType="identity" refTypeAc="MI:0356">
              <attributeList>
                <attribute name="comment" nameAc="MI:0612">This document is the result of automatic conversion of some file to PSI-MI 2.5 format. The requested data was unavailable in the original file.</attribute>
              </attributeList>
            </primaryRef>
          </xref>
        </interactorType>
        <names>
          <shortLabel>CDC42 signaling events</shortLabel>
        </names>
      </interactor>
      <interactor id="83">
        <interactorType>
          <names>
            <shortLabel>unknown participant</shortLabel>
          </names>
          <xref>
            <primaryRef db="psi-mi" dbAc="MI:0488" id="MI:0329" refType="identity" refTypeAc="MI:0356">
              <attributeList>
                <attribute name="comment" nameAc="MI:0612">This document is the result of automatic conversion of some file to PSI-MI 2.5 format. The requested data was unavailable in the original file.</attribute>
              </attributeList>
            </primaryRef>
          </xref>
        </interactorType>
        <names>
          <shortLabel>Signaling events mediated by HDAC Class I</shortLabel>
        </names>
      </interactor>
      <interactor id="84">
        <interactorType>
          <names>
            <shortLabel>unknown participant</shortLabel>
          </names>
          <xref>
            <primaryRef db="psi-mi" dbAc="MI:0488" id="MI:0329" refType="identity" refTypeAc="MI:0356">
              <attributeList>
                <attribute name="comment" nameAc="MI:0612">This document is the result of automatic conversion of some file to PSI-MI 2.5 format. The requested data was unavailable in the original file.</attribute>
              </attributeList>
            </primaryRef>
          </xref>
        </interactorType>
        <names>
          <shortLabel>Sandhoff disease</shortLabel>
        </names>
      </interactor>
      <interactor id="85">
        <interactorType>
          <names>
            <shortLabel>unknown participant</shortLabel>
          </names>
          <xref>
            <primaryRef db="psi-mi" dbAc="MI:0488" id="MI:0329" refType="identity" refTypeAc="MI:0356">
              <attributeList>
                <attribute name="comment" nameAc="MI:0612">This document is the result of automatic conversion of some file to PSI-MI 2.5 format. The requested data was unavailable in the original file.</attribute>
              </attributeList>
            </primaryRef>
          </xref>
        </interactorType>
        <names>
          <shortLabel>Canonical Wnt signaling pathway</shortLabel>
        </names>
      </interactor>
      <interactor id="86">
        <interactorType>
          <names>
            <shortLabel>unknown participant</shortLabel>
          </names>
          <xref>
            <primaryRef db="psi-mi" dbAc="MI:0488" id="MI:0329" refType="identity" refTypeAc="MI:0356">
              <attributeList>
                <attribute name="comment" nameAc="MI:0612">This document is the result of automatic conversion of some file to PSI-MI 2.5 format. The requested data was unavailable in the original file.</attribute>
              </attributeList>
            </primaryRef>
          </xref>
        </interactorType>
        <names>
          <shortLabel>IGF1 pathway</shortLabel>
        </names>
      </interactor>
      <interactor id="87">
        <interactorType>
          <names>
            <shortLabel>unknown participant</shortLabel>
          </names>
          <xref>
            <primaryRef db="psi-mi" dbAc="MI:0488" id="MI:0329" refType="identity" refTypeAc="MI:0356">
              <attributeList>
                <attribute name="comment" nameAc="MI:0612">This document is the result of automatic conversion of some file to PSI-MI 2.5 format. The requested data was unavailable in the original file.</attribute>
              </attributeList>
            </primaryRef>
          </xref>
        </interactorType>
        <names>
          <shortLabel>Direct p53 effectors</shortLabel>
        </names>
      </interactor>
      <interactor id="88">
        <interactorType>
          <names>
            <shortLabel>unknown participant</shortLabel>
          </names>
          <xref>
            <primaryRef db="psi-mi" dbAc="MI:0488" id="MI:0329" refType="identity" refTypeAc="MI:0356">
              <attributeList>
                <attribute name="comment" nameAc="MI:0612">This document is the result of automatic conversion of some file to PSI-MI 2.5 format. The requested data was unavailable in the original file.</attribute>
              </attributeList>
            </primaryRef>
          </xref>
        </interactorType>
        <names>
          <shortLabel>PLK3 signaling events</shortLabel>
        </names>
      </interactor>
      <interactor id="89">
        <interactorType>
          <names>
            <shortLabel>unknown participant</shortLabel>
          </names>
          <xref>
            <primaryRef db="psi-mi" dbAc="MI:0488" id="MI:0329" refType="identity" refTypeAc="MI:0356">
              <attributeList>
                <attribute name="comment" nameAc="MI:0612">This document is the result of automatic conversion of some file to PSI-MI 2.5 format. The requested data was unavailable in the original file.</attribute>
              </attributeList>
            </primaryRef>
          </xref>
        </interactorType>
        <names>
          <shortLabel>Pathologic gambling</shortLabel>
        </names>
      </interactor>
      <interactor id="90">
        <interactorType>
          <names>
            <shortLabel>unknown participant</shortLabel>
          </names>
          <xref>
            <primaryRef db="psi-mi" dbAc="MI:0488" id="MI:0329" refType="identity" refTypeAc="MI:0356">
              <attributeList>
                <attribute name="comment" nameAc="MI:0612">This document is the result of automatic conversion of some file to PSI-MI 2.5 format. The requested data was unavailable in the original file.</attribute>
              </attributeList>
            </primaryRef>
          </xref>
        </interactorType>
        <names>
          <shortLabel>S1P1 pathway</shortLabel>
        </names>
      </interactor>
      <interactor id="91">
        <interactorType>
          <names>
            <shortLabel>unknown participant</shortLabel>
          </names>
          <xref>
            <primaryRef db="psi-mi" dbAc="MI:0488" id="MI:0329" refType="identity" refTypeAc="MI:0356">
              <attributeList>
                <attribute name="comment" nameAc="MI:0612">This document is the result of automatic conversion of some file to PSI-MI 2.5 format. The requested data was unavailable in the original file.</attribute>
              </attributeList>
            </primaryRef>
          </xref>
        </interactorType>
        <names>
          <shortLabel>Syndecan-1-mediated signaling events</shortLabel>
        </names>
      </interactor>
      <interactor id="92">
        <interactorType>
          <names>
            <shortLabel>unknown participant</shortLabel>
          </names>
          <xref>
            <primaryRef db="psi-mi" dbAc="MI:0488" id="MI:0329" refType="identity" refTypeAc="MI:0356">
              <attributeList>
                <attribute name="comment" nameAc="MI:0612">This document is the result of automatic conversion of some file to PSI-MI 2.5 format. The requested data was unavailable in the original file.</attribute>
              </attributeList>
            </primaryRef>
          </xref>
        </interactorType>
        <names>
          <shortLabel>Amyotrophic Lateral Sclerosis</shortLabel>
        </names>
      </interactor>
      <interactor id="93">
        <interactorType>
          <names>
            <shortLabel>unknown participant</shortLabel>
          </names>
          <xref>
            <primaryRef db="psi-mi" dbAc="MI:0488" id="MI:0329" refType="identity" refTypeAc="MI:0356">
              <attributeList>
                <attribute name="comment" nameAc="MI:0612">This document is the result of automatic conversion of some file to PSI-MI 2.5 format. The requested data was unavailable in the original file.</attribute>
              </attributeList>
            </primaryRef>
          </xref>
        </interactorType>
        <names>
          <shortLabel>VEGFR1 specific signals</shortLabel>
        </names>
      </interactor>
      <interactor id="94">
        <interactorType>
          <names>
            <shortLabel>unknown participant</shortLabel>
          </names>
          <xref>
            <primaryRef db="psi-mi" dbAc="MI:0488" id="MI:0329" refType="identity" refTypeAc="MI:0356">
              <attributeList>
                <attribute name="comment" nameAc="MI:0612">This document is the result of automatic conversion of some file to PSI-MI 2.5 format. The requested data was unavailable in the original file.</attribute>
              </attributeList>
            </primaryRef>
          </xref>
        </interactorType>
        <names>
          <shortLabel>LPA4-mediated signaling events</shortLabel>
        </names>
      </interactor>
      <interactor id="95">
        <interactorType>
          <names>
            <shortLabel>unknown participant</shortLabel>
          </names>
          <xref>
            <primaryRef db="psi-mi" dbAc="MI:0488" id="MI:0329" refType="identity" refTypeAc="MI:0356">
              <attributeList>
                <attribute name="comment" nameAc="MI:0612">This document is the result of automatic conversion of some file to PSI-MI 2.5 format. The requested data was unavailable in the original file.</attribute>
              </attributeList>
            </primaryRef>
          </xref>
        </interactorType>
        <names>
          <shortLabel>a4b1 and a4b7 Integrin signaling</shortLabel>
        </names>
      </interactor>
      <interactor id="96">
        <interactorType>
          <names>
            <shortLabel>unknown participant</shortLabel>
          </names>
          <xref>
            <primaryRef db="psi-mi" dbAc="MI:0488" id="MI:0329" refType="identity" refTypeAc="MI:0356">
              <attributeList>
                <attribute name="comment" nameAc="MI:0612">This document is the result of automatic conversion of some file to PSI-MI 2.5 format. The requested data was unavailable in the original file.</attribute>
              </attributeList>
            </primaryRef>
          </xref>
        </interactorType>
        <names>
          <shortLabel>EPHB forward signaling</shortLabel>
        </names>
      </interactor>
      <interactor id="97">
        <interactorType>
          <names>
            <shortLabel>unknown participant</shortLabel>
          </names>
          <xref>
            <primaryRef db="psi-mi" dbAc="MI:0488" id="MI:0329" refType="identity" refTypeAc="MI:0356">
              <attributeList>
                <attribute name="comment" nameAc="MI:0612">This document is the result of automatic conversion of some file to PSI-MI 2.5 format. The requested data was unavailable in the original file.</attribute>
              </attributeList>
            </primaryRef>
          </xref>
        </interactorType>
        <names>
          <shortLabel>Circadian rhythm pathway</shortLabel>
        </names>
      </interactor>
      <interactor id="98">
        <interactorType>
          <names>
            <shortLabel>unknown participant</shortLabel>
          </names>
          <xref>
            <primaryRef db="psi-mi" dbAc="MI:0488" id="MI:0329" refType="identity" refTypeAc="MI:0356">
              <attributeList>
                <attribute name="comment" nameAc="MI:0612">This document is the result of automatic conversion of some file to PSI-MI 2.5 format. The requested data was unavailable in the original file.</attribute>
              </attributeList>
            </primaryRef>
          </xref>
        </interactorType>
        <names>
          <shortLabel>Gerstmann-Straussler-Scheinker Disease</shortLabel>
        </names>
      </interactor>
      <interactor id="99">
        <interactorType>
          <names>
            <shortLabel>unknown participant</shortLabel>
          </names>
          <xref>
            <primaryRef db="psi-mi" dbAc="MI:0488" id="MI:0329" refType="identity" refTypeAc="MI:0356">
              <attributeList>
                <attribute name="comment" nameAc="MI:0612">This document is the result of automatic conversion of some file to PSI-MI 2.5 format. The requested data was unavailable in the original file.</attribute>
              </attributeList>
            </primaryRef>
          </xref>
        </interactorType>
        <names>
          <shortLabel>Insulin Pathway</shortLabel>
        </names>
      </interactor>
      <interactor id="100">
        <interactorType>
          <names>
            <shortLabel>unknown participant</shortLabel>
          </names>
          <xref>
            <primaryRef db="psi-mi" dbAc="MI:0488" id="MI:0329" refType="identity" refTypeAc="MI:0356">
              <attributeList>
                <attribute name="comment" nameAc="MI:0612">This document is the result of automatic conversion of some file to PSI-MI 2.5 format. The requested data was unavailable in the original file.</attribute>
              </attributeList>
            </primaryRef>
          </xref>
        </interactorType>
        <names>
          <shortLabel>Canonical NF-kappaB pathway</shortLabel>
        </names>
      </interactor>
      <interactor id="101">
        <interactorType>
          <names>
            <shortLabel>unknown participant</shortLabel>
          </names>
          <xref>
            <primaryRef db="psi-mi" dbAc="MI:0488" id="MI:0329" refType="identity" refTypeAc="MI:0356">
              <attributeList>
                <attribute name="comment" nameAc="MI:0612">This document is the result of automatic conversion of some file to PSI-MI 2.5 format. The requested data was unavailable in the original file.</attribute>
              </attributeList>
            </primaryRef>
          </xref>
        </interactorType>
        <names>
          <shortLabel>IL27-mediated signaling events</shortLabel>
        </names>
      </interactor>
      <interactor id="102">
        <interactorType>
          <names>
            <shortLabel>unknown participant</shortLabel>
          </names>
          <xref>
            <primaryRef db="psi-mi" dbAc="MI:0488" id="MI:0329" refType="identity" refTypeAc="MI:0356">
              <attributeList>
                <attribute name="comment" nameAc="MI:0612">This document is the result of automatic conversion of some file to PSI-MI 2.5 format. The requested data was unavailable in the original file.</attribute>
              </attributeList>
            </primaryRef>
          </xref>
        </interactorType>
        <names>
          <shortLabel>Fatal Familial Insomnia</shortLabel>
        </names>
      </interactor>
      <interactor id="103">
        <interactorType>
          <names>
            <shortLabel>unknown participant</shortLabel>
          </names>
          <xref>
            <primaryRef db="psi-mi" dbAc="MI:0488" id="MI:0329" refType="identity" refTypeAc="MI:0356">
              <attributeList>
                <attribute name="comment" nameAc="MI:0612">This document is the result of automatic conversion of some file to PSI-MI 2.5 format. The requested data was unavailable in the original file.</attribute>
              </attributeList>
            </primaryRef>
          </xref>
        </interactorType>
        <names>
          <shortLabel>Osteopontin-mediated events</shortLabel>
        </names>
      </interactor>
      <interactor id="104">
        <interactorType>
          <names>
            <shortLabel>unknown participant</shortLabel>
          </names>
          <xref>
            <primaryRef db="psi-mi" dbAc="MI:0488" id="MI:0329" refType="identity" refTypeAc="MI:0356">
              <attributeList>
                <attribute name="comment" nameAc="MI:0612">This document is the result of automatic conversion of some file to PSI-MI 2.5 format. The requested data was unavailable in the original file.</attribute>
              </attributeList>
            </primaryRef>
          </xref>
        </interactorType>
        <names>
          <shortLabel>FOXA1 transcription factor network</shortLabel>
        </names>
      </interactor>
      <interactor id="105">
        <interactorType>
          <names>
            <shortLabel>unknown participant</shortLabel>
          </names>
          <xref>
            <primaryRef db="psi-mi" dbAc="MI:0488" id="MI:0329" refType="identity" refTypeAc="MI:0356">
              <attributeList>
                <attribute name="comment" nameAc="MI:0612">This document is the result of automatic conversion of some file to PSI-MI 2.5 format. The requested data was unavailable in the original file.</attribute>
              </attributeList>
            </primaryRef>
          </xref>
        </interactorType>
        <names>
          <shortLabel>p75(NTR)-mediated signaling</shortLabel>
        </names>
      </interactor>
      <interactor id="106">
        <interactorType>
          <names>
            <shortLabel>unknown participant</shortLabel>
          </names>
          <xref>
            <primaryRef db="psi-mi" dbAc="MI:0488" id="MI:0329" refType="identity" refTypeAc="MI:0356">
              <attributeList>
                <attribute name="comment" nameAc="MI:0612">This document is the result of automatic conversion of some file to PSI-MI 2.5 format. The requested data was unavailable in the original file.</attribute>
              </attributeList>
            </primaryRef>
          </xref>
        </interactorType>
        <names>
          <shortLabel>Regulation of CDC42 activity</shortLabel>
        </names>
      </interactor>
      <interactor id="107">
        <interactorType>
          <names>
            <shortLabel>unknown participant</shortLabel>
          </names>
          <xref>
            <primaryRef db="psi-mi" dbAc="MI:0488" id="MI:0329" refType="identity" refTypeAc="MI:0356">
              <attributeList>
                <attribute name="comment" nameAc="MI:0612">This document is the result of automatic conversion of some file to PSI-MI 2.5 format. The requested data was unavailable in the original file.</attribute>
              </attributeList>
            </primaryRef>
          </xref>
        </interactorType>
        <names>
          <shortLabel>N-cadherin signaling events</shortLabel>
        </names>
      </interactor>
      <interactor id="108">
        <interactorType>
          <names>
            <shortLabel>unknown participant</shortLabel>
          </names>
          <xref>
            <primaryRef db="psi-mi" dbAc="MI:0488" id="MI:0329" refType="identity" refTypeAc="MI:0356">
              <attributeList>
                <attribute name="comment" nameAc="MI:0612">This document is the result of automatic conversion of some file to PSI-MI 2.5 format. The requested data was unavailable in the original file.</attribute>
              </attributeList>
            </primaryRef>
          </xref>
        </interactorType>
        <names>
          <shortLabel>E-cadherin signaling in the nascent adherens junction</shortLabel>
        </names>
      </interactor>
      <interactor id="109">
        <interactorType>
          <names>
            <shortLabel>unknown participant</shortLabel>
          </names>
          <xref>
            <primaryRef db="psi-mi" dbAc="MI:0488" id="MI:0329" refType="identity" refTypeAc="MI:0356">
              <attributeList>
                <attribute name="comment" nameAc="MI:0612">This document is the result of automatic conversion of some file to PSI-MI 2.5 format. The requested data was unavailable in the original file.</attribute>
              </attributeList>
            </primaryRef>
          </xref>
        </interactorType>
        <names>
          <shortLabel>Landau-Kleffner Syndrome</shortLabel>
        </names>
      </interactor>
      <interactor id="110">
        <interactorType>
          <names>
            <shortLabel>unknown participant</shortLabel>
          </names>
          <xref>
            <primaryRef db="psi-mi" dbAc="MI:0488" id="MI:0329" refType="identity" refTypeAc="MI:0356">
              <attributeList>
                <attribute name="comment" nameAc="MI:0612">This document is the result of automatic conversion of some file to PSI-MI 2.5 format. The requested data was unavailable in the original file.</attribute>
              </attributeList>
            </primaryRef>
          </xref>
        </interactorType>
        <names>
          <shortLabel>Gait Apraxia</shortLabel>
        </names>
      </interactor>
      <interactor id="111">
        <interactorType>
          <names>
            <shortLabel>unknown participant</shortLabel>
          </names>
          <xref>
            <primaryRef db="psi-mi" dbAc="MI:0488" id="MI:0329" refType="identity" refTypeAc="MI:0356">
              <attributeList>
                <attribute name="comment" nameAc="MI:0612">This document is the result of automatic conversion of some file to PSI-MI 2.5 format. The requested data was unavailable in the original file.</attribute>
              </attributeList>
            </primaryRef>
          </xref>
        </interactorType>
        <names>
          <shortLabel>Chorea Gravidarum</shortLabel>
        </names>
      </interactor>
      <interactor id="112">
        <interactorType>
          <names>
            <shortLabel>unknown participant</shortLabel>
          </names>
          <xref>
            <primaryRef db="psi-mi" dbAc="MI:0488" id="MI:0329" refType="identity" refTypeAc="MI:0356">
              <attributeList>
                <attribute name="comment" nameAc="MI:0612">This document is the result of automatic conversion of some file to PSI-MI 2.5 format. The requested data was unavailable in the original file.</attribute>
              </attributeList>
            </primaryRef>
          </xref>
        </interactorType>
        <names>
          <shortLabel>Causalgia</shortLabel>
        </names>
      </interactor>
      <interactor id="113">
        <interactorType>
          <names>
            <shortLabel>unknown participant</shortLabel>
          </names>
          <xref>
            <primaryRef db="psi-mi" dbAc="MI:0488" id="MI:0329" refType="identity" refTypeAc="MI:0356">
              <attributeList>
                <attribute name="comment" nameAc="MI:0612">This document is the result of automatic conversion of some file to PSI-MI 2.5 format. The requested data was unavailable in the original file.</attribute>
              </attributeList>
            </primaryRef>
          </xref>
        </interactorType>
        <names>
          <shortLabel>CXCR3-mediated signaling events</shortLabel>
        </names>
      </interactor>
      <interactor id="114">
        <interactorType>
          <names>
            <shortLabel>unknown participant</shortLabel>
          </names>
          <xref>
            <primaryRef db="psi-mi" dbAc="MI:0488" id="MI:0329" refType="identity" refTypeAc="MI:0356">
              <attributeList>
                <attribute name="comment" nameAc="MI:0612">This document is the result of automatic conversion of some file to PSI-MI 2.5 format. The requested data was unavailable in the original file.</attribute>
              </attributeList>
            </primaryRef>
          </xref>
        </interactorType>
        <names>
          <shortLabel>HIF-2-alpha transcription factor network</shortLabel>
        </names>
      </interactor>
      <interactor id="115">
        <interactorType>
          <names>
            <shortLabel>unknown participant</shortLabel>
          </names>
          <xref>
            <primaryRef db="psi-mi" dbAc="MI:0488" id="MI:0329" refType="identity" refTypeAc="MI:0356">
              <attributeList>
                <attribute name="comment" nameAc="MI:0612">This document is the result of automatic conversion of some file to PSI-MI 2.5 format. The requested data was unavailable in the original file.</attribute>
              </attributeList>
            </primaryRef>
          </xref>
        </interactorType>
        <names>
          <shortLabel>Leukoencephalitis</shortLabel>
        </names>
      </interactor>
      <interactor id="116">
        <interactorType>
          <names>
            <shortLabel>unknown participant</shortLabel>
          </names>
          <xref>
            <primaryRef db="psi-mi" dbAc="MI:0488" id="MI:0329" refType="identity" refTypeAc="MI:0356">
              <attributeList>
                <attribute name="comment" nameAc="MI:0612">This document is the result of automatic conversion of some file to PSI-MI 2.5 format. The requested data was unavailable in the original file.</attribute>
              </attributeList>
            </primaryRef>
          </xref>
        </interactorType>
        <names>
          <shortLabel>Regulation of cytoplasmic and nuclear SMAD2/3 signaling</shortLabel>
        </names>
      </interactor>
      <interactor id="117">
        <interactorType>
          <names>
            <shortLabel>unknown participant</shortLabel>
          </names>
          <xref>
            <primaryRef db="psi-mi" dbAc="MI:0488" id="MI:0329" refType="identity" refTypeAc="MI:0356">
              <attributeList>
                <attribute name="comment" nameAc="MI:0612">This document is the result of automatic conversion of some file to PSI-MI 2.5 format. The requested data was unavailable in the original file.</attribute>
              </attributeList>
            </primaryRef>
          </xref>
        </interactorType>
        <names>
          <shortLabel>Rem Sleep Behaviour Disorder</shortLabel>
        </names>
      </interactor>
      <interactor id="118">
        <interactorType>
          <names>
            <shortLabel>unknown participant</shortLabel>
          </names>
          <xref>
            <primaryRef db="psi-mi" dbAc="MI:0488" id="MI:0329" refType="identity" refTypeAc="MI:0356">
              <attributeList>
                <attribute name="comment" nameAc="MI:0612">This document is the result of automatic conversion of some file to PSI-MI 2.5 format. The requested data was unavailable in the original file.</attribute>
              </attributeList>
            </primaryRef>
          </xref>
        </interactorType>
        <names>
          <shortLabel>Trk receptor signaling mediated by PI3K and PLC-gamma</shortLabel>
        </names>
      </interactor>
      <interactor id="119">
        <interactorType>
          <names>
            <shortLabel>unknown participant</shortLabel>
          </names>
          <xref>
            <primaryRef db="psi-mi" dbAc="MI:0488" id="MI:0329" refType="identity" refTypeAc="MI:0356">
              <attributeList>
                <attribute name="comment" nameAc="MI:0612">This document is the result of automatic conversion of some file to PSI-MI 2.5 format. The requested data was unavailable in the original file.</attribute>
              </attributeList>
            </primaryRef>
          </xref>
        </interactorType>
        <names>
          <shortLabel>Trichotillomania</shortLabel>
        </names>
      </interactor>
      <interactor id="120">
        <interactorType>
          <names>
            <shortLabel>unknown participant</shortLabel>
          </names>
          <xref>
            <primaryRef db="psi-mi" dbAc="MI:0488" id="MI:0329" refType="identity" refTypeAc="MI:0356">
              <attributeList>
                <attribute name="comment" nameAc="MI:0612">This document is the result of automatic conversion of some file to PSI-MI 2.5 format. The requested data was unavailable in the original file.</attribute>
              </attributeList>
            </primaryRef>
          </xref>
        </interactorType>
        <names>
          <shortLabel>von Hippel-Lindau Disease</shortLabel>
        </names>
      </interactor>
      <interactor id="121">
        <interactorType>
          <names>
            <shortLabel>unknown participant</shortLabel>
          </names>
          <xref>
            <primaryRef db="psi-mi" dbAc="MI:0488" id="MI:0329" refType="identity" refTypeAc="MI:0356">
              <attributeList>
                <attribute name="comment" nameAc="MI:0612">This document is the result of automatic conversion of some file to PSI-MI 2.5 format. The requested data was unavailable in the original file.</attribute>
              </attributeList>
            </primaryRef>
          </xref>
        </interactorType>
        <names>
          <shortLabel>Vertigo</shortLabel>
        </names>
      </interactor>
      <interactor id="122">
        <interactorType>
          <names>
            <shortLabel>unknown participant</shortLabel>
          </names>
          <xref>
            <primaryRef db="psi-mi" dbAc="MI:0488" id="MI:0329" refType="identity" refTypeAc="MI:0356">
              <attributeList>
                <attribute name="comment" nameAc="MI:0612">This document is the result of automatic conversion of some file to PSI-MI 2.5 format. The requested data was unavailable in the original file.</attribute>
              </attributeList>
            </primaryRef>
          </xref>
        </interactorType>
        <names>
          <shortLabel>Respiratory Paralysis</shortLabel>
        </names>
      </interactor>
      <interactor id="123">
        <interactorType>
          <names>
            <shortLabel>unknown participant</shortLabel>
          </names>
          <xref>
            <primaryRef db="psi-mi" dbAc="MI:0488" id="MI:0329" refType="identity" refTypeAc="MI:0356">
              <attributeList>
                <attribute name="comment" nameAc="MI:0612">This document is the result of automatic conversion of some file to PSI-MI 2.5 format. The requested data was unavailable in the original file.</attribute>
              </attributeList>
            </primaryRef>
          </xref>
        </interactorType>
        <names>
          <shortLabel>Signaling events mediated by PTP1B</shortLabel>
        </names>
      </interactor>
      <interactor id="124">
        <interactorType>
          <names>
            <shortLabel>unknown participant</shortLabel>
          </names>
          <xref>
            <primaryRef db="psi-mi" dbAc="MI:0488" id="MI:0329" refType="identity" refTypeAc="MI:0356">
              <attributeList>
                <attribute name="comment" nameAc="MI:0612">This document is the result of automatic conversion of some file to PSI-MI 2.5 format. The requested data was unavailable in the original file.</attribute>
              </attributeList>
            </primaryRef>
          </xref>
        </interactorType>
        <names>
          <shortLabel>RhoA signaling pathway</shortLabel>
        </names>
      </interactor>
      <interactor id="125">
        <interactorType>
          <names>
            <shortLabel>unknown participant</shortLabel>
          </names>
          <xref>
            <primaryRef db="psi-mi" dbAc="MI:0488" id="MI:0329" refType="identity" refTypeAc="MI:0356">
              <attributeList>
                <attribute name="comment" nameAc="MI:0612">This document is the result of automatic conversion of some file to PSI-MI 2.5 format. The requested data was unavailable in the original file.</attribute>
              </attributeList>
            </primaryRef>
          </xref>
        </interactorType>
        <names>
          <shortLabel>Auditory Perceptual Disorders</shortLabel>
        </names>
      </interactor>
      <interactor id="126">
        <interactorType>
          <names>
            <shortLabel>unknown participant</shortLabel>
          </names>
          <xref>
            <primaryRef db="psi-mi" dbAc="MI:0488" id="MI:0329" refType="identity" refTypeAc="MI:0356">
              <attributeList>
                <attribute name="comment" nameAc="MI:0612">This document is the result of automatic conversion of some file to PSI-MI 2.5 format. The requested data was unavailable in the original file.</attribute>
              </attributeList>
            </primaryRef>
          </xref>
        </interactorType>
        <names>
          <shortLabel>Catatonia</shortLabel>
        </names>
      </interactor>
      <interactor id="127">
        <interactorType>
          <names>
            <shortLabel>unknown participant</shortLabel>
          </names>
          <xref>
            <primaryRef db="psi-mi" dbAc="MI:0488" id="MI:0329" refType="identity" refTypeAc="MI:0356">
              <attributeList>
                <attribute name="comment" nameAc="MI:0612">This document is the result of automatic conversion of some file to PSI-MI 2.5 format. The requested data was unavailable in the original file.</attribute>
              </attributeList>
            </primaryRef>
          </xref>
        </interactorType>
        <names>
          <shortLabel>Bardet-Biedl Syndrome</shortLabel>
        </names>
      </interactor>
      <interactor id="128">
        <interactorType>
          <names>
            <shortLabel>unknown participant</shortLabel>
          </names>
          <xref>
            <primaryRef db="psi-mi" dbAc="MI:0488" id="MI:0329" refType="identity" refTypeAc="MI:0356">
              <attributeList>
                <attribute name="comment" nameAc="MI:0612">This document is the result of automatic conversion of some file to PSI-MI 2.5 format. The requested data was unavailable in the original file.</attribute>
              </attributeList>
            </primaryRef>
          </xref>
        </interactorType>
        <names>
          <shortLabel>VEGFR3 signaling in lymphatic endothelium</shortLabel>
        </names>
      </interactor>
      <interactor id="129">
        <interactorType>
          <names>
            <shortLabel>unknown participant</shortLabel>
          </names>
          <xref>
            <primaryRef db="psi-mi" dbAc="MI:0488" id="MI:0329" refType="identity" refTypeAc="MI:0356">
              <attributeList>
                <attribute name="comment" nameAc="MI:0612">This document is the result of automatic conversion of some file to PSI-MI 2.5 format. The requested data was unavailable in the original file.</attribute>
              </attributeList>
            </primaryRef>
          </xref>
        </interactorType>
        <names>
          <shortLabel>Radiculopathy</shortLabel>
        </names>
      </interactor>
      <interactor id="130">
        <interactorType>
          <names>
            <shortLabel>unknown participant</shortLabel>
          </names>
          <xref>
            <primaryRef db="psi-mi" dbAc="MI:0488" id="MI:0329" refType="identity" refTypeAc="MI:0356">
              <attributeList>
                <attribute name="comment" nameAc="MI:0612">This document is the result of automatic conversion of some file to PSI-MI 2.5 format. The requested data was unavailable in the original file.</attribute>
              </attributeList>
            </primaryRef>
          </xref>
        </interactorType>
        <names>
          <shortLabel>Peroneal Neuropathies</shortLabel>
        </names>
      </interactor>
      <interactor id="131">
        <interactorType>
          <names>
            <shortLabel>unknown participant</shortLabel>
          </names>
          <xref>
            <primaryRef db="psi-mi" dbAc="MI:0488" id="MI:0329" refType="identity" refTypeAc="MI:0356">
              <attributeList>
                <attribute name="comment" nameAc="MI:0612">This document is the result of automatic conversion of some file to PSI-MI 2.5 format. The requested data was unavailable in the original file.</attribute>
              </attributeList>
            </primaryRef>
          </xref>
        </interactorType>
        <names>
          <shortLabel>Alstrom Syndrome</shortLabel>
        </names>
      </interactor>
      <interactor id="132">
        <interactorType>
          <names>
            <shortLabel>unknown participant</shortLabel>
          </names>
          <xref>
            <primaryRef db="psi-mi" dbAc="MI:0488" id="MI:0329" refType="identity" refTypeAc="MI:0356">
              <attributeList>
                <attribute name="comment" nameAc="MI:0612">This document is the result of automatic conversion of some file to PSI-MI 2.5 format. The requested data was unavailable in the original file.</attribute>
              </attributeList>
            </primaryRef>
          </xref>
        </interactorType>
        <names>
          <shortLabel>EGFR-dependent Endothelin signaling events</shortLabel>
        </names>
      </interactor>
      <interactor id="133">
        <interactorType>
          <names>
            <shortLabel>unknown participant</shortLabel>
          </names>
          <xref>
            <primaryRef db="psi-mi" dbAc="MI:0488" id="MI:0329" refType="identity" refTypeAc="MI:0356">
              <attributeList>
                <attribute name="comment" nameAc="MI:0612">This document is the result of automatic conversion of some file to PSI-MI 2.5 format. The requested data was unavailable in the original file.</attribute>
              </attributeList>
            </primaryRef>
          </xref>
        </interactorType>
        <names>
          <shortLabel>Epilepsy</shortLabel>
        </names>
      </interactor>
      <interactor id="134">
        <interactorType>
          <names>
            <shortLabel>unknown participant</shortLabel>
          </names>
          <xref>
            <primaryRef db="psi-mi" dbAc="MI:0488" id="MI:0329" refType="identity" refTypeAc="MI:0356">
              <attributeList>
                <attribute name="comment" nameAc="MI:0612">This document is the result of automatic conversion of some file to PSI-MI 2.5 format. The requested data was unavailable in the original file.</attribute>
              </attributeList>
            </primaryRef>
          </xref>
        </interactorType>
        <names>
          <shortLabel>Ras signaling in the CD4+ TCR pathway</shortLabel>
        </names>
      </interactor>
      <interactor id="135">
        <interactorType>
          <names>
            <shortLabel>unknown participant</shortLabel>
          </names>
          <xref>
            <primaryRef db="psi-mi" dbAc="MI:0488" id="MI:0329" refType="identity" refTypeAc="MI:0356">
              <attributeList>
                <attribute name="comment" nameAc="MI:0612">This document is the result of automatic conversion of some file to PSI-MI 2.5 format. The requested data was unavailable in the original file.</attribute>
              </attributeList>
            </primaryRef>
          </xref>
        </interactorType>
        <names>
          <shortLabel>Regulation of Wnt-mediated beta catenin signaling and target gene transcription</shortLabel>
        </names>
      </interactor>
      <interactor id="136">
        <interactorType>
          <names>
            <shortLabel>unknown participant</shortLabel>
          </names>
          <xref>
            <primaryRef db="psi-mi" dbAc="MI:0488" id="MI:0329" refType="identity" refTypeAc="MI:0356">
              <attributeList>
                <attribute name="comment" nameAc="MI:0612">This document is the result of automatic conversion of some file to PSI-MI 2.5 format. The requested data was unavailable in the original file.</attribute>
              </attributeList>
            </primaryRef>
          </xref>
        </interactorType>
        <names>
          <shortLabel>Panic Disorder</shortLabel>
        </names>
      </interactor>
      <interactor id="137">
        <interactorType>
          <names>
            <shortLabel>unknown participant</shortLabel>
          </names>
          <xref>
            <primaryRef db="psi-mi" dbAc="MI:0488" id="MI:0329" refType="identity" refTypeAc="MI:0356">
              <attributeList>
                <attribute name="comment" nameAc="MI:0612">This document is the result of automatic conversion of some file to PSI-MI 2.5 format. The requested data was unavailable in the original file.</attribute>
              </attributeList>
            </primaryRef>
          </xref>
        </interactorType>
        <names>
          <shortLabel>Syndecan-4-mediated signaling events</shortLabel>
        </names>
      </interactor>
      <interactor id="138">
        <interactorType>
          <names>
            <shortLabel>unknown participant</shortLabel>
          </names>
          <xref>
            <primaryRef db="psi-mi" dbAc="MI:0488" id="MI:0329" refType="identity" refTypeAc="MI:0356">
              <attributeList>
                <attribute name="comment" nameAc="MI:0612">This document is the result of automatic conversion of some file to PSI-MI 2.5 format. The requested data was unavailable in the original file.</attribute>
              </attributeList>
            </primaryRef>
          </xref>
        </interactorType>
        <names>
          <shortLabel>Class I PI3K signaling events</shortLabel>
        </names>
      </interactor>
      <interactor id="139">
        <interactorType>
          <names>
            <shortLabel>unknown participant</shortLabel>
          </names>
          <xref>
            <primaryRef db="psi-mi" dbAc="MI:0488" id="MI:0329" refType="identity" refTypeAc="MI:0356">
              <attributeList>
                <attribute name="comment" nameAc="MI:0612">This document is the result of automatic conversion of some file to PSI-MI 2.5 format. The requested data was unavailable in the original file.</attribute>
              </attributeList>
            </primaryRef>
          </xref>
        </interactorType>
        <names>
          <shortLabel>JNK signaling in the CD4+ TCR pathway</shortLabel>
        </names>
      </interactor>
      <interactor id="140">
        <interactorType>
          <names>
            <shortLabel>unknown participant</shortLabel>
          </names>
          <xref>
            <primaryRef db="psi-mi" dbAc="MI:0488" id="MI:0329" refType="identity" refTypeAc="MI:0356">
              <attributeList>
                <attribute name="comment" nameAc="MI:0612">This document is the result of automatic conversion of some file to PSI-MI 2.5 format. The requested data was unavailable in the original file.</attribute>
              </attributeList>
            </primaryRef>
          </xref>
        </interactorType>
        <names>
          <shortLabel>Sleep-Wake Transition Disorders</shortLabel>
        </names>
      </interactor>
      <interactor id="141">
        <interactorType>
          <names>
            <shortLabel>unknown participant</shortLabel>
          </names>
          <xref>
            <primaryRef db="psi-mi" dbAc="MI:0488" id="MI:0329" refType="identity" refTypeAc="MI:0356">
              <attributeList>
                <attribute name="comment" nameAc="MI:0612">This document is the result of automatic conversion of some file to PSI-MI 2.5 format. The requested data was unavailable in the original file.</attribute>
              </attributeList>
            </primaryRef>
          </xref>
        </interactorType>
        <names>
          <shortLabel>Glossopharyngeal Nerve Diseases</shortLabel>
        </names>
      </interactor>
      <interactor id="142">
        <interactorType>
          <names>
            <shortLabel>unknown participant</shortLabel>
          </names>
          <xref>
            <primaryRef db="psi-mi" dbAc="MI:0488" id="MI:0329" refType="identity" refTypeAc="MI:0356">
              <attributeList>
                <attribute name="comment" nameAc="MI:0612">This document is the result of automatic conversion of some file to PSI-MI 2.5 format. The requested data was unavailable in the original file.</attribute>
              </attributeList>
            </primaryRef>
          </xref>
        </interactorType>
        <names>
          <shortLabel>Polo-like kinase signaling events in the cell cycle</shortLabel>
        </names>
      </interactor>
      <interactor id="143">
        <interactorType>
          <names>
            <shortLabel>unknown participant</shortLabel>
          </names>
          <xref>
            <primaryRef db="psi-mi" dbAc="MI:0488" id="MI:0329" refType="identity" refTypeAc="MI:0356">
              <attributeList>
                <attribute name="comment" nameAc="MI:0612">This document is the result of automatic conversion of some file to PSI-MI 2.5 format. The requested data was unavailable in the original file.</attribute>
              </attributeList>
            </primaryRef>
          </xref>
        </interactorType>
        <names>
          <shortLabel>Validated transcriptional targets of AP1 family members Fra1 and Fra2</shortLabel>
        </names>
      </interactor>
      <interactor id="144">
        <interactorType>
          <names>
            <shortLabel>unknown participant</shortLabel>
          </names>
          <xref>
            <primaryRef db="psi-mi" dbAc="MI:0488" id="MI:0329" refType="identity" refTypeAc="MI:0356">
              <attributeList>
                <attribute name="comment" nameAc="MI:0612">This document is the result of automatic conversion of some file to PSI-MI 2.5 format. The requested data was unavailable in the original file.</attribute>
              </attributeList>
            </primaryRef>
          </xref>
        </interactorType>
        <names>
          <shortLabel>Frontotemporal Dementia</shortLabel>
        </names>
      </interactor>
      <interactor id="145">
        <interactorType>
          <names>
            <shortLabel>unknown participant</shortLabel>
          </names>
          <xref>
            <primaryRef db="psi-mi" dbAc="MI:0488" id="MI:0329" refType="identity" refTypeAc="MI:0356">
              <attributeList>
                <attribute name="comment" nameAc="MI:0612">This document is the result of automatic conversion of some file to PSI-MI 2.5 format. The requested data was unavailable in the original file.</attribute>
              </attributeList>
            </primaryRef>
          </xref>
        </interactorType>
        <names>
          <shortLabel>Giant Axonal Neuropathy</shortLabel>
        </names>
      </interactor>
      <interactor id="146">
        <interactorType>
          <names>
            <shortLabel>unknown participant</shortLabel>
          </names>
          <xref>
            <primaryRef db="psi-mi" dbAc="MI:0488" id="MI:0329" refType="identity" refTypeAc="MI:0356">
              <attributeList>
                <attribute name="comment" nameAc="MI:0612">This document is the result of automatic conversion of some file to PSI-MI 2.5 format. The requested data was unavailable in the original file.</attribute>
              </attributeList>
            </primaryRef>
          </xref>
        </interactorType>
        <names>
          <shortLabel>Parkinsons disease</shortLabel>
        </names>
      </interactor>
      <interactor id="147">
        <interactorType>
          <names>
            <shortLabel>unknown participant</shortLabel>
          </names>
          <xref>
            <primaryRef db="psi-mi" dbAc="MI:0488" id="MI:0329" refType="identity" refTypeAc="MI:0356">
              <attributeList>
                <attribute name="comment" nameAc="MI:0612">This document is the result of automatic conversion of some file to PSI-MI 2.5 format. The requested data was unavailable in the original file.</attribute>
              </attributeList>
            </primaryRef>
          </xref>
        </interactorType>
        <names>
          <shortLabel>Multiple Sclerosis</shortLabel>
        </names>
      </interactor>
      <interactor id="148">
        <interactorType>
          <names>
            <shortLabel>unknown participant</shortLabel>
          </names>
          <xref>
            <primaryRef db="psi-mi" dbAc="MI:0488" id="MI:0329" refType="identity" refTypeAc="MI:0356">
              <attributeList>
                <attribute name="comment" nameAc="MI:0612">This document is the result of automatic conversion of some file to PSI-MI 2.5 format. The requested data was unavailable in the original file.</attribute>
              </attributeList>
            </primaryRef>
          </xref>
        </interactorType>
        <names>
          <shortLabel>Seizures</shortLabel>
        </names>
      </interactor>
      <interactor id="149">
        <interactorType>
          <names>
            <shortLabel>unknown participant</shortLabel>
          </names>
          <xref>
            <primaryRef db="psi-mi" dbAc="MI:0488" id="MI:0329" refType="identity" refTypeAc="MI:0356">
              <attributeList>
                <attribute name="comment" nameAc="MI:0612">This document is the result of automatic conversion of some file to PSI-MI 2.5 format. The requested data was unavailable in the original file.</attribute>
              </attributeList>
            </primaryRef>
          </xref>
        </interactorType>
        <names>
          <shortLabel>amb2 Integrin signaling</shortLabel>
        </names>
      </interactor>
      <interactor id="150">
        <interactorType>
          <names>
            <shortLabel>unknown participant</shortLabel>
          </names>
          <xref>
            <primaryRef db="psi-mi" dbAc="MI:0488" id="MI:0329" refType="identity" refTypeAc="MI:0356">
              <attributeList>
                <attribute name="comment" nameAc="MI:0612">This document is the result of automatic conversion of some file to PSI-MI 2.5 format. The requested data was unavailable in the original file.</attribute>
              </attributeList>
            </primaryRef>
          </xref>
        </interactorType>
        <names>
          <shortLabel>Syndecan-3-mediated signaling events</shortLabel>
        </names>
      </interactor>
      <interactor id="151">
        <interactorType>
          <names>
            <shortLabel>unknown participant</shortLabel>
          </names>
          <xref>
            <primaryRef db="psi-mi" dbAc="MI:0488" id="MI:0329" refType="identity" refTypeAc="MI:0356">
              <attributeList>
                <attribute name="comment" nameAc="MI:0612">This document is the result of automatic conversion of some file to PSI-MI 2.5 format. The requested data was unavailable in the original file.</attribute>
              </attributeList>
            </primaryRef>
          </xref>
        </interactorType>
        <names>
          <shortLabel>TCR signaling in na�ve CD8+ T cells</shortLabel>
        </names>
      </interactor>
      <interactor id="152">
        <interactorType>
          <names>
            <shortLabel>unknown participant</shortLabel>
          </names>
          <xref>
            <primaryRef db="psi-mi" dbAc="MI:0488" id="MI:0329" refType="identity" refTypeAc="MI:0356">
              <attributeList>
                <attribute name="comment" nameAc="MI:0612">This document is the result of automatic conversion of some file to PSI-MI 2.5 format. The requested data was unavailable in the original file.</attribute>
              </attributeList>
            </primaryRef>
          </xref>
        </interactorType>
        <names>
          <shortLabel>FoxO family signaling</shortLabel>
        </names>
      </interactor>
      <interactor id="153">
        <interactorType>
          <names>
            <shortLabel>unknown participant</shortLabel>
          </names>
          <xref>
            <primaryRef db="psi-mi" dbAc="MI:0488" id="MI:0329" refType="identity" refTypeAc="MI:0356">
              <attributeList>
                <attribute name="comment" nameAc="MI:0612">This document is the result of automatic conversion of some file to PSI-MI 2.5 format. The requested data was unavailable in the original file.</attribute>
              </attributeList>
            </primaryRef>
          </xref>
        </interactorType>
        <names>
          <shortLabel>Ephrin B reverse signaling</shortLabel>
        </names>
      </interactor>
      <interactor id="154">
        <interactorType>
          <names>
            <shortLabel>unknown participant</shortLabel>
          </names>
          <xref>
            <primaryRef db="psi-mi" dbAc="MI:0488" id="MI:0329" refType="identity" refTypeAc="MI:0356">
              <attributeList>
                <attribute name="comment" nameAc="MI:0612">This document is the result of automatic conversion of some file to PSI-MI 2.5 format. The requested data was unavailable in the original file.</attribute>
              </attributeList>
            </primaryRef>
          </xref>
        </interactorType>
        <names>
          <shortLabel>Tourette syndrome</shortLabel>
        </names>
      </interactor>
      <interactor id="155">
        <interactorType>
          <names>
            <shortLabel>unknown participant</shortLabel>
          </names>
          <xref>
            <primaryRef db="psi-mi" dbAc="MI:0488" id="MI:0329" refType="identity" refTypeAc="MI:0356">
              <attributeList>
                <attribute name="comment" nameAc="MI:0612">This document is the result of automatic conversion of some file to PSI-MI 2.5 format. The requested data was unavailable in the original file.</attribute>
              </attributeList>
            </primaryRef>
          </xref>
        </interactorType>
        <names>
          <shortLabel>Reelin signaling pathway</shortLabel>
        </names>
      </interactor>
      <interactor id="156">
        <interactorType>
          <names>
            <shortLabel>unknown participant</shortLabel>
          </names>
          <xref>
            <primaryRef db="psi-mi" dbAc="MI:0488" id="MI:0329" refType="identity" refTypeAc="MI:0356">
              <attributeList>
                <attribute name="comment" nameAc="MI:0612">This document is the result of automatic conversion of some file to PSI-MI 2.5 format. The requested data was unavailable in the original file.</attribute>
              </attributeList>
            </primaryRef>
          </xref>
        </interactorType>
        <names>
          <shortLabel>TCR signaling in na�ve CD4+ T cells</shortLabel>
        </names>
      </interactor>
      <interactor id="157">
        <interactorType>
          <names>
            <shortLabel>unknown participant</shortLabel>
          </names>
          <xref>
            <primaryRef db="psi-mi" dbAc="MI:0488" id="MI:0329" refType="identity" refTypeAc="MI:0356">
              <attributeList>
                <attribute name="comment" nameAc="MI:0612">This document is the result of automatic conversion of some file to PSI-MI 2.5 format. The requested data was unavailable in the original file.</attribute>
              </attributeList>
            </primaryRef>
          </xref>
        </interactorType>
        <names>
          <shortLabel>Notch signaling pathway</shortLabel>
        </names>
      </interactor>
      <interactor id="158">
        <interactorType>
          <names>
            <shortLabel>unknown participant</shortLabel>
          </names>
          <xref>
            <primaryRef db="psi-mi" dbAc="MI:0488" id="MI:0329" refType="identity" refTypeAc="MI:0356">
              <attributeList>
                <attribute name="comment" nameAc="MI:0612">This document is the result of automatic conversion of some file to PSI-MI 2.5 format. The requested data was unavailable in the original file.</attribute>
              </attributeList>
            </primaryRef>
          </xref>
        </interactorType>
        <names>
          <shortLabel>Trochlear Nerve Disease</shortLabel>
        </names>
      </interactor>
      <interactor id="159">
        <interactorType>
          <names>
            <shortLabel>unknown participant</shortLabel>
          </names>
          <xref>
            <primaryRef db="psi-mi" dbAc="MI:0488" id="MI:0329" refType="identity" refTypeAc="MI:0356">
              <attributeList>
                <attribute name="comment" nameAc="MI:0612">This document is the result of automatic conversion of some file to PSI-MI 2.5 format. The requested data was unavailable in the original file.</attribute>
              </attributeList>
            </primaryRef>
          </xref>
        </interactorType>
        <names>
          <shortLabel>Proteogylcan syndecan-mediated signaling events</shortLabel>
        </names>
      </interactor>
      <interactor id="160">
        <interactorType>
          <names>
            <shortLabel>unknown participant</shortLabel>
          </names>
          <xref>
            <primaryRef db="psi-mi" dbAc="MI:0488" id="MI:0329" refType="identity" refTypeAc="MI:0356">
              <attributeList>
                <attribute name="comment" nameAc="MI:0612">This document is the result of automatic conversion of some file to PSI-MI 2.5 format. The requested data was unavailable in the original file.</attribute>
              </attributeList>
            </primaryRef>
          </xref>
        </interactorType>
        <names>
          <shortLabel>ATF-2 transcription factor network</shortLabel>
        </names>
      </interactor>
      <interactor id="161">
        <interactorType>
          <names>
            <shortLabel>unknown participant</shortLabel>
          </names>
          <xref>
            <primaryRef db="psi-mi" dbAc="MI:0488" id="MI:0329" refType="identity" refTypeAc="MI:0356">
              <attributeList>
                <attribute name="comment" nameAc="MI:0612">This document is the result of automatic conversion of some file to PSI-MI 2.5 format. The requested data was unavailable in the original file.</attribute>
              </attributeList>
            </primaryRef>
          </xref>
        </interactorType>
        <names>
          <shortLabel>aging</shortLabel>
        </names>
      </interactor>
      <interactor id="162">
        <interactorType>
          <names>
            <shortLabel>unknown participant</shortLabel>
          </names>
          <xref>
            <primaryRef db="psi-mi" dbAc="MI:0488" id="MI:0329" refType="identity" refTypeAc="MI:0356">
              <attributeList>
                <attribute name="comment" nameAc="MI:0612">This document is the result of automatic conversion of some file to PSI-MI 2.5 format. The requested data was unavailable in the original file.</attribute>
              </attributeList>
            </primaryRef>
          </xref>
        </interactorType>
        <names>
          <shortLabel>FAS (CD95) signaling pathway</shortLabel>
        </names>
      </interactor>
      <interactor id="163">
        <interactorType>
          <names>
            <shortLabel>unknown participant</shortLabel>
          </names>
          <xref>
            <primaryRef db="psi-mi" dbAc="MI:0488" id="MI:0329" refType="identity" refTypeAc="MI:0356">
              <attributeList>
                <attribute name="comment" nameAc="MI:0612">This document is the result of automatic conversion of some file to PSI-MI 2.5 format. The requested data was unavailable in the original file.</attribute>
              </attributeList>
            </primaryRef>
          </xref>
        </interactorType>
        <names>
          <shortLabel>Asperger syndrome</shortLabel>
        </names>
      </interactor>
      <interactor id="164">
        <interactorType>
          <names>
            <shortLabel>unknown participant</shortLabel>
          </names>
          <xref>
            <primaryRef db="psi-mi" dbAc="MI:0488" id="MI:0329" refType="identity" refTypeAc="MI:0356">
              <attributeList>
                <attribute name="comment" nameAc="MI:0612">This document is the result of automatic conversion of some file to PSI-MI 2.5 format. The requested data was unavailable in the original file.</attribute>
              </attributeList>
            </primaryRef>
          </xref>
        </interactorType>
        <names>
          <shortLabel>IL1-mediated signaling events</shortLabel>
        </names>
      </interactor>
      <interactor id="165">
        <interactorType>
          <names>
            <shortLabel>unknown participant</shortLabel>
          </names>
          <xref>
            <primaryRef db="psi-mi" dbAc="MI:0488" id="MI:0329" refType="identity" refTypeAc="MI:0356">
              <attributeList>
                <attribute name="comment" nameAc="MI:0612">This document is the result of automatic conversion of some file to PSI-MI 2.5 format. The requested data was unavailable in the original file.</attribute>
              </attributeList>
            </primaryRef>
          </xref>
        </interactorType>
        <names>
          <shortLabel>Anisocoria</shortLabel>
        </names>
      </interactor>
      <interactor id="166">
        <interactorType>
          <names>
            <shortLabel>unknown participant</shortLabel>
          </names>
          <xref>
            <primaryRef db="psi-mi" dbAc="MI:0488" id="MI:0329" refType="identity" refTypeAc="MI:0356">
              <attributeList>
                <attribute name="comment" nameAc="MI:0612">This document is the result of automatic conversion of some file to PSI-MI 2.5 format. The requested data was unavailable in the original file.</attribute>
              </attributeList>
            </primaryRef>
          </xref>
        </interactorType>
        <names>
          <shortLabel>Calcium signaling in the CD4+ TCR pathway</shortLabel>
        </names>
      </interactor>
      <interactor id="167">
        <interactorType>
          <names>
            <shortLabel>unknown participant</shortLabel>
          </names>
          <xref>
            <primaryRef db="psi-mi" dbAc="MI:0488" id="MI:0329" refType="identity" refTypeAc="MI:0356">
              <attributeList>
                <attribute name="comment" nameAc="MI:0612">This document is the result of automatic conversion of some file to PSI-MI 2.5 format. The requested data was unavailable in the original file.</attribute>
              </attributeList>
            </primaryRef>
          </xref>
        </interactorType>
        <names>
          <shortLabel>S1P4 pathway</shortLabel>
        </names>
      </interactor>
      <interactor id="168">
        <interactorType>
          <names>
            <shortLabel>unknown participant</shortLabel>
          </names>
          <xref>
            <primaryRef db="psi-mi" dbAc="MI:0488" id="MI:0329" refType="identity" refTypeAc="MI:0356">
              <attributeList>
                <attribute name="comment" nameAc="MI:0612">This document is the result of automatic conversion of some file to PSI-MI 2.5 format. The requested data was unavailable in the original file.</attribute>
              </attributeList>
            </primaryRef>
          </xref>
        </interactorType>
        <names>
          <shortLabel>C-MYB transcription factor network</shortLabel>
        </names>
      </interactor>
      <interactor id="169">
        <interactorType>
          <names>
            <shortLabel>unknown participant</shortLabel>
          </names>
          <xref>
            <primaryRef db="psi-mi" dbAc="MI:0488" id="MI:0329" refType="identity" refTypeAc="MI:0356">
              <attributeList>
                <attribute name="comment" nameAc="MI:0612">This document is the result of automatic conversion of some file to PSI-MI 2.5 format. The requested data was unavailable in the original file.</attribute>
              </attributeList>
            </primaryRef>
          </xref>
        </interactorType>
        <names>
          <shortLabel>Aurora A signaling</shortLabel>
        </names>
      </interactor>
      <interactor id="170">
        <interactorType>
          <names>
            <shortLabel>unknown participant</shortLabel>
          </names>
          <xref>
            <primaryRef db="psi-mi" dbAc="MI:0488" id="MI:0329" refType="identity" refTypeAc="MI:0356">
              <attributeList>
                <attribute name="comment" nameAc="MI:0612">This document is the result of automatic conversion of some file to PSI-MI 2.5 format. The requested data was unavailable in the original file.</attribute>
              </attributeList>
            </primaryRef>
          </xref>
        </interactorType>
        <names>
          <shortLabel>Paraneoplastic Cerebellar Degeneration</shortLabel>
        </names>
      </interactor>
      <interactor id="171">
        <interactorType>
          <names>
            <shortLabel>unknown participant</shortLabel>
          </names>
          <xref>
            <primaryRef db="psi-mi" dbAc="MI:0488" id="MI:0329" refType="identity" refTypeAc="MI:0356">
              <attributeList>
                <attribute name="comment" nameAc="MI:0612">This document is the result of automatic conversion of some file to PSI-MI 2.5 format. The requested data was unavailable in the original file.</attribute>
              </attributeList>
            </primaryRef>
          </xref>
        </interactorType>
        <names>
          <shortLabel>Adie Syndrome</shortLabel>
        </names>
      </interactor>
      <interactor id="172">
        <interactorType>
          <names>
            <shortLabel>unknown participant</shortLabel>
          </names>
          <xref>
            <primaryRef db="psi-mi" dbAc="MI:0488" id="MI:0329" refType="identity" refTypeAc="MI:0356">
              <attributeList>
                <attribute name="comment" nameAc="MI:0612">This document is the result of automatic conversion of some file to PSI-MI 2.5 format. The requested data was unavailable in the original file.</attribute>
              </attributeList>
            </primaryRef>
          </xref>
        </interactorType>
        <names>
          <shortLabel>Persistent Vegetative State</shortLabel>
        </names>
      </interactor>
      <interactor id="173">
        <interactorType>
          <names>
            <shortLabel>unknown participant</shortLabel>
          </names>
          <xref>
            <primaryRef db="psi-mi" dbAc="MI:0488" id="MI:0329" refType="identity" refTypeAc="MI:0356">
              <attributeList>
                <attribute name="comment" nameAc="MI:0612">This document is the result of automatic conversion of some file to PSI-MI 2.5 format. The requested data was unavailable in the original file.</attribute>
              </attributeList>
            </primaryRef>
          </xref>
        </interactorType>
        <names>
          <shortLabel>Capgras Syndrome</shortLabel>
        </names>
      </interactor>
      <interactor id="174">
        <interactorType>
          <names>
            <shortLabel>unknown participant</shortLabel>
          </names>
          <xref>
            <primaryRef db="psi-mi" dbAc="MI:0488" id="MI:0329" refType="identity" refTypeAc="MI:0356">
              <attributeList>
                <attribute name="comment" nameAc="MI:0612">This document is the result of automatic conversion of some file to PSI-MI 2.5 format. The requested data was unavailable in the original file.</attribute>
              </attributeList>
            </primaryRef>
          </xref>
        </interactorType>
        <names>
          <shortLabel>FOXM1 transcription factor network</shortLabel>
        </names>
      </interactor>
      <interactor id="175">
        <interactorType>
          <names>
            <shortLabel>unknown participant</shortLabel>
          </names>
          <xref>
            <primaryRef db="psi-mi" dbAc="MI:0488" id="MI:0329" refType="identity" refTypeAc="MI:0356">
              <attributeList>
                <attribute name="comment" nameAc="MI:0612">This document is the result of automatic conversion of some file to PSI-MI 2.5 format. The requested data was unavailable in the original file.</attribute>
              </attributeList>
            </primaryRef>
          </xref>
        </interactorType>
        <names>
          <shortLabel>Cerebrospinal Fluid Otorrhea</shortLabel>
        </names>
      </interactor>
      <interactor id="176">
        <interactorType>
          <names>
            <shortLabel>unknown participant</shortLabel>
          </names>
          <xref>
            <primaryRef db="psi-mi" dbAc="MI:0488" id="MI:0329" refType="identity" refTypeAc="MI:0356">
              <attributeList>
                <attribute name="comment" nameAc="MI:0612">This document is the result of automatic conversion of some file to PSI-MI 2.5 format. The requested data was unavailable in the original file.</attribute>
              </attributeList>
            </primaryRef>
          </xref>
        </interactorType>
        <names>
          <shortLabel>Class IB PI3K non-lipid kinase events</shortLabel>
        </names>
      </interactor>
      <interactor id="177">
        <interactorType>
          <names>
            <shortLabel>unknown participant</shortLabel>
          </names>
          <xref>
            <primaryRef db="psi-mi" dbAc="MI:0488" id="MI:0329" refType="identity" refTypeAc="MI:0356">
              <attributeList>
                <attribute name="comment" nameAc="MI:0612">This document is the result of automatic conversion of some file to PSI-MI 2.5 format. The requested data was unavailable in the original file.</attribute>
              </attributeList>
            </primaryRef>
          </xref>
        </interactorType>
        <names>
          <shortLabel>Sleep Paralysis</shortLabel>
        </names>
      </interactor>
      <interactor id="178">
        <interactorType>
          <names>
            <shortLabel>unknown participant</shortLabel>
          </names>
          <xref>
            <primaryRef db="psi-mi" dbAc="MI:0488" id="MI:0329" refType="identity" refTypeAc="MI:0356">
              <attributeList>
                <attribute name="comment" nameAc="MI:0612">This document is the result of automatic conversion of some file to PSI-MI 2.5 format. The requested data was unavailable in the original file.</attribute>
              </attributeList>
            </primaryRef>
          </xref>
        </interactorType>
        <names>
          <shortLabel>E-cadherin signaling events</shortLabel>
        </names>
      </interactor>
      <interactor id="179">
        <interactorType>
          <names>
            <shortLabel>unknown participant</shortLabel>
          </names>
          <xref>
            <primaryRef db="psi-mi" dbAc="MI:0488" id="MI:0329" refType="identity" refTypeAc="MI:0356">
              <attributeList>
                <attribute name="comment" nameAc="MI:0612">This document is the result of automatic conversion of some file to PSI-MI 2.5 format. The requested data was unavailable in the original file.</attribute>
              </attributeList>
            </primaryRef>
          </xref>
        </interactorType>
        <names>
          <shortLabel>Vocal Cord Paralysis</shortLabel>
        </names>
      </interactor>
      <interactor id="180">
        <interactorType>
          <names>
            <shortLabel>unknown participant</shortLabel>
          </names>
          <xref>
            <primaryRef db="psi-mi" dbAc="MI:0488" id="MI:0329" refType="identity" refTypeAc="MI:0356">
              <attributeList>
                <attribute name="comment" nameAc="MI:0612">This document is the result of automatic conversion of some file to PSI-MI 2.5 format. The requested data was unavailable in the original file.</attribute>
              </attributeList>
            </primaryRef>
          </xref>
        </interactorType>
        <names>
          <shortLabel>Hedgehog signaling events mediated by Gli proteins</shortLabel>
        </names>
      </interactor>
      <interactor id="181">
        <interactorType>
          <names>
            <shortLabel>unknown participant</shortLabel>
          </names>
          <xref>
            <primaryRef db="psi-mi" dbAc="MI:0488" id="MI:0329" refType="identity" refTypeAc="MI:0356">
              <attributeList>
                <attribute name="comment" nameAc="MI:0612">This document is the result of automatic conversion of some file to PSI-MI 2.5 format. The requested data was unavailable in the original file.</attribute>
              </attributeList>
            </primaryRef>
          </xref>
        </interactorType>
        <names>
          <shortLabel>BMP receptor signaling</shortLabel>
        </names>
      </interactor>
      <interactor id="182">
        <interactorType>
          <names>
            <shortLabel>unknown participant</shortLabel>
          </names>
          <xref>
            <primaryRef db="psi-mi" dbAc="MI:0488" id="MI:0329" refType="identity" refTypeAc="MI:0356">
              <attributeList>
                <attribute name="comment" nameAc="MI:0612">This document is the result of automatic conversion of some file to PSI-MI 2.5 format. The requested data was unavailable in the original file.</attribute>
              </attributeList>
            </primaryRef>
          </xref>
        </interactorType>
        <names>
          <shortLabel>Essential Tremor</shortLabel>
        </names>
      </interactor>
      <interactor id="183">
        <interactorType>
          <names>
            <shortLabel>unknown participant</shortLabel>
          </names>
          <xref>
            <primaryRef db="psi-mi" dbAc="MI:0488" id="MI:0329" refType="identity" refTypeAc="MI:0356">
              <attributeList>
                <attribute name="comment" nameAc="MI:0612">This document is the result of automatic conversion of some file to PSI-MI 2.5 format. The requested data was unavailable in the original file.</attribute>
              </attributeList>
            </primaryRef>
          </xref>
        </interactorType>
        <names>
          <shortLabel>CXCR4-mediated signaling events</shortLabel>
        </names>
      </interactor>
      <interactor id="184">
        <interactorType>
          <names>
            <shortLabel>unknown participant</shortLabel>
          </names>
          <xref>
            <primaryRef db="psi-mi" dbAc="MI:0488" id="MI:0329" refType="identity" refTypeAc="MI:0356">
              <attributeList>
                <attribute name="comment" nameAc="MI:0612">This document is the result of automatic conversion of some file to PSI-MI 2.5 format. The requested data was unavailable in the original file.</attribute>
              </attributeList>
            </primaryRef>
          </xref>
        </interactorType>
        <names>
          <shortLabel>IL12 signaling mediated by STAT4</shortLabel>
        </names>
      </interactor>
      <interactor id="185">
        <interactorType>
          <names>
            <shortLabel>unknown participant</shortLabel>
          </names>
          <xref>
            <primaryRef db="psi-mi" dbAc="MI:0488" id="MI:0329" refType="identity" refTypeAc="MI:0356">
              <attributeList>
                <attribute name="comment" nameAc="MI:0612">This document is the result of automatic conversion of some file to PSI-MI 2.5 format. The requested data was unavailable in the original file.</attribute>
              </attributeList>
            </primaryRef>
          </xref>
        </interactorType>
        <names>
          <shortLabel>Bulbo-Spinal Atrophy</shortLabel>
        </names>
      </interactor>
      <interactor id="186">
        <interactorType>
          <names>
            <shortLabel>unknown participant</shortLabel>
          </names>
          <xref>
            <primaryRef db="psi-mi" dbAc="MI:0488" id="MI:0329" refType="identity" refTypeAc="MI:0356">
              <attributeList>
                <attribute name="comment" nameAc="MI:0612">This document is the result of automatic conversion of some file to PSI-MI 2.5 format. The requested data was unavailable in the original file.</attribute>
              </attributeList>
            </primaryRef>
          </xref>
        </interactorType>
        <names>
          <shortLabel>Korsakoff Syndrome</shortLabel>
        </names>
      </interactor>
      <interactor id="187">
        <interactorType>
          <names>
            <shortLabel>unknown participant</shortLabel>
          </names>
          <xref>
            <primaryRef db="psi-mi" dbAc="MI:0488" id="MI:0329" refType="identity" refTypeAc="MI:0356">
              <attributeList>
                <attribute name="comment" nameAc="MI:0612">This document is the result of automatic conversion of some file to PSI-MI 2.5 format. The requested data was unavailable in the original file.</attribute>
              </attributeList>
            </primaryRef>
          </xref>
        </interactorType>
        <names>
          <shortLabel>Class I PI3K signaling events mediated by Akt</shortLabel>
        </names>
      </interactor>
      <interactor id="188">
        <interactorType>
          <names>
            <shortLabel>unknown participant</shortLabel>
          </names>
          <xref>
            <primaryRef db="psi-mi" dbAc="MI:0488" id="MI:0329" refType="identity" refTypeAc="MI:0356">
              <attributeList>
                <attribute name="comment" nameAc="MI:0612">This document is the result of automatic conversion of some file to PSI-MI 2.5 format. The requested data was unavailable in the original file.</attribute>
              </attributeList>
            </primaryRef>
          </xref>
        </interactorType>
        <names>
          <shortLabel>mTOR signaling pathway</shortLabel>
        </names>
      </interactor>
      <interactor id="189">
        <interactorType>
          <names>
            <shortLabel>unknown participant</shortLabel>
          </names>
          <xref>
            <primaryRef db="psi-mi" dbAc="MI:0488" id="MI:0329" refType="identity" refTypeAc="MI:0356">
              <attributeList>
                <attribute name="comment" nameAc="MI:0612">This document is the result of automatic conversion of some file to PSI-MI 2.5 format. The requested data was unavailable in the original file.</attribute>
              </attributeList>
            </primaryRef>
          </xref>
        </interactorType>
        <names>
          <shortLabel>Restless Legs Syndrome</shortLabel>
        </names>
      </interactor>
      <interactor id="190">
        <interactorType>
          <names>
            <shortLabel>unknown participant</shortLabel>
          </names>
          <xref>
            <primaryRef db="psi-mi" dbAc="MI:0488" id="MI:0329" refType="identity" refTypeAc="MI:0356">
              <attributeList>
                <attribute name="comment" nameAc="MI:0612">This document is the result of automatic conversion of some file to PSI-MI 2.5 format. The requested data was unavailable in the original file.</attribute>
              </attributeList>
            </primaryRef>
          </xref>
        </interactorType>
        <names>
          <shortLabel>Dyslexia</shortLabel>
        </names>
      </interactor>
      <interactor id="191">
        <interactorType>
          <names>
            <shortLabel>unknown participant</shortLabel>
          </names>
          <xref>
            <primaryRef db="psi-mi" dbAc="MI:0488" id="MI:0329" refType="identity" refTypeAc="MI:0356">
              <attributeList>
                <attribute name="comment" nameAc="MI:0612">This document is the result of automatic conversion of some file to PSI-MI 2.5 format. The requested data was unavailable in the original file.</attribute>
              </attributeList>
            </primaryRef>
          </xref>
        </interactorType>
        <names>
          <shortLabel>"Paralyses, Familial Periodic"</shortLabel>
        </names>
      </interactor>
      <interactor id="192">
        <interactorType>
          <names>
            <shortLabel>unknown participant</shortLabel>
          </names>
          <xref>
            <primaryRef db="psi-mi" dbAc="MI:0488" id="MI:0329" refType="identity" refTypeAc="MI:0356">
              <attributeList>
                <attribute name="comment" nameAc="MI:0612">This document is the result of automatic conversion of some file to PSI-MI 2.5 format. The requested data was unavailable in the original file.</attribute>
              </attributeList>
            </primaryRef>
          </xref>
        </interactorType>
        <names>
          <shortLabel>Cerebrospinal Fluid Rhinorrhea</shortLabel>
        </names>
      </interactor>
      <interactor id="193">
        <interactorType>
          <names>
            <shortLabel>unknown participant</shortLabel>
          </names>
          <xref>
            <primaryRef db="psi-mi" dbAc="MI:0488" id="MI:0329" refType="identity" refTypeAc="MI:0356">
              <attributeList>
                <attribute name="comment" nameAc="MI:0612">This document is the result of automatic conversion of some file to PSI-MI 2.5 format. The requested data was unavailable in the original file.</attribute>
              </attributeList>
            </primaryRef>
          </xref>
        </interactorType>
        <names>
          <shortLabel>HIV-1 Nef: Negative effector of Fas and TNF-alpha</shortLabel>
        </names>
      </interactor>
      <interactor id="194">
        <interactorType>
          <names>
            <shortLabel>unknown participant</shortLabel>
          </names>
          <xref>
            <primaryRef db="psi-mi" dbAc="MI:0488" id="MI:0329" refType="identity" refTypeAc="MI:0356">
              <attributeList>
                <attribute name="comment" nameAc="MI:0612">This document is the result of automatic conversion of some file to PSI-MI 2.5 format. The requested data was unavailable in the original file.</attribute>
              </attributeList>
            </primaryRef>
          </xref>
        </interactorType>
        <names>
          <shortLabel>Ataxia Telangiectasia</shortLabel>
        </names>
      </interactor>
      <interactor id="195">
        <interactorType>
          <names>
            <shortLabel>unknown participant</shortLabel>
          </names>
          <xref>
            <primaryRef db="psi-mi" dbAc="MI:0488" id="MI:0329" refType="identity" refTypeAc="MI:0356">
              <attributeList>
                <attribute name="comment" nameAc="MI:0612">This document is the result of automatic conversion of some file to PSI-MI 2.5 format. The requested data was unavailable in the original file.</attribute>
              </attributeList>
            </primaryRef>
          </xref>
        </interactorType>
        <names>
          <shortLabel>RETT Syndrome</shortLabel>
        </names>
      </interactor>
      <interactor id="196">
        <interactorType>
          <names>
            <shortLabel>unknown participant</shortLabel>
          </names>
          <xref>
            <primaryRef db="psi-mi" dbAc="MI:0488" id="MI:0329" refType="identity" refTypeAc="MI:0356">
              <attributeList>
                <attribute name="comment" nameAc="MI:0612">This document is the result of automatic conversion of some file to PSI-MI 2.5 format. The requested data was unavailable in the original file.</attribute>
              </attributeList>
            </primaryRef>
          </xref>
        </interactorType>
        <names>
          <shortLabel>Ageusia</shortLabel>
        </names>
      </interactor>
      <interactor id="197">
        <interactorType>
          <names>
            <shortLabel>unknown participant</shortLabel>
          </names>
          <xref>
            <primaryRef db="psi-mi" dbAc="MI:0488" id="MI:0329" refType="identity" refTypeAc="MI:0356">
              <attributeList>
                <attribute name="comment" nameAc="MI:0612">This document is the result of automatic conversion of some file to PSI-MI 2.5 format. The requested data was unavailable in the original file.</attribute>
              </attributeList>
            </primaryRef>
          </xref>
        </interactorType>
        <names>
          <shortLabel>Amyloid Neuropathy</shortLabel>
        </names>
      </interactor>
      <interactor id="198">
        <interactorType>
          <names>
            <shortLabel>unknown participant</shortLabel>
          </names>
          <xref>
            <primaryRef db="psi-mi" dbAc="MI:0488" id="MI:0329" refType="identity" refTypeAc="MI:0356">
              <attributeList>
                <attribute name="comment" nameAc="MI:0612">This document is the result of automatic conversion of some file to PSI-MI 2.5 format. The requested data was unavailable in the original file.</attribute>
              </attributeList>
            </primaryRef>
          </xref>
        </interactorType>
        <names>
          <shortLabel>Seasonal Affective Disorder</shortLabel>
        </names>
      </interactor>
      <interactor id="199">
        <interactorType>
          <names>
            <shortLabel>unknown participant</shortLabel>
          </names>
          <xref>
            <primaryRef db="psi-mi" dbAc="MI:0488" id="MI:0329" refType="identity" refTypeAc="MI:0356">
              <attributeList>
                <attribute name="comment" nameAc="MI:0612">This document is the result of automatic conversion of some file to PSI-MI 2.5 format. The requested data was unavailable in the original file.</attribute>
              </attributeList>
            </primaryRef>
          </xref>
        </interactorType>
        <names>
          <shortLabel>Angelman Syndrome</shortLabel>
        </names>
      </interactor>
      <interactor id="200">
        <interactorType>
          <names>
            <shortLabel>unknown participant</shortLabel>
          </names>
          <xref>
            <primaryRef db="psi-mi" dbAc="MI:0488" id="MI:0329" refType="identity" refTypeAc="MI:0356">
              <attributeList>
                <attribute name="comment" nameAc="MI:0612">This document is the result of automatic conversion of some file to PSI-MI 2.5 format. The requested data was unavailable in the original file.</attribute>
              </attributeList>
            </primaryRef>
          </xref>
        </interactorType>
        <names>
          <shortLabel>Signaling events regulated by Ret tyrosine kinase</shortLabel>
        </names>
      </interactor>
      <interactor id="201">
        <interactorType>
          <names>
            <shortLabel>unknown participant</shortLabel>
          </names>
          <xref>
            <primaryRef db="psi-mi" dbAc="MI:0488" id="MI:0329" refType="identity" refTypeAc="MI:0356">
              <attributeList>
                <attribute name="comment" nameAc="MI:0612">This document is the result of automatic conversion of some file to PSI-MI 2.5 format. The requested data was unavailable in the original file.</attribute>
              </attributeList>
            </primaryRef>
          </xref>
        </interactorType>
        <names>
          <shortLabel>Carpal Tunnel Syndrome</shortLabel>
        </names>
      </interactor>
      <interactor id="202">
        <interactorType>
          <names>
            <shortLabel>unknown participant</shortLabel>
          </names>
          <xref>
            <primaryRef db="psi-mi" dbAc="MI:0488" id="MI:0329" refType="identity" refTypeAc="MI:0356">
              <attributeList>
                <attribute name="comment" nameAc="MI:0612">This document is the result of automatic conversion of some file to PSI-MI 2.5 format. The requested data was unavailable in the original file.</attribute>
              </attributeList>
            </primaryRef>
          </xref>
        </interactorType>
        <names>
          <shortLabel>EGF receptor (ErbB1) signaling pathway</shortLabel>
        </names>
      </interactor>
      <interactor id="203">
        <interactorType>
          <names>
            <shortLabel>unknown participant</shortLabel>
          </names>
          <xref>
            <primaryRef db="psi-mi" dbAc="MI:0488" id="MI:0329" refType="identity" refTypeAc="MI:0356">
              <attributeList>
                <attribute name="comment" nameAc="MI:0612">This document is the result of automatic conversion of some file to PSI-MI 2.5 format. The requested data was unavailable in the original file.</attribute>
              </attributeList>
            </primaryRef>
          </xref>
        </interactorType>
        <names>
          <shortLabel>LKB1 signaling events</shortLabel>
        </names>
      </interactor>
      <interactor id="204">
        <interactorType>
          <names>
            <shortLabel>unknown participant</shortLabel>
          </names>
          <xref>
            <primaryRef db="psi-mi" dbAc="MI:0488" id="MI:0329" refType="identity" refTypeAc="MI:0356">
              <attributeList>
                <attribute name="comment" nameAc="MI:0612">This document is the result of automatic conversion of some file to PSI-MI 2.5 format. The requested data was unavailable in the original file.</attribute>
              </attributeList>
            </primaryRef>
          </xref>
        </interactorType>
        <names>
          <shortLabel>PLK1 signaling events</shortLabel>
        </names>
      </interactor>
      <interactor id="205">
        <interactorType>
          <names>
            <shortLabel>unknown participant</shortLabel>
          </names>
          <xref>
            <primaryRef db="psi-mi" dbAc="MI:0488" id="MI:0329" refType="identity" refTypeAc="MI:0356">
              <attributeList>
                <attribute name="comment" nameAc="MI:0612">This document is the result of automatic conversion of some file to PSI-MI 2.5 format. The requested data was unavailable in the original file.</attribute>
              </attributeList>
            </primaryRef>
          </xref>
        </interactorType>
        <names>
          <shortLabel>Graefe Disease</shortLabel>
        </names>
      </interactor>
      <interactor id="206">
        <interactorType>
          <names>
            <shortLabel>unknown participant</shortLabel>
          </names>
          <xref>
            <primaryRef db="psi-mi" dbAc="MI:0488" id="MI:0329" refType="identity" refTypeAc="MI:0356">
              <attributeList>
                <attribute name="comment" nameAc="MI:0612">This document is the result of automatic conversion of some file to PSI-MI 2.5 format. The requested data was unavailable in the original file.</attribute>
              </attributeList>
            </primaryRef>
          </xref>
        </interactorType>
        <names>
          <shortLabel>Arf6 downstream pathway</shortLabel>
        </names>
      </interactor>
      <interactor id="207">
        <interactorType>
          <names>
            <shortLabel>unknown participant</shortLabel>
          </names>
          <xref>
            <primaryRef db="psi-mi" dbAc="MI:0488" id="MI:0329" refType="identity" refTypeAc="MI:0356">
              <attributeList>
                <attribute name="comment" nameAc="MI:0612">This document is the result of automatic conversion of some file to PSI-MI 2.5 format. The requested data was unavailable in the original file.</attribute>
              </attributeList>
            </primaryRef>
          </xref>
        </interactorType>
        <names>
          <shortLabel>Glypican 3 network</shortLabel>
        </names>
      </interactor>
      <interactor id="208">
        <interactorType>
          <names>
            <shortLabel>unknown participant</shortLabel>
          </names>
          <xref>
            <primaryRef db="psi-mi" dbAc="MI:0488" id="MI:0329" refType="identity" refTypeAc="MI:0356">
              <attributeList>
                <attribute name="comment" nameAc="MI:0612">This document is the result of automatic conversion of some file to PSI-MI 2.5 format. The requested data was unavailable in the original file.</attribute>
              </attributeList>
            </primaryRef>
          </xref>
        </interactorType>
        <names>
          <shortLabel>Retinoic acid receptors-mediated signaling</shortLabel>
        </names>
      </interactor>
      <interactor id="209">
        <interactorType>
          <names>
            <shortLabel>unknown participant</shortLabel>
          </names>
          <xref>
            <primaryRef db="psi-mi" dbAc="MI:0488" id="MI:0329" refType="identity" refTypeAc="MI:0356">
              <attributeList>
                <attribute name="comment" nameAc="MI:0612">This document is the result of automatic conversion of some file to PSI-MI 2.5 format. The requested data was unavailable in the original file.</attribute>
              </attributeList>
            </primaryRef>
          </xref>
        </interactorType>
        <names>
          <shortLabel>HIF-1-alpha transcription factor network</shortLabel>
        </names>
      </interactor>
      <interactor id="210">
        <interactorType>
          <names>
            <shortLabel>unknown participant</shortLabel>
          </names>
          <xref>
            <primaryRef db="psi-mi" dbAc="MI:0488" id="MI:0329" refType="identity" refTypeAc="MI:0356">
              <attributeList>
                <attribute name="comment" nameAc="MI:0612">This document is the result of automatic conversion of some file to PSI-MI 2.5 format. The requested data was unavailable in the original file.</attribute>
              </attributeList>
            </primaryRef>
          </xref>
        </interactorType>
        <names>
          <shortLabel>a6b1 and a6b4 Integrin signaling</shortLabel>
        </names>
      </interactor>
      <interactor id="211">
        <interactorType>
          <names>
            <shortLabel>unknown participant</shortLabel>
          </names>
          <xref>
            <primaryRef db="psi-mi" dbAc="MI:0488" id="MI:0329" refType="identity" refTypeAc="MI:0356">
              <attributeList>
                <attribute name="comment" nameAc="MI:0612">This document is the result of automatic conversion of some file to PSI-MI 2.5 format. The requested data was unavailable in the original file.</attribute>
              </attributeList>
            </primaryRef>
          </xref>
        </interactorType>
        <names>
          <shortLabel>Angiopoietin receptor Tie2-mediated signaling</shortLabel>
        </names>
      </interactor>
      <interactor id="212">
        <interactorType>
          <names>
            <shortLabel>unknown participant</shortLabel>
          </names>
          <xref>
            <primaryRef db="psi-mi" dbAc="MI:0488" id="MI:0329" refType="identity" refTypeAc="MI:0356">
              <attributeList>
                <attribute name="comment" nameAc="MI:0612">This document is the result of automatic conversion of some file to PSI-MI 2.5 format. The requested data was unavailable in the original file.</attribute>
              </attributeList>
            </primaryRef>
          </xref>
        </interactorType>
        <names>
          <shortLabel>Scrapie</shortLabel>
        </names>
      </interactor>
      <interactor id="213">
        <interactorType>
          <names>
            <shortLabel>unknown participant</shortLabel>
          </names>
          <xref>
            <primaryRef db="psi-mi" dbAc="MI:0488" id="MI:0329" refType="identity" refTypeAc="MI:0356">
              <attributeList>
                <attribute name="comment" nameAc="MI:0612">This document is the result of automatic conversion of some file to PSI-MI 2.5 format. The requested data was unavailable in the original file.</attribute>
              </attributeList>
            </primaryRef>
          </xref>
        </interactorType>
        <names>
          <shortLabel>S1P2 pathway</shortLabel>
        </names>
      </interactor>
      <interactor id="214">
        <interactorType>
          <names>
            <shortLabel>unknown participant</shortLabel>
          </names>
          <xref>
            <primaryRef db="psi-mi" dbAc="MI:0488" id="MI:0329" refType="identity" refTypeAc="MI:0356">
              <attributeList>
                <attribute name="comment" nameAc="MI:0612">This document is the result of automatic conversion of some file to PSI-MI 2.5 format. The requested data was unavailable in the original file.</attribute>
              </attributeList>
            </primaryRef>
          </xref>
        </interactorType>
        <names>
          <shortLabel>RAC1 signaling pathway</shortLabel>
        </names>
      </interactor>
      <interactor id="215">
        <interactorType>
          <names>
            <shortLabel>unknown participant</shortLabel>
          </names>
          <xref>
            <primaryRef db="psi-mi" dbAc="MI:0488" id="MI:0329" refType="identity" refTypeAc="MI:0356">
              <attributeList>
                <attribute name="comment" nameAc="MI:0612">This document is the result of automatic conversion of some file to PSI-MI 2.5 format. The requested data was unavailable in the original file.</attribute>
              </attributeList>
            </primaryRef>
          </xref>
        </interactorType>
        <names>
          <shortLabel>Bulbar Palsy</shortLabel>
        </names>
      </interactor>
      <interactor id="216">
        <interactorType>
          <names>
            <shortLabel>unknown participant</shortLabel>
          </names>
          <xref>
            <primaryRef db="psi-mi" dbAc="MI:0488" id="MI:0329" refType="identity" refTypeAc="MI:0356">
              <attributeList>
                <attribute name="comment" nameAc="MI:0612">This document is the result of automatic conversion of some file to PSI-MI 2.5 format. The requested data was unavailable in the original file.</attribute>
              </attributeList>
            </primaryRef>
          </xref>
        </interactorType>
        <names>
          <shortLabel>Sphingosine 1-phosphate (S1P) pathway</shortLabel>
        </names>
      </interactor>
      <interactor id="217">
        <interactorType>
          <names>
            <shortLabel>unknown participant</shortLabel>
          </names>
          <xref>
            <primaryRef db="psi-mi" dbAc="MI:0488" id="MI:0329" refType="identity" refTypeAc="MI:0356">
              <attributeList>
                <attribute name="comment" nameAc="MI:0612">This document is the result of automatic conversion of some file to PSI-MI 2.5 format. The requested data was unavailable in the original file.</attribute>
              </attributeList>
            </primaryRef>
          </xref>
        </interactorType>
        <names>
          <shortLabel>Athetosis</shortLabel>
        </names>
      </interactor>
      <interactor id="218">
        <interactorType>
          <names>
            <shortLabel>unknown participant</shortLabel>
          </names>
          <xref>
            <primaryRef db="psi-mi" dbAc="MI:0488" id="MI:0329" refType="identity" refTypeAc="MI:0356">
              <attributeList>
                <attribute name="comment" nameAc="MI:0612">This document is the result of automatic conversion of some file to PSI-MI 2.5 format. The requested data was unavailable in the original file.</attribute>
              </attributeList>
            </primaryRef>
          </xref>
        </interactorType>
        <names>
          <shortLabel>IL2 signaling events mediated by STAT5</shortLabel>
        </names>
      </interactor>
      <interactor id="219">
        <interactorType>
          <names>
            <shortLabel>unknown participant</shortLabel>
          </names>
          <xref>
            <primaryRef db="psi-mi" dbAc="MI:0488" id="MI:0329" refType="identity" refTypeAc="MI:0356">
              <attributeList>
                <attribute name="comment" nameAc="MI:0612">This document is the result of automatic conversion of some file to PSI-MI 2.5 format. The requested data was unavailable in the original file.</attribute>
              </attributeList>
            </primaryRef>
          </xref>
        </interactorType>
        <names>
          <shortLabel>LPA receptor mediated events</shortLabel>
        </names>
      </interactor>
      <interactor id="220">
        <interactorType>
          <names>
            <shortLabel>unknown participant</shortLabel>
          </names>
          <xref>
            <primaryRef db="psi-mi" dbAc="MI:0488" id="MI:0329" refType="identity" refTypeAc="MI:0356">
              <attributeList>
                <attribute name="comment" nameAc="MI:0612">This document is the result of automatic conversion of some file to PSI-MI 2.5 format. The requested data was unavailable in the original file.</attribute>
              </attributeList>
            </primaryRef>
          </xref>
        </interactorType>
        <names>
          <shortLabel>Signaling events mediated by Stem cell factor receptor (c-Kit)</shortLabel>
        </names>
      </interactor>
      <interactor id="221">
        <interactorType>
          <names>
            <shortLabel>unknown participant</shortLabel>
          </names>
          <xref>
            <primaryRef db="psi-mi" dbAc="MI:0488" id="MI:0329" refType="identity" refTypeAc="MI:0356">
              <attributeList>
                <attribute name="comment" nameAc="MI:0612">This document is the result of automatic conversion of some file to PSI-MI 2.5 format. The requested data was unavailable in the original file.</attribute>
              </attributeList>
            </primaryRef>
          </xref>
        </interactorType>
        <names>
          <shortLabel>Integrins in angiogenesis</shortLabel>
        </names>
      </interactor>
      <interactor id="222">
        <interactorType>
          <names>
            <shortLabel>unknown participant</shortLabel>
          </names>
          <xref>
            <primaryRef db="psi-mi" dbAc="MI:0488" id="MI:0329" refType="identity" refTypeAc="MI:0356">
              <attributeList>
                <attribute name="comment" nameAc="MI:0612">This document is the result of automatic conversion of some file to PSI-MI 2.5 format. The requested data was unavailable in the original file.</attribute>
              </attributeList>
            </primaryRef>
          </xref>
        </interactorType>
        <names>
          <shortLabel>Acrocallosal Syndrome</shortLabel>
        </names>
      </interactor>
      <interactor id="223">
        <interactorType>
          <names>
            <shortLabel>unknown participant</shortLabel>
          </names>
          <xref>
            <primaryRef db="psi-mi" dbAc="MI:0488" id="MI:0329" refType="identity" refTypeAc="MI:0356">
              <attributeList>
                <attribute name="comment" nameAc="MI:0612">This document is the result of automatic conversion of some file to PSI-MI 2.5 format. The requested data was unavailable in the original file.</attribute>
              </attributeList>
            </primaryRef>
          </xref>
        </interactorType>
        <names>
          <shortLabel>PDGFR-beta signaling pathway</shortLabel>
        </names>
      </interactor>
      <interactor id="224">
        <interactorType>
          <names>
            <shortLabel>unknown participant</shortLabel>
          </names>
          <xref>
            <primaryRef db="psi-mi" dbAc="MI:0488" id="MI:0329" refType="identity" refTypeAc="MI:0356">
              <attributeList>
                <attribute name="comment" nameAc="MI:0612">This document is the result of automatic conversion of some file to PSI-MI 2.5 format. The requested data was unavailable in the original file.</attribute>
              </attributeList>
            </primaryRef>
          </xref>
        </interactorType>
        <names>
          <shortLabel>Alexander Disease</shortLabel>
        </names>
      </interactor>
      <interactor id="225">
        <interactorType>
          <names>
            <shortLabel>unknown participant</shortLabel>
          </names>
          <xref>
            <primaryRef db="psi-mi" dbAc="MI:0488" id="MI:0329" refType="identity" refTypeAc="MI:0356">
              <attributeList>
                <attribute name="comment" nameAc="MI:0612">This document is the result of automatic conversion of some file to PSI-MI 2.5 format. The requested data was unavailable in the original file.</attribute>
              </attributeList>
            </primaryRef>
          </xref>
        </interactorType>
        <names>
          <shortLabel>Signaling events mediated by Hepatocyte Growth Factor Receptor (c-Met)</shortLabel>
        </names>
      </interactor>
      <interactor id="226">
        <interactorType>
          <names>
            <shortLabel>unknown participant</shortLabel>
          </names>
          <xref>
            <primaryRef db="psi-mi" dbAc="MI:0488" id="MI:0329" refType="identity" refTypeAc="MI:0356">
              <attributeList>
                <attribute name="comment" nameAc="MI:0612">This document is the result of automatic conversion of some file to PSI-MI 2.5 format. The requested data was unavailable in the original file.</attribute>
              </attributeList>
            </primaryRef>
          </xref>
        </interactorType>
        <names>
          <shortLabel>Fibromyalgia</shortLabel>
        </names>
      </interactor>
      <interactor id="227">
        <interactorType>
          <names>
            <shortLabel>unknown participant</shortLabel>
          </names>
          <xref>
            <primaryRef db="psi-mi" dbAc="MI:0488" id="MI:0329" refType="identity" refTypeAc="MI:0356">
              <attributeList>
                <attribute name="comment" nameAc="MI:0612">This document is the result of automatic conversion of some file to PSI-MI 2.5 format. The requested data was unavailable in the original file.</attribute>
              </attributeList>
            </primaryRef>
          </xref>
        </interactorType>
        <names>
          <shortLabel>Major Depressive Disoder</shortLabel>
        </names>
      </interactor>
      <interactor id="228">
        <interactorType>
          <names>
            <shortLabel>unknown participant</shortLabel>
          </names>
          <xref>
            <primaryRef db="psi-mi" dbAc="MI:0488" id="MI:0329" refType="identity" refTypeAc="MI:0356">
              <attributeList>
                <attribute name="comment" nameAc="MI:0612">This document is the result of automatic conversion of some file to PSI-MI 2.5 format. The requested data was unavailable in the original file.</attribute>
              </attributeList>
            </primaryRef>
          </xref>
        </interactorType>
        <names>
          <shortLabel>Amblyopia</shortLabel>
        </names>
      </interactor>
      <interactor id="229">
        <interactorType>
          <names>
            <shortLabel>unknown participant</shortLabel>
          </names>
          <xref>
            <primaryRef db="psi-mi" dbAc="MI:0488" id="MI:0329" refType="identity" refTypeAc="MI:0356">
              <attributeList>
                <attribute name="comment" nameAc="MI:0612">This document is the result of automatic conversion of some file to PSI-MI 2.5 format. The requested data was unavailable in the original file.</attribute>
              </attributeList>
            </primaryRef>
          </xref>
        </interactorType>
        <names>
          <shortLabel>Brown-Sequard Syndrome</shortLabel>
        </names>
      </interactor>
      <interactor id="230">
        <interactorType>
          <names>
            <shortLabel>unknown participant</shortLabel>
          </names>
          <xref>
            <primaryRef db="psi-mi" dbAc="MI:0488" id="MI:0329" refType="identity" refTypeAc="MI:0356">
              <attributeList>
                <attribute name="comment" nameAc="MI:0612">This document is the result of automatic conversion of some file to PSI-MI 2.5 format. The requested data was unavailable in the original file.</attribute>
              </attributeList>
            </primaryRef>
          </xref>
        </interactorType>
        <names>
          <shortLabel>Facial Neuralgia</shortLabel>
        </names>
      </interactor>
      <interactor id="231">
        <interactorType>
          <names>
            <shortLabel>unknown participant</shortLabel>
          </names>
          <xref>
            <primaryRef db="psi-mi" dbAc="MI:0488" id="MI:0329" refType="identity" refTypeAc="MI:0356">
              <attributeList>
                <attribute name="comment" nameAc="MI:0612">This document is the result of automatic conversion of some file to PSI-MI 2.5 format. The requested data was unavailable in the original file.</attribute>
              </attributeList>
            </primaryRef>
          </xref>
        </interactorType>
        <names>
          <shortLabel>Ceramide signaling pathway</shortLabel>
        </names>
      </interactor>
      <interactor id="232">
        <interactorType>
          <names>
            <shortLabel>unknown participant</shortLabel>
          </names>
          <xref>
            <primaryRef db="psi-mi" dbAc="MI:0488" id="MI:0329" refType="identity" refTypeAc="MI:0356">
              <attributeList>
                <attribute name="comment" nameAc="MI:0612">This document is the result of automatic conversion of some file to PSI-MI 2.5 format. The requested data was unavailable in the original file.</attribute>
              </attributeList>
            </primaryRef>
          </xref>
        </interactorType>
        <names>
          <shortLabel>Lissencephaly gene (LIS1) in neuronal migration and development</shortLabel>
        </names>
      </interactor>
      <interactor id="233">
        <interactorType>
          <names>
            <shortLabel>unknown participant</shortLabel>
          </names>
          <xref>
            <primaryRef db="psi-mi" dbAc="MI:0488" id="MI:0329" refType="identity" refTypeAc="MI:0356">
              <attributeList>
                <attribute name="comment" nameAc="MI:0612">This document is the result of automatic conversion of some file to PSI-MI 2.5 format. The requested data was unavailable in the original file.</attribute>
              </attributeList>
            </primaryRef>
          </xref>
        </interactorType>
        <names>
          <shortLabel>Notch-mediated HES/HEY network</shortLabel>
        </names>
      </interactor>
      <interactor id="234">
        <interactorType>
          <names>
            <shortLabel>unknown participant</shortLabel>
          </names>
          <xref>
            <primaryRef db="psi-mi" dbAc="MI:0488" id="MI:0329" refType="identity" refTypeAc="MI:0356">
              <attributeList>
                <attribute name="comment" nameAc="MI:0612">This document is the result of automatic conversion of some file to PSI-MI 2.5 format. The requested data was unavailable in the original file.</attribute>
              </attributeList>
            </primaryRef>
          </xref>
        </interactorType>
        <names>
          <shortLabel>p38 signaling mediated by MAPKAP kinases</shortLabel>
        </names>
      </interactor>
      <interactor id="235">
        <interactorType>
          <names>
            <shortLabel>unknown participant</shortLabel>
          </names>
          <xref>
            <primaryRef db="psi-mi" dbAc="MI:0488" id="MI:0329" refType="identity" refTypeAc="MI:0356">
              <attributeList>
                <attribute name="comment" nameAc="MI:0612">This document is the result of automatic conversion of some file to PSI-MI 2.5 format. The requested data was unavailable in the original file.</attribute>
              </attributeList>
            </primaryRef>
          </xref>
        </interactorType>
        <names>
          <shortLabel>IFN-gamma pathway</shortLabel>
        </names>
      </interactor>
      <interactor id="236">
        <interactorType>
          <names>
            <shortLabel>unknown participant</shortLabel>
          </names>
          <xref>
            <primaryRef db="psi-mi" dbAc="MI:0488" id="MI:0329" refType="identity" refTypeAc="MI:0356">
              <attributeList>
                <attribute name="comment" nameAc="MI:0612">This document is the result of automatic conversion of some file to PSI-MI 2.5 format. The requested data was unavailable in the original file.</attribute>
              </attributeList>
            </primaryRef>
          </xref>
        </interactorType>
        <names>
          <shortLabel>Spastic paraplegia</shortLabel>
        </names>
      </interactor>
      <interactor id="237">
        <interactorType>
          <names>
            <shortLabel>unknown participant</shortLabel>
          </names>
          <xref>
            <primaryRef db="psi-mi" dbAc="MI:0488" id="MI:0329" refType="identity" refTypeAc="MI:0356">
              <attributeList>
                <attribute name="comment" nameAc="MI:0612">This document is the result of automatic conversion of some file to PSI-MI 2.5 format. The requested data was unavailable in the original file.</attribute>
              </attributeList>
            </primaryRef>
          </xref>
        </interactorType>
        <names>
          <shortLabel>Downstream signaling in na�ve CD8+ T cells</shortLabel>
        </names>
      </interactor>
      <interactor id="238">
        <interactorType>
          <names>
            <shortLabel>unknown participant</shortLabel>
          </names>
          <xref>
            <primaryRef db="psi-mi" dbAc="MI:0488" id="MI:0329" refType="identity" refTypeAc="MI:0356">
              <attributeList>
                <attribute name="comment" nameAc="MI:0612">This document is the result of automatic conversion of some file to PSI-MI 2.5 format. The requested data was unavailable in the original file.</attribute>
              </attributeList>
            </primaryRef>
          </xref>
        </interactorType>
        <names>
          <shortLabel>Multiple system atropy</shortLabel>
        </names>
      </interactor>
      <interactor id="239">
        <interactorType>
          <names>
            <shortLabel>unknown participant</shortLabel>
          </names>
          <xref>
            <primaryRef db="psi-mi" dbAc="MI:0488" id="MI:0329" refType="identity" refTypeAc="MI:0356">
              <attributeList>
                <attribute name="comment" nameAc="MI:0612">This document is the result of automatic conversion of some file to PSI-MI 2.5 format. The requested data was unavailable in the original file.</attribute>
              </attributeList>
            </primaryRef>
          </xref>
        </interactorType>
        <names>
          <shortLabel>Friedreich Ataxia</shortLabel>
        </names>
      </interactor>
      <interactor id="240">
        <interactorType>
          <names>
            <shortLabel>unknown participant</shortLabel>
          </names>
          <xref>
            <primaryRef db="psi-mi" dbAc="MI:0488" id="MI:0329" refType="identity" refTypeAc="MI:0356">
              <attributeList>
                <attribute name="comment" nameAc="MI:0612">This document is the result of automatic conversion of some file to PSI-MI 2.5 format. The requested data was unavailable in the original file.</attribute>
              </attributeList>
            </primaryRef>
          </xref>
        </interactorType>
        <names>
          <shortLabel>Effects of Botulinum toxin</shortLabel>
        </names>
      </interactor>
      <interactor id="241">
        <interactorType>
          <names>
            <shortLabel>unknown participant</shortLabel>
          </names>
          <xref>
            <primaryRef db="psi-mi" dbAc="MI:0488" id="MI:0329" refType="identity" refTypeAc="MI:0356">
              <attributeList>
                <attribute name="comment" nameAc="MI:0612">This document is the result of automatic conversion of some file to PSI-MI 2.5 format. The requested data was unavailable in the original file.</attribute>
              </attributeList>
            </primaryRef>
          </xref>
        </interactorType>
        <names>
          <shortLabel>E-cadherin signaling in keratinocytes</shortLabel>
        </names>
      </interactor>
      <interactor id="242">
        <interactorType>
          <names>
            <shortLabel>unknown participant</shortLabel>
          </names>
          <xref>
            <primaryRef db="psi-mi" dbAc="MI:0488" id="MI:0329" refType="identity" refTypeAc="MI:0356">
              <attributeList>
                <attribute name="comment" nameAc="MI:0612">This document is the result of automatic conversion of some file to PSI-MI 2.5 format. The requested data was unavailable in the original file.</attribute>
              </attributeList>
            </primaryRef>
          </xref>
        </interactorType>
        <names>
          <shortLabel>IL2-mediated signaling events</shortLabel>
        </names>
      </interactor>
      <interactor id="243">
        <interactorType>
          <names>
            <shortLabel>unknown participant</shortLabel>
          </names>
          <xref>
            <primaryRef db="psi-mi" dbAc="MI:0488" id="MI:0329" refType="identity" refTypeAc="MI:0356">
              <attributeList>
                <attribute name="comment" nameAc="MI:0612">This document is the result of automatic conversion of some file to PSI-MI 2.5 format. The requested data was unavailable in the original file.</attribute>
              </attributeList>
            </primaryRef>
          </xref>
        </interactorType>
        <names>
          <shortLabel>RXR and RAR heterodimerization with other nuclear receptor</shortLabel>
        </names>
      </interactor>
      <interactor id="244">
        <interactorType>
          <names>
            <shortLabel>unknown participant</shortLabel>
          </names>
          <xref>
            <primaryRef db="psi-mi" dbAc="MI:0488" id="MI:0329" refType="identity" refTypeAc="MI:0356">
              <attributeList>
                <attribute name="comment" nameAc="MI:0612">This document is the result of automatic conversion of some file to PSI-MI 2.5 format. The requested data was unavailable in the original file.</attribute>
              </attributeList>
            </primaryRef>
          </xref>
        </interactorType>
        <names>
          <shortLabel>Manic Depressive Psychosis</shortLabel>
        </names>
      </interactor>
      <interactor id="245">
        <interactorType>
          <names>
            <shortLabel>unknown participant</shortLabel>
          </names>
          <xref>
            <primaryRef db="psi-mi" dbAc="MI:0488" id="MI:0329" refType="identity" refTypeAc="MI:0356">
              <attributeList>
                <attribute name="comment" nameAc="MI:0612">This document is the result of automatic conversion of some file to PSI-MI 2.5 format. The requested data was unavailable in the original file.</attribute>
              </attributeList>
            </primaryRef>
          </xref>
        </interactorType>
        <names>
          <shortLabel>Sleep Bruxism</shortLabel>
        </names>
      </interactor>
      <interactor id="246">
        <interactorType>
          <names>
            <shortLabel>unknown participant</shortLabel>
          </names>
          <xref>
            <primaryRef db="psi-mi" dbAc="MI:0488" id="MI:0329" refType="identity" refTypeAc="MI:0356">
              <attributeList>
                <attribute name="comment" nameAc="MI:0612">This document is the result of automatic conversion of some file to PSI-MI 2.5 format. The requested data was unavailable in the original file.</attribute>
              </attributeList>
            </primaryRef>
          </xref>
        </interactorType>
        <names>
          <shortLabel>Fatigue Syndrome</shortLabel>
        </names>
      </interactor>
      <interactor id="247">
        <interactorType>
          <names>
            <shortLabel>unknown participant</shortLabel>
          </names>
          <xref>
            <primaryRef db="psi-mi" dbAc="MI:0488" id="MI:0329" refType="identity" refTypeAc="MI:0356">
              <attributeList>
                <attribute name="comment" nameAc="MI:0612">This document is the result of automatic conversion of some file to PSI-MI 2.5 format. The requested data was unavailable in the original file.</attribute>
              </attributeList>
            </primaryRef>
          </xref>
        </interactorType>
        <names>
          <shortLabel>Endogenous TLR signaling</shortLabel>
        </names>
      </interactor>
      <interactor id="248">
        <interactorType>
          <names>
            <shortLabel>unknown participant</shortLabel>
          </names>
          <xref>
            <primaryRef db="psi-mi" dbAc="MI:0488" id="MI:0329" refType="identity" refTypeAc="MI:0356">
              <attributeList>
                <attribute name="comment" nameAc="MI:0612">This document is the result of automatic conversion of some file to PSI-MI 2.5 format. The requested data was unavailable in the original file.</attribute>
              </attributeList>
            </primaryRef>
          </xref>
        </interactorType>
        <names>
          <shortLabel>Lambert-Eaton Myasthenic Syndrome</shortLabel>
        </names>
      </interactor>
      <interactor id="249">
        <interactorType>
          <names>
            <shortLabel>unknown participant</shortLabel>
          </names>
          <xref>
            <primaryRef db="psi-mi" dbAc="MI:0488" id="MI:0329" refType="identity" refTypeAc="MI:0356">
              <attributeList>
                <attribute name="comment" nameAc="MI:0612">This document is the result of automatic conversion of some file to PSI-MI 2.5 format. The requested data was unavailable in the original file.</attribute>
              </attributeList>
            </primaryRef>
          </xref>
        </interactorType>
        <names>
          <shortLabel>Validated targets of C-MYC transcriptional activation</shortLabel>
        </names>
      </interactor>
      <interactor id="250">
        <interactorType>
          <names>
            <shortLabel>unknown participant</shortLabel>
          </names>
          <xref>
            <primaryRef db="psi-mi" dbAc="MI:0488" id="MI:0329" refType="identity" refTypeAc="MI:0356">
              <attributeList>
                <attribute name="comment" nameAc="MI:0612">This document is the result of automatic conversion of some file to PSI-MI 2.5 format. The requested data was unavailable in the original file.</attribute>
              </attributeList>
            </primaryRef>
          </xref>
        </interactorType>
        <names>
          <shortLabel>ErbB2/ErbB3 signaling events</shortLabel>
        </names>
      </interactor>
      <interactor id="251">
        <interactorType>
          <names>
            <shortLabel>unknown participant</shortLabel>
          </names>
          <xref>
            <primaryRef db="psi-mi" dbAc="MI:0488" id="MI:0329" refType="identity" refTypeAc="MI:0356">
              <attributeList>
                <attribute name="comment" nameAc="MI:0612">This document is the result of automatic conversion of some file to PSI-MI 2.5 format. The requested data was unavailable in the original file.</attribute>
              </attributeList>
            </primaryRef>
          </xref>
        </interactorType>
        <names>
          <shortLabel>Signaling mediated by p38-gamma and p38-delta</shortLabel>
        </names>
      </interactor>
      <interactor id="252">
        <interactorType>
          <names>
            <shortLabel>unknown participant</shortLabel>
          </names>
          <xref>
            <primaryRef db="psi-mi" dbAc="MI:0488" id="MI:0329" refType="identity" refTypeAc="MI:0356">
              <attributeList>
                <attribute name="comment" nameAc="MI:0612">This document is the result of automatic conversion of some file to PSI-MI 2.5 format. The requested data was unavailable in the original file.</attribute>
              </attributeList>
            </primaryRef>
          </xref>
        </interactorType>
        <names>
          <shortLabel>Vasospasm</shortLabel>
        </names>
      </interactor>
      <interactor id="253">
        <interactorType>
          <names>
            <shortLabel>unknown participant</shortLabel>
          </names>
          <xref>
            <primaryRef db="psi-mi" dbAc="MI:0488" id="MI:0329" refType="identity" refTypeAc="MI:0356">
              <attributeList>
                <attribute name="comment" nameAc="MI:0612">This document is the result of automatic conversion of some file to PSI-MI 2.5 format. The requested data was unavailable in the original file.</attribute>
              </attributeList>
            </primaryRef>
          </xref>
        </interactorType>
        <names>
          <shortLabel>ALK1 signaling events</shortLabel>
        </names>
      </interactor>
      <interactor id="254">
        <interactorType>
          <names>
            <shortLabel>unknown participant</shortLabel>
          </names>
          <xref>
            <primaryRef db="psi-mi" dbAc="MI:0488" id="MI:0329" refType="identity" refTypeAc="MI:0356">
              <attributeList>
                <attribute name="comment" nameAc="MI:0612">This document is the result of automatic conversion of some file to PSI-MI 2.5 format. The requested data was unavailable in the original file.</attribute>
              </attributeList>
            </primaryRef>
          </xref>
        </interactorType>
        <names>
          <shortLabel>p53 pathway</shortLabel>
        </names>
      </interactor>
      <interactor id="255">
        <interactorType>
          <names>
            <shortLabel>unknown participant</shortLabel>
          </names>
          <xref>
            <primaryRef db="psi-mi" dbAc="MI:0488" id="MI:0329" refType="identity" refTypeAc="MI:0356">
              <attributeList>
                <attribute name="comment" nameAc="MI:0612">This document is the result of automatic conversion of some file to PSI-MI 2.5 format. The requested data was unavailable in the original file.</attribute>
              </attributeList>
            </primaryRef>
          </xref>
        </interactorType>
        <names>
          <shortLabel>Cataplexy</shortLabel>
        </names>
      </interactor>
      <interactor id="256">
        <interactorType>
          <names>
            <shortLabel>unknown participant</shortLabel>
          </names>
          <xref>
            <primaryRef db="psi-mi" dbAc="MI:0488" id="MI:0329" refType="identity" refTypeAc="MI:0356">
              <attributeList>
                <attribute name="comment" nameAc="MI:0612">This document is the result of automatic conversion of some file to PSI-MI 2.5 format. The requested data was unavailable in the original file.</attribute>
              </attributeList>
            </primaryRef>
          </xref>
        </interactorType>
        <names>
          <shortLabel>Refsum Disease</shortLabel>
        </names>
      </interactor>
      <interactor id="257">
        <interactorType>
          <names>
            <shortLabel>unknown participant</shortLabel>
          </names>
          <xref>
            <primaryRef db="psi-mi" dbAc="MI:0488" id="MI:0329" refType="identity" refTypeAc="MI:0356">
              <attributeList>
                <attribute name="comment" nameAc="MI:0612">This document is the result of automatic conversion of some file to PSI-MI 2.5 format. The requested data was unavailable in the original file.</attribute>
              </attributeList>
            </primaryRef>
          </xref>
        </interactorType>
        <names>
          <shortLabel>Stabilization and expansion of the E-cadherin adherens junction</shortLabel>
        </names>
      </interactor>
      <interactor id="258">
        <interactorType>
          <names>
            <shortLabel>unknown participant</shortLabel>
          </names>
          <xref>
            <primaryRef db="psi-mi" dbAc="MI:0488" id="MI:0329" refType="identity" refTypeAc="MI:0356">
              <attributeList>
                <attribute name="comment" nameAc="MI:0612">This document is the result of automatic conversion of some file to PSI-MI 2.5 format. The requested data was unavailable in the original file.</attribute>
              </attributeList>
            </primaryRef>
          </xref>
        </interactorType>
        <names>
          <shortLabel>Agoraphobia</shortLabel>
        </names>
      </interactor>
      <interactor id="259">
        <interactorType>
          <names>
            <shortLabel>unknown participant</shortLabel>
          </names>
          <xref>
            <primaryRef db="psi-mi" dbAc="MI:0488" id="MI:0329" refType="identity" refTypeAc="MI:0356">
              <attributeList>
                <attribute name="comment" nameAc="MI:0612">This document is the result of automatic conversion of some file to PSI-MI 2.5 format. The requested data was unavailable in the original file.</attribute>
              </attributeList>
            </primaryRef>
          </xref>
        </interactorType>
        <names>
          <shortLabel>Glycogen Storage Disease</shortLabel>
        </names>
      </interactor>
      <interactor id="260">
        <interactorType>
          <names>
            <shortLabel>unknown participant</shortLabel>
          </names>
          <xref>
            <primaryRef db="psi-mi" dbAc="MI:0488" id="MI:0329" refType="identity" refTypeAc="MI:0356">
              <attributeList>
                <attribute name="comment" nameAc="MI:0612">This document is the result of automatic conversion of some file to PSI-MI 2.5 format. The requested data was unavailable in the original file.</attribute>
              </attributeList>
            </primaryRef>
          </xref>
        </interactorType>
        <names>
          <shortLabel>Glypican 1 network</shortLabel>
        </names>
      </interactor>
      <interactor id="261">
        <interactorType>
          <names>
            <shortLabel>unknown participant</shortLabel>
          </names>
          <xref>
            <primaryRef db="psi-mi" dbAc="MI:0488" id="MI:0329" refType="identity" refTypeAc="MI:0356">
              <attributeList>
                <attribute name="comment" nameAc="MI:0612">This document is the result of automatic conversion of some file to PSI-MI 2.5 format. The requested data was unavailable in the original file.</attribute>
              </attributeList>
            </primaryRef>
          </xref>
        </interactorType>
        <names>
          <shortLabel>Huntington disease</shortLabel>
        </names>
      </interactor>
      <interactor id="262">
        <interactorType>
          <names>
            <shortLabel>unknown participant</shortLabel>
          </names>
          <xref>
            <primaryRef db="psi-mi" dbAc="MI:0488" id="MI:0329" refType="identity" refTypeAc="MI:0356">
              <attributeList>
                <attribute name="comment" nameAc="MI:0612">This document is the result of automatic conversion of some file to PSI-MI 2.5 format. The requested data was unavailable in the original file.</attribute>
              </attributeList>
            </primaryRef>
          </xref>
        </interactorType>
        <names>
          <shortLabel>Nongenotropic Androgen signaling</shortLabel>
        </names>
      </interactor>
      <interactor id="263">
        <interactorType>
          <names>
            <shortLabel>unknown participant</shortLabel>
          </names>
          <xref>
            <primaryRef db="psi-mi" dbAc="MI:0488" id="MI:0329" refType="identity" refTypeAc="MI:0356">
              <attributeList>
                <attribute name="comment" nameAc="MI:0612">This document is the result of automatic conversion of some file to PSI-MI 2.5 format. The requested data was unavailable in the original file.</attribute>
              </attributeList>
            </primaryRef>
          </xref>
        </interactorType>
        <names>
          <shortLabel>Lesch-Nyhan Syndrome</shortLabel>
        </names>
      </interactor>
      <interactor id="264">
        <interactorType>
          <names>
            <shortLabel>unknown participant</shortLabel>
          </names>
          <xref>
            <primaryRef db="psi-mi" dbAc="MI:0488" id="MI:0329" refType="identity" refTypeAc="MI:0356">
              <attributeList>
                <attribute name="comment" nameAc="MI:0612">This document is the result of automatic conversion of some file to PSI-MI 2.5 format. The requested data was unavailable in the original file.</attribute>
              </attributeList>
            </primaryRef>
          </xref>
        </interactorType>
        <names>
          <shortLabel>FOXA transcription factor networks</shortLabel>
        </names>
      </interactor>
      <interactor id="265">
        <interactorType>
          <names>
            <shortLabel>unknown participant</shortLabel>
          </names>
          <xref>
            <primaryRef db="psi-mi" dbAc="MI:0488" id="MI:0329" refType="identity" refTypeAc="MI:0356">
              <attributeList>
                <attribute name="comment" nameAc="MI:0612">This document is the result of automatic conversion of some file to PSI-MI 2.5 format. The requested data was unavailable in the original file.</attribute>
              </attributeList>
            </primaryRef>
          </xref>
        </interactorType>
        <names>
          <shortLabel>Signaling events mediated by focal adhesion kinase</shortLabel>
        </names>
      </interactor>
      <interactor id="266">
        <interactorType>
          <names>
            <shortLabel>unknown participant</shortLabel>
          </names>
          <xref>
            <primaryRef db="psi-mi" dbAc="MI:0488" id="MI:0329" refType="identity" refTypeAc="MI:0356">
              <attributeList>
                <attribute name="comment" nameAc="MI:0612">This document is the result of automatic conversion of some file to PSI-MI 2.5 format. The requested data was unavailable in the original file.</attribute>
              </attributeList>
            </primaryRef>
          </xref>
        </interactorType>
        <names>
          <shortLabel>FOXA2 and FOXA3 transcription factor networks</shortLabel>
        </names>
      </interactor>
      <interactor id="267">
        <interactorType>
          <names>
            <shortLabel>unknown participant</shortLabel>
          </names>
          <xref>
            <primaryRef db="psi-mi" dbAc="MI:0488" id="MI:0329" refType="identity" refTypeAc="MI:0356">
              <attributeList>
                <attribute name="comment" nameAc="MI:0612">This document is the result of automatic conversion of some file to PSI-MI 2.5 format. The requested data was unavailable in the original file.</attribute>
              </attributeList>
            </primaryRef>
          </xref>
        </interactorType>
        <names>
          <shortLabel>Pantothenate Kinase-Associated Neurodegeneration</shortLabel>
        </names>
      </interactor>
      <interactor id="268">
        <interactorType>
          <names>
            <shortLabel>unknown participant</shortLabel>
          </names>
          <xref>
            <primaryRef db="psi-mi" dbAc="MI:0488" id="MI:0329" refType="identity" refTypeAc="MI:0356">
              <attributeList>
                <attribute name="comment" nameAc="MI:0612">This document is the result of automatic conversion of some file to PSI-MI 2.5 format. The requested data was unavailable in the original file.</attribute>
              </attributeList>
            </primaryRef>
          </xref>
        </interactorType>
        <names>
          <shortLabel>Regulation of Androgen receptor activity</shortLabel>
        </names>
      </interactor>
      <interactor id="269">
        <interactorType>
          <names>
            <shortLabel>unknown participant</shortLabel>
          </names>
          <xref>
            <primaryRef db="psi-mi" dbAc="MI:0488" id="MI:0329" refType="identity" refTypeAc="MI:0356">
              <attributeList>
                <attribute name="comment" nameAc="MI:0612">This document is the result of automatic conversion of some file to PSI-MI 2.5 format. The requested data was unavailable in the original file.</attribute>
              </attributeList>
            </primaryRef>
          </xref>
        </interactorType>
        <names>
          <shortLabel>Trk receptor signaling mediated by the MAPK pathway</shortLabel>
        </names>
      </interactor>
      <interactor id="270">
        <interactorType>
          <names>
            <shortLabel>unknown participant</shortLabel>
          </names>
          <xref>
            <primaryRef db="psi-mi" dbAc="MI:0488" id="MI:0329" refType="identity" refTypeAc="MI:0356">
              <attributeList>
                <attribute name="comment" nameAc="MI:0612">This document is the result of automatic conversion of some file to PSI-MI 2.5 format. The requested data was unavailable in the original file.</attribute>
              </attributeList>
            </primaryRef>
          </xref>
        </interactorType>
        <names>
          <shortLabel>ErbB4 signaling events</shortLabel>
        </names>
      </interactor>
      <interactor id="271">
        <interactorType>
          <names>
            <shortLabel>unknown participant</shortLabel>
          </names>
          <xref>
            <primaryRef db="psi-mi" dbAc="MI:0488" id="MI:0329" refType="identity" refTypeAc="MI:0356">
              <attributeList>
                <attribute name="comment" nameAc="MI:0612">This document is the result of automatic conversion of some file to PSI-MI 2.5 format. The requested data was unavailable in the original file.</attribute>
              </attributeList>
            </primaryRef>
          </xref>
        </interactorType>
        <names>
          <shortLabel>Femoral Neuropathy</shortLabel>
        </names>
      </interactor>
      <interactor id="272">
        <interactorType>
          <names>
            <shortLabel>unknown participant</shortLabel>
          </names>
          <xref>
            <primaryRef db="psi-mi" dbAc="MI:0488" id="MI:0329" refType="identity" refTypeAc="MI:0356">
              <attributeList>
                <attribute name="comment" nameAc="MI:0612">This document is the result of automatic conversion of some file to PSI-MI 2.5 format. The requested data was unavailable in the original file.</attribute>
              </attributeList>
            </primaryRef>
          </xref>
        </interactorType>
        <names>
          <shortLabel>Chorea</shortLabel>
        </names>
      </interactor>
      <interactor id="273">
        <interactorType>
          <names>
            <shortLabel>unknown participant</shortLabel>
          </names>
          <xref>
            <primaryRef db="psi-mi" dbAc="MI:0488" id="MI:0329" refType="identity" refTypeAc="MI:0356">
              <attributeList>
                <attribute name="comment" nameAc="MI:0612">This document is the result of automatic conversion of some file to PSI-MI 2.5 format. The requested data was unavailable in the original file.</attribute>
              </attributeList>
            </primaryRef>
          </xref>
        </interactorType>
        <names>
          <shortLabel>Calcineurin-regulated NFAT-dependent transcription in lymphocytes</shortLabel>
        </names>
      </interactor>
      <interactor id="274">
        <interactorType>
          <names>
            <shortLabel>unknown participant</shortLabel>
          </names>
          <xref>
            <primaryRef db="psi-mi" dbAc="MI:0488" id="MI:0329" refType="identity" refTypeAc="MI:0356">
              <attributeList>
                <attribute name="comment" nameAc="MI:0612">This document is the result of automatic conversion of some file to PSI-MI 2.5 format. The requested data was unavailable in the original file.</attribute>
              </attributeList>
            </primaryRef>
          </xref>
        </interactorType>
        <names>
          <shortLabel>Canavan Disease</shortLabel>
        </names>
      </interactor>
      <interactor id="275">
        <interactorType>
          <names>
            <shortLabel>unknown participant</shortLabel>
          </names>
          <xref>
            <primaryRef db="psi-mi" dbAc="MI:0488" id="MI:0329" refType="identity" refTypeAc="MI:0356">
              <attributeList>
                <attribute name="comment" nameAc="MI:0612">This document is the result of automatic conversion of some file to PSI-MI 2.5 format. The requested data was unavailable in the original file.</attribute>
              </attributeList>
            </primaryRef>
          </xref>
        </interactorType>
        <names>
          <shortLabel>Eosinophilia-Myalgia Syndrome</shortLabel>
        </names>
      </interactor>
      <interactor id="276">
        <interactorType>
          <names>
            <shortLabel>unknown participant</shortLabel>
          </names>
          <xref>
            <primaryRef db="psi-mi" dbAc="MI:0488" id="MI:0329" refType="identity" refTypeAc="MI:0356">
              <attributeList>
                <attribute name="comment" nameAc="MI:0612">This document is the result of automatic conversion of some file to PSI-MI 2.5 format. The requested data was unavailable in the original file.</attribute>
              </attributeList>
            </primaryRef>
          </xref>
        </interactorType>
        <names>
          <shortLabel>Internalization of ErbB1</shortLabel>
        </names>
      </interactor>
      <interactor id="277">
        <interactorType>
          <names>
            <shortLabel>unknown participant</shortLabel>
          </names>
          <xref>
            <primaryRef db="psi-mi" dbAc="MI:0488" id="MI:0329" refType="identity" refTypeAc="MI:0356">
              <attributeList>
                <attribute name="comment" nameAc="MI:0612">This document is the result of automatic conversion of some file to PSI-MI 2.5 format. The requested data was unavailable in the original file.</attribute>
              </attributeList>
            </primaryRef>
          </xref>
        </interactorType>
        <names>
          <shortLabel>Accessory Nerve Disease</shortLabel>
        </names>
      </interactor>
      <interactor id="278">
        <interactorType>
          <names>
            <shortLabel>unknown participant</shortLabel>
          </names>
          <xref>
            <primaryRef db="psi-mi" dbAc="MI:0488" id="MI:0329" refType="identity" refTypeAc="MI:0356">
              <attributeList>
                <attribute name="comment" nameAc="MI:0612">This document is the result of automatic conversion of some file to PSI-MI 2.5 format. The requested data was unavailable in the original file.</attribute>
              </attributeList>
            </primaryRef>
          </xref>
        </interactorType>
        <names>
          <shortLabel>Regulation of RAC1 activity</shortLabel>
        </names>
      </interactor>
      <interactor id="279">
        <interactorType>
          <names>
            <shortLabel>unknown participant</shortLabel>
          </names>
          <xref>
            <primaryRef db="psi-mi" dbAc="MI:0488" id="MI:0329" refType="identity" refTypeAc="MI:0356">
              <attributeList>
                <attribute name="comment" nameAc="MI:0612">This document is the result of automatic conversion of some file to PSI-MI 2.5 format. The requested data was unavailable in the original file.</attribute>
              </attributeList>
            </primaryRef>
          </xref>
        </interactorType>
        <names>
          <shortLabel>Progressive Supranuclear Palsy</shortLabel>
        </names>
      </interactor>
      <interactor id="280">
        <interactorType>
          <names>
            <shortLabel>unknown participant</shortLabel>
          </names>
          <xref>
            <primaryRef db="psi-mi" dbAc="MI:0488" id="MI:0329" refType="identity" refTypeAc="MI:0356">
              <attributeList>
                <attribute name="comment" nameAc="MI:0612">This document is the result of automatic conversion of some file to PSI-MI 2.5 format. The requested data was unavailable in the original file.</attribute>
              </attributeList>
            </primaryRef>
          </xref>
        </interactorType>
        <names>
          <shortLabel>EPHA2 forward signaling</shortLabel>
        </names>
      </interactor>
      <interactor id="281">
        <interactorType>
          <names>
            <shortLabel>unknown participant</shortLabel>
          </names>
          <xref>
            <primaryRef db="psi-mi" dbAc="MI:0488" id="MI:0329" refType="identity" refTypeAc="MI:0356">
              <attributeList>
                <attribute name="comment" nameAc="MI:0612">This document is the result of automatic conversion of some file to PSI-MI 2.5 format. The requested data was unavailable in the original file.</attribute>
              </attributeList>
            </primaryRef>
          </xref>
        </interactorType>
        <names>
          <shortLabel>IL23-mediated signaling events</shortLabel>
        </names>
      </interactor>
      <interactor id="282">
        <interactorType>
          <names>
            <shortLabel>unknown participant</shortLabel>
          </names>
          <xref>
            <primaryRef db="psi-mi" dbAc="MI:0488" id="MI:0329" refType="identity" refTypeAc="MI:0356">
              <attributeList>
                <attribute name="comment" nameAc="MI:0612">This document is the result of automatic conversion of some file to PSI-MI 2.5 format. The requested data was unavailable in the original file.</attribute>
              </attributeList>
            </primaryRef>
          </xref>
        </interactorType>
        <names>
          <shortLabel>Paraneoplastic Polyneuropathy</shortLabel>
        </names>
      </interactor>
      <interactor id="283">
        <interactorType>
          <names>
            <shortLabel>unknown participant</shortLabel>
          </names>
          <xref>
            <primaryRef db="psi-mi" dbAc="MI:0488" id="MI:0329" refType="identity" refTypeAc="MI:0356">
              <attributeList>
                <attribute name="comment" nameAc="MI:0612">This document is the result of automatic conversion of some file to PSI-MI 2.5 format. The requested data was unavailable in the original file.</attribute>
              </attributeList>
            </primaryRef>
          </xref>
        </interactorType>
        <names>
          <shortLabel>EphrinA-EPHA pathway</shortLabel>
        </names>
      </interactor>
      <interactor id="284">
        <interactorType>
          <names>
            <shortLabel>unknown participant</shortLabel>
          </names>
          <xref>
            <primaryRef db="psi-mi" dbAc="MI:0488" id="MI:0329" refType="identity" refTypeAc="MI:0356">
              <attributeList>
                <attribute name="comment" nameAc="MI:0612">This document is the result of automatic conversion of some file to PSI-MI 2.5 format. The requested data was unavailable in the original file.</attribute>
              </attributeList>
            </primaryRef>
          </xref>
        </interactorType>
        <names>
          <shortLabel>Gait Ataxia</shortLabel>
        </names>
      </interactor>
      <interactor id="285">
        <interactorType>
          <names>
            <shortLabel>unknown participant</shortLabel>
          </names>
          <xref>
            <primaryRef db="psi-mi" dbAc="MI:0488" id="MI:0329" refType="identity" refTypeAc="MI:0356">
              <attributeList>
                <attribute name="comment" nameAc="MI:0612">This document is the result of automatic conversion of some file to PSI-MI 2.5 format. The requested data was unavailable in the original file.</attribute>
              </attributeList>
            </primaryRef>
          </xref>
        </interactorType>
        <names>
          <shortLabel>Paraplegia</shortLabel>
        </names>
      </interactor>
      <interactor id="286">
        <interactorType>
          <names>
            <shortLabel>unknown participant</shortLabel>
          </names>
          <xref>
            <primaryRef db="psi-mi" dbAc="MI:0488" id="MI:0329" refType="identity" refTypeAc="MI:0356">
              <attributeList>
                <attribute name="comment" nameAc="MI:0612">This document is the result of automatic conversion of some file to PSI-MI 2.5 format. The requested data was unavailable in the original file.</attribute>
              </attributeList>
            </primaryRef>
          </xref>
        </interactorType>
        <names>
          <shortLabel>Signaling events mediated by VEGFR1 and VEGFR2</shortLabel>
        </names>
      </interactor>
      <interactor id="287">
        <interactorType>
          <names>
            <shortLabel>unknown participant</shortLabel>
          </names>
          <xref>
            <primaryRef db="psi-mi" dbAc="MI:0488" id="MI:0329" refType="identity" refTypeAc="MI:0356">
              <attributeList>
                <attribute name="comment" nameAc="MI:0612">This document is the result of automatic conversion of some file to PSI-MI 2.5 format. The requested data was unavailable in the original file.</attribute>
              </attributeList>
            </primaryRef>
          </xref>
        </interactorType>
        <names>
          <shortLabel>Autonomic Dysreflexia</shortLabel>
        </names>
      </interactor>
      <interactor id="288">
        <interactorType>
          <names>
            <shortLabel>unknown participant</shortLabel>
          </names>
          <xref>
            <primaryRef db="psi-mi" dbAc="MI:0488" id="MI:0329" refType="identity" refTypeAc="MI:0356">
              <attributeList>
                <attribute name="comment" nameAc="MI:0612">This document is the result of automatic conversion of some file to PSI-MI 2.5 format. The requested data was unavailable in the original file.</attribute>
              </attributeList>
            </primaryRef>
          </xref>
        </interactorType>
        <names>
          <shortLabel>Sciatica</shortLabel>
        </names>
      </interactor>
      <interactor id="289">
        <interactorType>
          <names>
            <shortLabel>unknown participant</shortLabel>
          </names>
          <xref>
            <primaryRef db="psi-mi" dbAc="MI:0488" id="MI:0329" refType="identity" refTypeAc="MI:0356">
              <attributeList>
                <attribute name="comment" nameAc="MI:0612">This document is the result of automatic conversion of some file to PSI-MI 2.5 format. The requested data was unavailable in the original file.</attribute>
              </attributeList>
            </primaryRef>
          </xref>
        </interactorType>
        <names>
          <shortLabel>C-MYC pathway</shortLabel>
        </names>
      </interactor>
      <interactor id="290">
        <interactorType>
          <names>
            <shortLabel>unknown participant</shortLabel>
          </names>
          <xref>
            <primaryRef db="psi-mi" dbAc="MI:0488" id="MI:0329" refType="identity" refTypeAc="MI:0356">
              <attributeList>
                <attribute name="comment" nameAc="MI:0612">This document is the result of automatic conversion of some file to PSI-MI 2.5 format. The requested data was unavailable in the original file.</attribute>
              </attributeList>
            </primaryRef>
          </xref>
        </interactorType>
        <names>
          <shortLabel>EPHA forward signaling</shortLabel>
        </names>
      </interactor>
      <interactor id="291">
        <interactorType>
          <names>
            <shortLabel>unknown participant</shortLabel>
          </names>
          <xref>
            <primaryRef db="psi-mi" dbAc="MI:0488" id="MI:0329" refType="identity" refTypeAc="MI:0356">
              <attributeList>
                <attribute name="comment" nameAc="MI:0612">This document is the result of automatic conversion of some file to PSI-MI 2.5 format. The requested data was unavailable in the original file.</attribute>
              </attributeList>
            </primaryRef>
          </xref>
        </interactorType>
        <names>
          <shortLabel>Tuberous Sclerosis</shortLabel>
        </names>
      </interactor>
      <interactor id="292">
        <interactorType>
          <names>
            <shortLabel>unknown participant</shortLabel>
          </names>
          <xref>
            <primaryRef db="psi-mi" dbAc="MI:0488" id="MI:0329" refType="identity" refTypeAc="MI:0356">
              <attributeList>
                <attribute name="comment" nameAc="MI:0612">This document is the result of automatic conversion of some file to PSI-MI 2.5 format. The requested data was unavailable in the original file.</attribute>
              </attributeList>
            </primaryRef>
          </xref>
        </interactorType>
        <names>
          <shortLabel>Signaling events mediated by TCPTP</shortLabel>
        </names>
      </interactor>
      <interactor id="293">
        <interactorType>
          <names>
            <shortLabel>unknown participant</shortLabel>
          </names>
          <xref>
            <primaryRef db="psi-mi" dbAc="MI:0488" id="MI:0329" refType="identity" refTypeAc="MI:0356">
              <attributeList>
                <attribute name="comment" nameAc="MI:0612">This document is the result of automatic conversion of some file to PSI-MI 2.5 format. The requested data was unavailable in the original file.</attribute>
              </attributeList>
            </primaryRef>
          </xref>
        </interactorType>
        <names>
          <shortLabel>Signaling events mediated by HDAC Class II</shortLabel>
        </names>
      </interactor>
      <interactor id="294">
        <interactorType>
          <names>
            <shortLabel>unknown participant</shortLabel>
          </names>
          <xref>
            <primaryRef db="psi-mi" dbAc="MI:0488" id="MI:0329" refType="identity" refTypeAc="MI:0356">
              <attributeList>
                <attribute name="comment" nameAc="MI:0612">This document is the result of automatic conversion of some file to PSI-MI 2.5 format. The requested data was unavailable in the original file.</attribute>
              </attributeList>
            </primaryRef>
          </xref>
        </interactorType>
        <names>
          <shortLabel>Regulation of nuclear SMAD2/3 signaling</shortLabel>
        </names>
      </interactor>
      <interactor id="295">
        <interactorType>
          <names>
            <shortLabel>unknown participant</shortLabel>
          </names>
          <xref>
            <primaryRef db="psi-mi" dbAc="MI:0488" id="MI:0329" refType="identity" refTypeAc="MI:0356">
              <attributeList>
                <attribute name="comment" nameAc="MI:0612">This document is the result of automatic conversion of some file to PSI-MI 2.5 format. The requested data was unavailable in the original file.</attribute>
              </attributeList>
            </primaryRef>
          </xref>
        </interactorType>
        <names>
          <shortLabel>S1P5 pathway</shortLabel>
        </names>
      </interactor>
      <interactor id="296">
        <interactorType>
          <names>
            <shortLabel>unknown participant</shortLabel>
          </names>
          <xref>
            <primaryRef db="psi-mi" dbAc="MI:0488" id="MI:0329" refType="identity" refTypeAc="MI:0356">
              <attributeList>
                <attribute name="comment" nameAc="MI:0612">This document is the result of automatic conversion of some file to PSI-MI 2.5 format. The requested data was unavailable in the original file.</attribute>
              </attributeList>
            </primaryRef>
          </xref>
        </interactorType>
        <names>
          <shortLabel>Regulation of p38-alpha and p38-beta</shortLabel>
        </names>
      </interactor>
      <interactor id="297">
        <interactorType>
          <names>
            <shortLabel>unknown participant</shortLabel>
          </names>
          <xref>
            <primaryRef db="psi-mi" dbAc="MI:0488" id="MI:0329" refType="identity" refTypeAc="MI:0356">
              <attributeList>
                <attribute name="comment" nameAc="MI:0612">This document is the result of automatic conversion of some file to PSI-MI 2.5 format. The requested data was unavailable in the original file.</attribute>
              </attributeList>
            </primaryRef>
          </xref>
        </interactorType>
        <names>
          <shortLabel>Regulation of RhoA activity</shortLabel>
        </names>
      </interactor>
      <interactor id="298">
        <interactorType>
          <names>
            <shortLabel>unknown participant</shortLabel>
          </names>
          <xref>
            <primaryRef db="psi-mi" dbAc="MI:0488" id="MI:0329" refType="identity" refTypeAc="MI:0356">
              <attributeList>
                <attribute name="comment" nameAc="MI:0612">This document is the result of automatic conversion of some file to PSI-MI 2.5 format. The requested data was unavailable in the original file.</attribute>
              </attributeList>
            </primaryRef>
          </xref>
        </interactorType>
        <names>
          <shortLabel>EPO signaling pathway</shortLabel>
        </names>
      </interactor>
      <interactor id="299">
        <interactorType>
          <names>
            <shortLabel>unknown participant</shortLabel>
          </names>
          <xref>
            <primaryRef db="psi-mi" dbAc="MI:0488" id="MI:0329" refType="identity" refTypeAc="MI:0356">
              <attributeList>
                <attribute name="comment" nameAc="MI:0612">This document is the result of automatic conversion of some file to PSI-MI 2.5 format. The requested data was unavailable in the original file.</attribute>
              </attributeList>
            </primaryRef>
          </xref>
        </interactorType>
        <names>
          <shortLabel>Arf6 trafficking events</shortLabel>
        </names>
      </interactor>
      <interactor id="300">
        <interactorType>
          <names>
            <shortLabel>unknown participant</shortLabel>
          </names>
          <xref>
            <primaryRef db="psi-mi" dbAc="MI:0488" id="MI:0329" refType="identity" refTypeAc="MI:0356">
              <attributeList>
                <attribute name="comment" nameAc="MI:0612">This document is the result of automatic conversion of some file to PSI-MI 2.5 format. The requested data was unavailable in the original file.</attribute>
              </attributeList>
            </primaryRef>
          </xref>
        </interactorType>
        <names>
          <shortLabel>Paranoid Disorders</shortLabel>
        </names>
      </interactor>
      <interactor id="301">
        <interactorType>
          <names>
            <shortLabel>unknown participant</shortLabel>
          </names>
          <xref>
            <primaryRef db="psi-mi" dbAc="MI:0488" id="MI:0329" refType="identity" refTypeAc="MI:0356">
              <attributeList>
                <attribute name="comment" nameAc="MI:0612">This document is the result of automatic conversion of some file to PSI-MI 2.5 format. The requested data was unavailable in the original file.</attribute>
              </attributeList>
            </primaryRef>
          </xref>
        </interactorType>
        <names>
          <shortLabel>AP-1 transcription factor network</shortLabel>
        </names>
      </interactor>
      <interactor id="302">
        <interactorType>
          <names>
            <shortLabel>unknown participant</shortLabel>
          </names>
          <xref>
            <primaryRef db="psi-mi" dbAc="MI:0488" id="MI:0329" refType="identity" refTypeAc="MI:0356">
              <attributeList>
                <attribute name="comment" nameAc="MI:0612">This document is the result of automatic conversion of some file to PSI-MI 2.5 format. The requested data was unavailable in the original file.</attribute>
              </attributeList>
            </primaryRef>
          </xref>
        </interactorType>
        <names>
          <shortLabel>IL4-mediated signaling events</shortLabel>
        </names>
      </interactor>
      <interactor id="303">
        <interactorType>
          <names>
            <shortLabel>unknown participant</shortLabel>
          </names>
          <xref>
            <primaryRef db="psi-mi" dbAc="MI:0488" id="MI:0329" refType="identity" refTypeAc="MI:0356">
              <attributeList>
                <attribute name="comment" nameAc="MI:0612">This document is the result of automatic conversion of some file to PSI-MI 2.5 format. The requested data was unavailable in the original file.</attribute>
              </attributeList>
            </primaryRef>
          </xref>
        </interactorType>
        <names>
          <shortLabel>Hypoxic and oxygen homeostasis regulation of HIF-1-alpha</shortLabel>
        </names>
      </interactor>
    </interactorList>
    <interactionList>
      <interaction id="3">
        <experimentList>
          <experimentDescription id="1">
            <bibref>
              <attributeList>
                <attribute name="comment" nameAc="MI:0612">This document is the result of automatic conversion of some file to PSI-MI 2.5 format. The requested data was unavailable in the original file.</attribute>
              </attributeList>
            </bibref>
            <interactionDetectionMethod>
              <names>
                <shortLabel>unspecified method</shortLabel>
              </names>
              <xref>
                <primaryRef db="psi-mi" dbAc="MI:0488" id="MI:0686" refType="identity" refTypeAc="MI:0356">
                  <attributeList>
                    <attribute name="comment" nameAc="MI:0612">This document is the result of automatic conversion of some file to PSI-MI 2.5 format. The requested data was unavailable in the original file.</attribute>
                  </attributeList>
                </primaryRef>
              </xref>
            </interactionDetectionMethod>
          </experimentDescription>
        </experimentList>
        <participantList>
          <participant id="1">
            <interactorRef>92</interactorRef>
          </participant>
          <participant id="3">
            <interactorRef>138</interactorRef>
          </participant>
        </participantList>
      </interaction>
      <interaction id="1">
        <experimentList>
          <experimentDescription id="2">
            <bibref>
              <attributeList>
                <attribute name="comment" nameAc="MI:0612">This document is the result of automatic conversion of some file to PSI-MI 2.5 format. The requested data was unavailable in the original file.</attribute>
              </attributeList>
            </bibref>
            <interactionDetectionMethod>
              <names>
                <shortLabel>unspecified method</shortLabel>
              </names>
              <xref>
                <primaryRef db="psi-mi" dbAc="MI:0488" id="MI:0686" refType="identity" refTypeAc="MI:0356">
                  <attributeList>
                    <attribute name="comment" nameAc="MI:0612">This document is the result of automatic conversion of some file to PSI-MI 2.5 format. The requested data was unavailable in the original file.</attribute>
                  </attributeList>
                </primaryRef>
              </xref>
            </interactionDetectionMethod>
          </experimentDescription>
        </experimentList>
        <participantList>
          <participant id="2">
            <interactorRef>217</interactorRef>
          </participant>
          <participant id="4">
            <interactorRef>100</interactorRef>
          </participant>
        </participantList>
      </interaction>
      <interaction id="2">
        <experimentList>
          <experimentDescription id="3">
            <bibref>
              <attributeList>
                <attribute name="comment" nameAc="MI:0612">This document is the result of automatic conversion of some file to PSI-MI 2.5 format. The requested data was unavailable in the original file.</attribute>
              </attributeList>
            </bibref>
            <interactionDetectionMethod>
              <names>
                <shortLabel>unspecified method</shortLabel>
              </names>
              <xref>
                <primaryRef db="psi-mi" dbAc="MI:0488" id="MI:0686" refType="identity" refTypeAc="MI:0356">
                  <attributeList>
                    <attribute name="comment" nameAc="MI:0612">This document is the result of automatic conversion of some file to PSI-MI 2.5 format. The requested data was unavailable in the original file.</attribute>
                  </attributeList>
                </primaryRef>
              </xref>
            </interactionDetectionMethod>
          </experimentDescription>
        </experimentList>
        <participantList>
          <participant id="1">
            <interactorRef>92</interactorRef>
          </participant>
          <participant id="5">
            <interactorRef>57</interactorRef>
          </participant>
        </participantList>
      </interaction>
      <interaction id="4">
        <experimentList>
          <experimentDescription id="4">
            <bibref>
              <attributeList>
                <attribute name="comment" nameAc="MI:0612">This document is the result of automatic conversion of some file to PSI-MI 2.5 format. The requested data was unavailable in the original file.</attribute>
              </attributeList>
            </bibref>
            <interactionDetectionMethod>
              <names>
                <shortLabel>unspecified method</shortLabel>
              </names>
              <xref>
                <primaryRef db="psi-mi" dbAc="MI:0488" id="MI:0686" refType="identity" refTypeAc="MI:0356">
                  <attributeList>
                    <attribute name="comment" nameAc="MI:0612">This document is the result of automatic conversion of some file to PSI-MI 2.5 format. The requested data was unavailable in the original file.</attribute>
                  </attributeList>
                </primaryRef>
              </xref>
            </interactionDetectionMethod>
          </experimentDescription>
        </experimentList>
        <participantList>
          <participant id="6">
            <interactorRef>175</interactorRef>
          </participant>
          <participant id="7">
            <interactorRef>273</interactorRef>
          </participant>
        </participantList>
      </interaction>
      <interaction id="5">
        <experimentList>
          <experimentDescription id="5">
            <bibref>
              <attributeList>
                <attribute name="comment" nameAc="MI:0612">This document is the result of automatic conversion of some file to PSI-MI 2.5 format. The requested data was unavailable in the original file.</attribute>
              </attributeList>
            </bibref>
            <interactionDetectionMethod>
              <names>
                <shortLabel>unspecified method</shortLabel>
              </names>
              <xref>
                <primaryRef db="psi-mi" dbAc="MI:0488" id="MI:0686" refType="identity" refTypeAc="MI:0356">
                  <attributeList>
                    <attribute name="comment" nameAc="MI:0612">This document is the result of automatic conversion of some file to PSI-MI 2.5 format. The requested data was unavailable in the original file.</attribute>
                  </attributeList>
                </primaryRef>
              </xref>
            </interactionDetectionMethod>
          </experimentDescription>
        </experimentList>
        <participantList>
          <participant id="8">
            <interactorRef>29</interactorRef>
          </participant>
          <participant id="9">
            <interactorRef>1</interactorRef>
          </participant>
        </participantList>
      </interaction>
      <interaction id="6">
        <experimentList>
          <experimentDescription id="6">
            <bibref>
              <attributeList>
                <attribute name="comment" nameAc="MI:0612">This document is the result of automatic conversion of some file to PSI-MI 2.5 format. The requested data was unavailable in the original file.</attribute>
              </attributeList>
            </bibref>
            <interactionDetectionMethod>
              <names>
                <shortLabel>unspecified method</shortLabel>
              </names>
              <xref>
                <primaryRef db="psi-mi" dbAc="MI:0488" id="MI:0686" refType="identity" refTypeAc="MI:0356">
                  <attributeList>
                    <attribute name="comment" nameAc="MI:0612">This document is the result of automatic conversion of some file to PSI-MI 2.5 format. The requested data was unavailable in the original file.</attribute>
                  </attributeList>
                </primaryRef>
              </xref>
            </interactionDetectionMethod>
          </experimentDescription>
        </experimentList>
        <participantList>
          <participant id="10">
            <interactorRef>227</interactorRef>
          </participant>
          <participant id="11">
            <interactorRef>203</interactorRef>
          </participant>
        </participantList>
      </interaction>
      <interaction id="7">
        <experimentList>
          <experimentDescription id="7">
            <bibref>
              <attributeList>
                <attribute name="comment" nameAc="MI:0612">This document is the result of automatic conversion of some file to PSI-MI 2.5 format. The requested data was unavailable in the original file.</attribute>
              </attributeList>
            </bibref>
            <interactionDetectionMethod>
              <names>
                <shortLabel>unspecified method</shortLabel>
              </names>
              <xref>
                <primaryRef db="psi-mi" dbAc="MI:0488" id="MI:0686" refType="identity" refTypeAc="MI:0356">
                  <attributeList>
                    <attribute name="comment" nameAc="MI:0612">This document is the result of automatic conversion of some file to PSI-MI 2.5 format. The requested data was unavailable in the original file.</attribute>
                  </attributeList>
                </primaryRef>
              </xref>
            </interactionDetectionMethod>
          </experimentDescription>
        </experimentList>
        <participantList>
          <participant id="12">
            <interactorRef>10</interactorRef>
          </participant>
          <participant id="13">
            <interactorRef>91</interactorRef>
          </participant>
        </participantList>
      </interaction>
      <interaction id="8">
        <experimentList>
          <experimentDescription id="8">
            <bibref>
              <attributeList>
                <attribute name="comment" nameAc="MI:0612">This document is the result of automatic conversion of some file to PSI-MI 2.5 format. The requested data was unavailable in the original file.</attribute>
              </attributeList>
            </bibref>
            <interactionDetectionMethod>
              <names>
                <shortLabel>unspecified method</shortLabel>
              </names>
              <xref>
                <primaryRef db="psi-mi" dbAc="MI:0488" id="MI:0686" refType="identity" refTypeAc="MI:0356">
                  <attributeList>
                    <attribute name="comment" nameAc="MI:0612">This document is the result of automatic conversion of some file to PSI-MI 2.5 format. The requested data was unavailable in the original file.</attribute>
                  </attributeList>
                </primaryRef>
              </xref>
            </interactionDetectionMethod>
          </experimentDescription>
        </experimentList>
        <participantList>
          <participant id="14">
            <interactorRef>212</interactorRef>
          </participant>
          <participant id="15">
            <interactorRef>241</interactorRef>
          </participant>
        </participantList>
      </interaction>
      <interaction id="9">
        <experimentList>
          <experimentDescription id="9">
            <bibref>
              <attributeList>
                <attribute name="comment" nameAc="MI:0612">This document is the result of automatic conversion of some file to PSI-MI 2.5 format. The requested data was unavailable in the original file.</attribute>
              </attributeList>
            </bibref>
            <interactionDetectionMethod>
              <names>
                <shortLabel>unspecified method</shortLabel>
              </names>
              <xref>
                <primaryRef db="psi-mi" dbAc="MI:0488" id="MI:0686" refType="identity" refTypeAc="MI:0356">
                  <attributeList>
                    <attribute name="comment" nameAc="MI:0612">This document is the result of automatic conversion of some file to PSI-MI 2.5 format. The requested data was unavailable in the original file.</attribute>
                  </attributeList>
                </primaryRef>
              </xref>
            </interactionDetectionMethod>
          </experimentDescription>
        </experimentList>
        <participantList>
          <participant id="16">
            <interactorRef>275</interactorRef>
          </participant>
          <participant id="17">
            <interactorRef>298</interactorRef>
          </participant>
        </participantList>
      </interaction>
      <interaction id="10">
        <experimentList>
          <experimentDescription id="10">
            <bibref>
              <attributeList>
                <attribute name="comment" nameAc="MI:0612">This document is the result of automatic conversion of some file to PSI-MI 2.5 format. The requested data was unavailable in the original file.</attribute>
              </attributeList>
            </bibref>
            <interactionDetectionMethod>
              <names>
                <shortLabel>unspecified method</shortLabel>
              </names>
              <xref>
                <primaryRef db="psi-mi" dbAc="MI:0488" id="MI:0686" refType="identity" refTypeAc="MI:0356">
                  <attributeList>
                    <attribute name="comment" nameAc="MI:0612">This document is the result of automatic conversion of some file to PSI-MI 2.5 format. The requested data was unavailable in the original file.</attribute>
                  </attributeList>
                </primaryRef>
              </xref>
            </interactionDetectionMethod>
          </experimentDescription>
        </experimentList>
        <participantList>
          <participant id="18">
            <interactorRef>246</interactorRef>
          </participant>
          <participant id="19">
            <interactorRef>302</interactorRef>
          </participant>
        </participantList>
      </interaction>
      <interaction id="11">
        <experimentList>
          <experimentDescription id="11">
            <bibref>
              <attributeList>
                <attribute name="comment" nameAc="MI:0612">This document is the result of automatic conversion of some file to PSI-MI 2.5 format. The requested data was unavailable in the original file.</attribute>
              </attributeList>
            </bibref>
            <interactionDetectionMethod>
              <names>
                <shortLabel>unspecified method</shortLabel>
              </names>
              <xref>
                <primaryRef db="psi-mi" dbAc="MI:0488" id="MI:0686" refType="identity" refTypeAc="MI:0356">
                  <attributeList>
                    <attribute name="comment" nameAc="MI:0612">This document is the result of automatic conversion of some file to PSI-MI 2.5 format. The requested data was unavailable in the original file.</attribute>
                  </attributeList>
                </primaryRef>
              </xref>
            </interactionDetectionMethod>
          </experimentDescription>
        </experimentList>
        <participantList>
          <participant id="20">
            <interactorRef>189</interactorRef>
          </participant>
          <participant id="21">
            <interactorRef>13</interactorRef>
          </participant>
        </participantList>
      </interaction>
      <interaction id="12">
        <experimentList>
          <experimentDescription id="12">
            <bibref>
              <attributeList>
                <attribute name="comment" nameAc="MI:0612">This document is the result of automatic conversion of some file to PSI-MI 2.5 format. The requested data was unavailable in the original file.</attribute>
              </attributeList>
            </bibref>
            <interactionDetectionMethod>
              <names>
                <shortLabel>unspecified method</shortLabel>
              </names>
              <xref>
                <primaryRef db="psi-mi" dbAc="MI:0488" id="MI:0686" refType="identity" refTypeAc="MI:0356">
                  <attributeList>
                    <attribute name="comment" nameAc="MI:0612">This document is the result of automatic conversion of some file to PSI-MI 2.5 format. The requested data was unavailable in the original file.</attribute>
                  </attributeList>
                </primaryRef>
              </xref>
            </interactionDetectionMethod>
          </experimentDescription>
        </experimentList>
        <participantList>
          <participant id="10">
            <interactorRef>227</interactorRef>
          </participant>
          <participant id="22">
            <interactorRef>72</interactorRef>
          </participant>
        </participantList>
      </interaction>
      <interaction id="13">
        <experimentList>
          <experimentDescription id="13">
            <bibref>
              <attributeList>
                <attribute name="comment" nameAc="MI:0612">This document is the result of automatic conversion of some file to PSI-MI 2.5 format. The requested data was unavailable in the original file.</attribute>
              </attributeList>
            </bibref>
            <interactionDetectionMethod>
              <names>
                <shortLabel>unspecified method</shortLabel>
              </names>
              <xref>
                <primaryRef db="psi-mi" dbAc="MI:0488" id="MI:0686" refType="identity" refTypeAc="MI:0356">
                  <attributeList>
                    <attribute name="comment" nameAc="MI:0612">This document is the result of automatic conversion of some file to PSI-MI 2.5 format. The requested data was unavailable in the original file.</attribute>
                  </attributeList>
                </primaryRef>
              </xref>
            </interactionDetectionMethod>
          </experimentDescription>
        </experimentList>
        <participantList>
          <participant id="23">
            <interactorRef>38</interactorRef>
          </participant>
          <participant id="24">
            <interactorRef>250</interactorRef>
          </participant>
        </participantList>
      </interaction>
      <interaction id="14">
        <experimentList>
          <experimentDescription id="14">
            <bibref>
              <attributeList>
                <attribute name="comment" nameAc="MI:0612">This document is the result of automatic conversion of some file to PSI-MI 2.5 format. The requested data was unavailable in the original file.</attribute>
              </attributeList>
            </bibref>
            <interactionDetectionMethod>
              <names>
                <shortLabel>unspecified method</shortLabel>
              </names>
              <xref>
                <primaryRef db="psi-mi" dbAc="MI:0488" id="MI:0686" refType="identity" refTypeAc="MI:0356">
                  <attributeList>
                    <attribute name="comment" nameAc="MI:0612">This document is the result of automatic conversion of some file to PSI-MI 2.5 format. The requested data was unavailable in the original file.</attribute>
                  </attributeList>
                </primaryRef>
              </xref>
            </interactionDetectionMethod>
          </experimentDescription>
        </experimentList>
        <participantList>
          <participant id="25">
            <interactorRef>89</interactorRef>
          </participant>
          <participant id="26">
            <interactorRef>43</interactorRef>
          </participant>
        </participantList>
      </interaction>
      <interaction id="15">
        <experimentList>
          <experimentDescription id="15">
            <bibref>
              <attributeList>
                <attribute name="comment" nameAc="MI:0612">This document is the result of automatic conversion of some file to PSI-MI 2.5 format. The requested data was unavailable in the original file.</attribute>
              </attributeList>
            </bibref>
            <interactionDetectionMethod>
              <names>
                <shortLabel>unspecified method</shortLabel>
              </names>
              <xref>
                <primaryRef db="psi-mi" dbAc="MI:0488" id="MI:0686" refType="identity" refTypeAc="MI:0356">
                  <attributeList>
                    <attribute name="comment" nameAc="MI:0612">This document is the result of automatic conversion of some file to PSI-MI 2.5 format. The requested data was unavailable in the original file.</attribute>
                  </attributeList>
                </primaryRef>
              </xref>
            </interactionDetectionMethod>
          </experimentDescription>
        </experimentList>
        <participantList>
          <participant id="27">
            <interactorRef>115</interactorRef>
          </participant>
          <participant id="28">
            <interactorRef>169</interactorRef>
          </participant>
        </participantList>
      </interaction>
      <interaction id="16">
        <experimentList>
          <experimentDescription id="16">
            <bibref>
              <attributeList>
                <attribute name="comment" nameAc="MI:0612">This document is the result of automatic conversion of some file to PSI-MI 2.5 format. The requested data was unavailable in the original file.</attribute>
              </attributeList>
            </bibref>
            <interactionDetectionMethod>
              <names>
                <shortLabel>unspecified method</shortLabel>
              </names>
              <xref>
                <primaryRef db="psi-mi" dbAc="MI:0488" id="MI:0686" refType="identity" refTypeAc="MI:0356">
                  <attributeList>
                    <attribute name="comment" nameAc="MI:0612">This document is the result of automatic conversion of some file to PSI-MI 2.5 format. The requested data was unavailable in the original file.</attribute>
                  </attributeList>
                </primaryRef>
              </xref>
            </interactionDetectionMethod>
          </experimentDescription>
        </experimentList>
        <participantList>
          <participant id="29">
            <interactorRef>194</interactorRef>
          </participant>
          <participant id="30">
            <interactorRef>211</interactorRef>
          </participant>
        </participantList>
      </interaction>
      <interaction id="17">
        <experimentList>
          <experimentDescription id="17">
            <bibref>
              <attributeList>
                <attribute name="comment" nameAc="MI:0612">This document is the result of automatic conversion of some file to PSI-MI 2.5 format. The requested data was unavailable in the original file.</attribute>
              </attributeList>
            </bibref>
            <interactionDetectionMethod>
              <names>
                <shortLabel>unspecified method</shortLabel>
              </names>
              <xref>
                <primaryRef db="psi-mi" dbAc="MI:0488" id="MI:0686" refType="identity" refTypeAc="MI:0356">
                  <attributeList>
                    <attribute name="comment" nameAc="MI:0612">This document is the result of automatic conversion of some file to PSI-MI 2.5 format. The requested data was unavailable in the original file.</attribute>
                  </attributeList>
                </primaryRef>
              </xref>
            </interactionDetectionMethod>
          </experimentDescription>
        </experimentList>
        <participantList>
          <participant id="31">
            <interactorRef>215</interactorRef>
          </participant>
          <participant id="32">
            <interactorRef>208</interactorRef>
          </participant>
        </participantList>
      </interaction>
      <interaction id="18">
        <experimentList>
          <experimentDescription id="18">
            <bibref>
              <attributeList>
                <attribute name="comment" nameAc="MI:0612">This document is the result of automatic conversion of some file to PSI-MI 2.5 format. The requested data was unavailable in the original file.</attribute>
              </attributeList>
            </bibref>
            <interactionDetectionMethod>
              <names>
                <shortLabel>unspecified method</shortLabel>
              </names>
              <xref>
                <primaryRef db="psi-mi" dbAc="MI:0488" id="MI:0686" refType="identity" refTypeAc="MI:0356">
                  <attributeList>
                    <attribute name="comment" nameAc="MI:0612">This document is the result of automatic conversion of some file to PSI-MI 2.5 format. The requested data was unavailable in the original file.</attribute>
                  </attributeList>
                </primaryRef>
              </xref>
            </interactionDetectionMethod>
          </experimentDescription>
        </experimentList>
        <participantList>
          <participant id="33">
            <interactorRef>272</interactorRef>
          </participant>
          <participant id="34">
            <interactorRef>32</interactorRef>
          </participant>
        </participantList>
      </interaction>
      <interaction id="19">
        <experimentList>
          <experimentDescription id="19">
            <bibref>
              <attributeList>
                <attribute name="comment" nameAc="MI:0612">This document is the result of automatic conversion of some file to PSI-MI 2.5 format. The requested data was unavailable in the original file.</attribute>
              </attributeList>
            </bibref>
            <interactionDetectionMethod>
              <names>
                <shortLabel>unspecified method</shortLabel>
              </names>
              <xref>
                <primaryRef db="psi-mi" dbAc="MI:0488" id="MI:0686" refType="identity" refTypeAc="MI:0356">
                  <attributeList>
                    <attribute name="comment" nameAc="MI:0612">This document is the result of automatic conversion of some file to PSI-MI 2.5 format. The requested data was unavailable in the original file.</attribute>
                  </attributeList>
                </primaryRef>
              </xref>
            </interactionDetectionMethod>
          </experimentDescription>
        </experimentList>
        <participantList>
          <participant id="12">
            <interactorRef>10</interactorRef>
          </participant>
          <participant id="35">
            <interactorRef>219</interactorRef>
          </participant>
        </participantList>
      </interaction>
      <interaction id="20">
        <experimentList>
          <experimentDescription id="20">
            <bibref>
              <attributeList>
                <attribute name="comment" nameAc="MI:0612">This document is the result of automatic conversion of some file to PSI-MI 2.5 format. The requested data was unavailable in the original file.</attribute>
              </attributeList>
            </bibref>
            <interactionDetectionMethod>
              <names>
                <shortLabel>unspecified method</shortLabel>
              </names>
              <xref>
                <primaryRef db="psi-mi" dbAc="MI:0488" id="MI:0686" refType="identity" refTypeAc="MI:0356">
                  <attributeList>
                    <attribute name="comment" nameAc="MI:0612">This document is the result of automatic conversion of some file to PSI-MI 2.5 format. The requested data was unavailable in the original file.</attribute>
                  </attributeList>
                </primaryRef>
              </xref>
            </interactionDetectionMethod>
          </experimentDescription>
        </experimentList>
        <participantList>
          <participant id="1">
            <interactorRef>92</interactorRef>
          </participant>
          <participant id="36">
            <interactorRef>260</interactorRef>
          </participant>
        </participantList>
      </interaction>
      <interaction id="21">
        <experimentList>
          <experimentDescription id="21">
            <bibref>
              <attributeList>
                <attribute name="comment" nameAc="MI:0612">This document is the result of automatic conversion of some file to PSI-MI 2.5 format. The requested data was unavailable in the original file.</attribute>
              </attributeList>
            </bibref>
            <interactionDetectionMethod>
              <names>
                <shortLabel>unspecified method</shortLabel>
              </names>
              <xref>
                <primaryRef db="psi-mi" dbAc="MI:0488" id="MI:0686" refType="identity" refTypeAc="MI:0356">
                  <attributeList>
                    <attribute name="comment" nameAc="MI:0612">This document is the result of automatic conversion of some file to PSI-MI 2.5 format. The requested data was unavailable in the original file.</attribute>
                  </attributeList>
                </primaryRef>
              </xref>
            </interactionDetectionMethod>
          </experimentDescription>
        </experimentList>
        <participantList>
          <participant id="1">
            <interactorRef>92</interactorRef>
          </participant>
          <participant id="37">
            <interactorRef>50</interactorRef>
          </participant>
        </participantList>
      </interaction>
      <interaction id="22">
        <experimentList>
          <experimentDescription id="22">
            <bibref>
              <attributeList>
                <attribute name="comment" nameAc="MI:0612">This document is the result of automatic conversion of some file to PSI-MI 2.5 format. The requested data was unavailable in the original file.</attribute>
              </attributeList>
            </bibref>
            <interactionDetectionMethod>
              <names>
                <shortLabel>unspecified method</shortLabel>
              </names>
              <xref>
                <primaryRef db="psi-mi" dbAc="MI:0488" id="MI:0686" refType="identity" refTypeAc="MI:0356">
                  <attributeList>
                    <attribute name="comment" nameAc="MI:0612">This document is the result of automatic conversion of some file to PSI-MI 2.5 format. The requested data was unavailable in the original file.</attribute>
                  </attributeList>
                </primaryRef>
              </xref>
            </interactionDetectionMethod>
          </experimentDescription>
        </experimentList>
        <participantList>
          <participant id="10">
            <interactorRef>227</interactorRef>
          </participant>
          <participant id="38">
            <interactorRef>218</interactorRef>
          </participant>
        </participantList>
      </interaction>
      <interaction id="23">
        <experimentList>
          <experimentDescription id="23">
            <bibref>
              <attributeList>
                <attribute name="comment" nameAc="MI:0612">This document is the result of automatic conversion of some file to PSI-MI 2.5 format. The requested data was unavailable in the original file.</attribute>
              </attributeList>
            </bibref>
            <interactionDetectionMethod>
              <names>
                <shortLabel>unspecified method</shortLabel>
              </names>
              <xref>
                <primaryRef db="psi-mi" dbAc="MI:0488" id="MI:0686" refType="identity" refTypeAc="MI:0356">
                  <attributeList>
                    <attribute name="comment" nameAc="MI:0612">This document is the result of automatic conversion of some file to PSI-MI 2.5 format. The requested data was unavailable in the original file.</attribute>
                  </attributeList>
                </primaryRef>
              </xref>
            </interactionDetectionMethod>
          </experimentDescription>
        </experimentList>
        <participantList>
          <participant id="39">
            <interactorRef>8</interactorRef>
          </participant>
          <participant id="40">
            <interactorRef>93</interactorRef>
          </participant>
        </participantList>
      </interaction>
      <interaction id="24">
        <experimentList>
          <experimentDescription id="24">
            <bibref>
              <attributeList>
                <attribute name="comment" nameAc="MI:0612">This document is the result of automatic conversion of some file to PSI-MI 2.5 format. The requested data was unavailable in the original file.</attribute>
              </attributeList>
            </bibref>
            <interactionDetectionMethod>
              <names>
                <shortLabel>unspecified method</shortLabel>
              </names>
              <xref>
                <primaryRef db="psi-mi" dbAc="MI:0488" id="MI:0686" refType="identity" refTypeAc="MI:0356">
                  <attributeList>
                    <attribute name="comment" nameAc="MI:0612">This document is the result of automatic conversion of some file to PSI-MI 2.5 format. The requested data was unavailable in the original file.</attribute>
                  </attributeList>
                </primaryRef>
              </xref>
            </interactionDetectionMethod>
          </experimentDescription>
        </experimentList>
        <participantList>
          <participant id="41">
            <interactorRef>300</interactorRef>
          </participant>
          <participant id="15">
            <interactorRef>241</interactorRef>
          </participant>
        </participantList>
      </interaction>
      <interaction id="25">
        <experimentList>
          <experimentDescription id="25">
            <bibref>
              <attributeList>
                <attribute name="comment" nameAc="MI:0612">This document is the result of automatic conversion of some file to PSI-MI 2.5 format. The requested data was unavailable in the original file.</attribute>
              </attributeList>
            </bibref>
            <interactionDetectionMethod>
              <names>
                <shortLabel>unspecified method</shortLabel>
              </names>
              <xref>
                <primaryRef db="psi-mi" dbAc="MI:0488" id="MI:0686" refType="identity" refTypeAc="MI:0356">
                  <attributeList>
                    <attribute name="comment" nameAc="MI:0612">This document is the result of automatic conversion of some file to PSI-MI 2.5 format. The requested data was unavailable in the original file.</attribute>
                  </attributeList>
                </primaryRef>
              </xref>
            </interactionDetectionMethod>
          </experimentDescription>
        </experimentList>
        <participantList>
          <participant id="42">
            <interactorRef>230</interactorRef>
          </participant>
          <participant id="43">
            <interactorRef>268</interactorRef>
          </participant>
        </participantList>
      </interaction>
      <interaction id="26">
        <experimentList>
          <experimentDescription id="26">
            <bibref>
              <attributeList>
                <attribute name="comment" nameAc="MI:0612">This document is the result of automatic conversion of some file to PSI-MI 2.5 format. The requested data was unavailable in the original file.</attribute>
              </attributeList>
            </bibref>
            <interactionDetectionMethod>
              <names>
                <shortLabel>unspecified method</shortLabel>
              </names>
              <xref>
                <primaryRef db="psi-mi" dbAc="MI:0488" id="MI:0686" refType="identity" refTypeAc="MI:0356">
                  <attributeList>
                    <attribute name="comment" nameAc="MI:0612">This document is the result of automatic conversion of some file to PSI-MI 2.5 format. The requested data was unavailable in the original file.</attribute>
                  </attributeList>
                </primaryRef>
              </xref>
            </interactionDetectionMethod>
          </experimentDescription>
        </experimentList>
        <participantList>
          <participant id="44">
            <interactorRef>192</interactorRef>
          </participant>
          <participant id="19">
            <interactorRef>302</interactorRef>
          </participant>
        </participantList>
      </interaction>
      <interaction id="27">
        <experimentList>
          <experimentDescription id="27">
            <bibref>
              <attributeList>
                <attribute name="comment" nameAc="MI:0612">This document is the result of automatic conversion of some file to PSI-MI 2.5 format. The requested data was unavailable in the original file.</attribute>
              </attributeList>
            </bibref>
            <interactionDetectionMethod>
              <names>
                <shortLabel>unspecified method</shortLabel>
              </names>
              <xref>
                <primaryRef db="psi-mi" dbAc="MI:0488" id="MI:0686" refType="identity" refTypeAc="MI:0356">
                  <attributeList>
                    <attribute name="comment" nameAc="MI:0612">This document is the result of automatic conversion of some file to PSI-MI 2.5 format. The requested data was unavailable in the original file.</attribute>
                  </attributeList>
                </primaryRef>
              </xref>
            </interactionDetectionMethod>
          </experimentDescription>
        </experimentList>
        <participantList>
          <participant id="2">
            <interactorRef>217</interactorRef>
          </participant>
          <participant id="45">
            <interactorRef>303</interactorRef>
          </participant>
        </participantList>
      </interaction>
      <interaction id="28">
        <experimentList>
          <experimentDescription id="28">
            <bibref>
              <attributeList>
                <attribute name="comment" nameAc="MI:0612">This document is the result of automatic conversion of some file to PSI-MI 2.5 format. The requested data was unavailable in the original file.</attribute>
              </attributeList>
            </bibref>
            <interactionDetectionMethod>
              <names>
                <shortLabel>unspecified method</shortLabel>
              </names>
              <xref>
                <primaryRef db="psi-mi" dbAc="MI:0488" id="MI:0686" refType="identity" refTypeAc="MI:0356">
                  <attributeList>
                    <attribute name="comment" nameAc="MI:0612">This document is the result of automatic conversion of some file to PSI-MI 2.5 format. The requested data was unavailable in the original file.</attribute>
                  </attributeList>
                </primaryRef>
              </xref>
            </interactionDetectionMethod>
          </experimentDescription>
        </experimentList>
        <participantList>
          <participant id="23">
            <interactorRef>38</interactorRef>
          </participant>
          <participant id="46">
            <interactorRef>221</interactorRef>
          </participant>
        </participantList>
      </interaction>
      <interaction id="29">
        <experimentList>
          <experimentDescription id="29">
            <bibref>
              <attributeList>
                <attribute name="comment" nameAc="MI:0612">This document is the result of automatic conversion of some file to PSI-MI 2.5 format. The requested data was unavailable in the original file.</attribute>
              </attributeList>
            </bibref>
            <interactionDetectionMethod>
              <names>
                <shortLabel>unspecified method</shortLabel>
              </names>
              <xref>
                <primaryRef db="psi-mi" dbAc="MI:0488" id="MI:0686" refType="identity" refTypeAc="MI:0356">
                  <attributeList>
                    <attribute name="comment" nameAc="MI:0612">This document is the result of automatic conversion of some file to PSI-MI 2.5 format. The requested data was unavailable in the original file.</attribute>
                  </attributeList>
                </primaryRef>
              </xref>
            </interactionDetectionMethod>
          </experimentDescription>
        </experimentList>
        <participantList>
          <participant id="6">
            <interactorRef>175</interactorRef>
          </participant>
          <participant id="47">
            <interactorRef>233</interactorRef>
          </participant>
        </participantList>
      </interaction>
      <interaction id="30">
        <experimentList>
          <experimentDescription id="30">
            <bibref>
              <attributeList>
                <attribute name="comment" nameAc="MI:0612">This document is the result of automatic conversion of some file to PSI-MI 2.5 format. The requested data was unavailable in the original file.</attribute>
              </attributeList>
            </bibref>
            <interactionDetectionMethod>
              <names>
                <shortLabel>unspecified method</shortLabel>
              </names>
              <xref>
                <primaryRef db="psi-mi" dbAc="MI:0488" id="MI:0686" refType="identity" refTypeAc="MI:0356">
                  <attributeList>
                    <attribute name="comment" nameAc="MI:0612">This document is the result of automatic conversion of some file to PSI-MI 2.5 format. The requested data was unavailable in the original file.</attribute>
                  </attributeList>
                </primaryRef>
              </xref>
            </interactionDetectionMethod>
          </experimentDescription>
        </experimentList>
        <participantList>
          <participant id="48">
            <interactorRef>222</interactorRef>
          </participant>
          <participant id="49">
            <interactorRef>3</interactorRef>
          </participant>
        </participantList>
      </interaction>
      <interaction id="31">
        <experimentList>
          <experimentDescription id="31">
            <bibref>
              <attributeList>
                <attribute name="comment" nameAc="MI:0612">This document is the result of automatic conversion of some file to PSI-MI 2.5 format. The requested data was unavailable in the original file.</attribute>
              </attributeList>
            </bibref>
            <interactionDetectionMethod>
              <names>
                <shortLabel>unspecified method</shortLabel>
              </names>
              <xref>
                <primaryRef db="psi-mi" dbAc="MI:0488" id="MI:0686" refType="identity" refTypeAc="MI:0356">
                  <attributeList>
                    <attribute name="comment" nameAc="MI:0612">This document is the result of automatic conversion of some file to PSI-MI 2.5 format. The requested data was unavailable in the original file.</attribute>
                  </attributeList>
                </primaryRef>
              </xref>
            </interactionDetectionMethod>
          </experimentDescription>
        </experimentList>
        <participantList>
          <participant id="50">
            <interactorRef>261</interactorRef>
          </participant>
          <participant id="51">
            <interactorRef>232</interactorRef>
          </participant>
        </participantList>
      </interaction>
      <interaction id="32">
        <experimentList>
          <experimentDescription id="32">
            <bibref>
              <attributeList>
                <attribute name="comment" nameAc="MI:0612">This document is the result of automatic conversion of some file to PSI-MI 2.5 format. The requested data was unavailable in the original file.</attribute>
              </attributeList>
            </bibref>
            <interactionDetectionMethod>
              <names>
                <shortLabel>unspecified method</shortLabel>
              </names>
              <xref>
                <primaryRef db="psi-mi" dbAc="MI:0488" id="MI:0686" refType="identity" refTypeAc="MI:0356">
                  <attributeList>
                    <attribute name="comment" nameAc="MI:0612">This document is the result of automatic conversion of some file to PSI-MI 2.5 format. The requested data was unavailable in the original file.</attribute>
                  </attributeList>
                </primaryRef>
              </xref>
            </interactionDetectionMethod>
          </experimentDescription>
        </experimentList>
        <participantList>
          <participant id="52">
            <interactorRef>258</interactorRef>
          </participant>
          <participant id="53">
            <interactorRef>200</interactorRef>
          </participant>
        </participantList>
      </interaction>
      <interaction id="33">
        <experimentList>
          <experimentDescription id="33">
            <bibref>
              <attributeList>
                <attribute name="comment" nameAc="MI:0612">This document is the result of automatic conversion of some file to PSI-MI 2.5 format. The requested data was unavailable in the original file.</attribute>
              </attributeList>
            </bibref>
            <interactionDetectionMethod>
              <names>
                <shortLabel>unspecified method</shortLabel>
              </names>
              <xref>
                <primaryRef db="psi-mi" dbAc="MI:0488" id="MI:0686" refType="identity" refTypeAc="MI:0356">
                  <attributeList>
                    <attribute name="comment" nameAc="MI:0612">This document is the result of automatic conversion of some file to PSI-MI 2.5 format. The requested data was unavailable in the original file.</attribute>
                  </attributeList>
                </primaryRef>
              </xref>
            </interactionDetectionMethod>
          </experimentDescription>
        </experimentList>
        <participantList>
          <participant id="54">
            <interactorRef>53</interactorRef>
          </participant>
          <participant id="55">
            <interactorRef>242</interactorRef>
          </participant>
        </participantList>
      </interaction>
      <interaction id="34">
        <experimentList>
          <experimentDescription id="34">
            <bibref>
              <attributeList>
                <attribute name="comment" nameAc="MI:0612">This document is the result of automatic conversion of some file to PSI-MI 2.5 format. The requested data was unavailable in the original file.</attribute>
              </attributeList>
            </bibref>
            <interactionDetectionMethod>
              <names>
                <shortLabel>unspecified method</shortLabel>
              </names>
              <xref>
                <primaryRef db="psi-mi" dbAc="MI:0488" id="MI:0686" refType="identity" refTypeAc="MI:0356">
                  <attributeList>
                    <attribute name="comment" nameAc="MI:0612">This document is the result of automatic conversion of some file to PSI-MI 2.5 format. The requested data was unavailable in the original file.</attribute>
                  </attributeList>
                </primaryRef>
              </xref>
            </interactionDetectionMethod>
          </experimentDescription>
        </experimentList>
        <participantList>
          <participant id="56">
            <interactorRef>141</interactorRef>
          </participant>
          <participant id="30">
            <interactorRef>211</interactorRef>
          </participant>
        </participantList>
      </interaction>
      <interaction id="35">
        <experimentList>
          <experimentDescription id="35">
            <bibref>
              <attributeList>
                <attribute name="comment" nameAc="MI:0612">This document is the result of automatic conversion of some file to PSI-MI 2.5 format. The requested data was unavailable in the original file.</attribute>
              </attributeList>
            </bibref>
            <interactionDetectionMethod>
              <names>
                <shortLabel>unspecified method</shortLabel>
              </names>
              <xref>
                <primaryRef db="psi-mi" dbAc="MI:0488" id="MI:0686" refType="identity" refTypeAc="MI:0356">
                  <attributeList>
                    <attribute name="comment" nameAc="MI:0612">This document is the result of automatic conversion of some file to PSI-MI 2.5 format. The requested data was unavailable in the original file.</attribute>
                  </attributeList>
                </primaryRef>
              </xref>
            </interactionDetectionMethod>
          </experimentDescription>
        </experimentList>
        <participantList>
          <participant id="57">
            <interactorRef>248</interactorRef>
          </participant>
          <participant id="58">
            <interactorRef>270</interactorRef>
          </participant>
        </participantList>
      </interaction>
      <interaction id="36">
        <experimentList>
          <experimentDescription id="36">
            <bibref>
              <attributeList>
                <attribute name="comment" nameAc="MI:0612">This document is the result of automatic conversion of some file to PSI-MI 2.5 format. The requested data was unavailable in the original file.</attribute>
              </attributeList>
            </bibref>
            <interactionDetectionMethod>
              <names>
                <shortLabel>unspecified method</shortLabel>
              </names>
              <xref>
                <primaryRef db="psi-mi" dbAc="MI:0488" id="MI:0686" refType="identity" refTypeAc="MI:0356">
                  <attributeList>
                    <attribute name="comment" nameAc="MI:0612">This document is the result of automatic conversion of some file to PSI-MI 2.5 format. The requested data was unavailable in the original file.</attribute>
                  </attributeList>
                </primaryRef>
              </xref>
            </interactionDetectionMethod>
          </experimentDescription>
        </experimentList>
        <participantList>
          <participant id="59">
            <interactorRef>25</interactorRef>
          </participant>
          <participant id="60">
            <interactorRef>280</interactorRef>
          </participant>
        </participantList>
      </interaction>
      <interaction id="37">
        <experimentList>
          <experimentDescription id="37">
            <bibref>
              <attributeList>
                <attribute name="comment" nameAc="MI:0612">This document is the result of automatic conversion of some file to PSI-MI 2.5 format. The requested data was unavailable in the original file.</attribute>
              </attributeList>
            </bibref>
            <interactionDetectionMethod>
              <names>
                <shortLabel>unspecified method</shortLabel>
              </names>
              <xref>
                <primaryRef db="psi-mi" dbAc="MI:0488" id="MI:0686" refType="identity" refTypeAc="MI:0356">
                  <attributeList>
                    <attribute name="comment" nameAc="MI:0612">This document is the result of automatic conversion of some file to PSI-MI 2.5 format. The requested data was unavailable in the original file.</attribute>
                  </attributeList>
                </primaryRef>
              </xref>
            </interactionDetectionMethod>
          </experimentDescription>
        </experimentList>
        <participantList>
          <participant id="31">
            <interactorRef>215</interactorRef>
          </participant>
          <participant id="61">
            <interactorRef>48</interactorRef>
          </participant>
        </participantList>
      </interaction>
      <interaction id="38">
        <experimentList>
          <experimentDescription id="38">
            <bibref>
              <attributeList>
                <attribute name="comment" nameAc="MI:0612">This document is the result of automatic conversion of some file to PSI-MI 2.5 format. The requested data was unavailable in the original file.</attribute>
              </attributeList>
            </bibref>
            <interactionDetectionMethod>
              <names>
                <shortLabel>unspecified method</shortLabel>
              </names>
              <xref>
                <primaryRef db="psi-mi" dbAc="MI:0488" id="MI:0686" refType="identity" refTypeAc="MI:0356">
                  <attributeList>
                    <attribute name="comment" nameAc="MI:0612">This document is the result of automatic conversion of some file to PSI-MI 2.5 format. The requested data was unavailable in the original file.</attribute>
                  </attributeList>
                </primaryRef>
              </xref>
            </interactionDetectionMethod>
          </experimentDescription>
        </experimentList>
        <participantList>
          <participant id="62">
            <interactorRef>22</interactorRef>
          </participant>
          <participant id="63">
            <interactorRef>76</interactorRef>
          </participant>
        </participantList>
      </interaction>
      <interaction id="39">
        <experimentList>
          <experimentDescription id="39">
            <bibref>
              <attributeList>
                <attribute name="comment" nameAc="MI:0612">This document is the result of automatic conversion of some file to PSI-MI 2.5 format. The requested data was unavailable in the original file.</attribute>
              </attributeList>
            </bibref>
            <interactionDetectionMethod>
              <names>
                <shortLabel>unspecified method</shortLabel>
              </names>
              <xref>
                <primaryRef db="psi-mi" dbAc="MI:0488" id="MI:0686" refType="identity" refTypeAc="MI:0356">
                  <attributeList>
                    <attribute name="comment" nameAc="MI:0612">This document is the result of automatic conversion of some file to PSI-MI 2.5 format. The requested data was unavailable in the original file.</attribute>
                  </attributeList>
                </primaryRef>
              </xref>
            </interactionDetectionMethod>
          </experimentDescription>
        </experimentList>
        <participantList>
          <participant id="18">
            <interactorRef>246</interactorRef>
          </participant>
          <participant id="64">
            <interactorRef>183</interactorRef>
          </participant>
        </participantList>
      </interaction>
      <interaction id="53">
        <experimentList>
          <experimentDescription id="40">
            <bibref>
              <attributeList>
                <attribute name="comment" nameAc="MI:0612">This document is the result of automatic conversion of some file to PSI-MI 2.5 format. The requested data was unavailable in the original file.</attribute>
              </attributeList>
            </bibref>
            <interactionDetectionMethod>
              <names>
                <shortLabel>unspecified method</shortLabel>
              </names>
              <xref>
                <primaryRef db="psi-mi" dbAc="MI:0488" id="MI:0686" refType="identity" refTypeAc="MI:0356">
                  <attributeList>
                    <attribute name="comment" nameAc="MI:0612">This document is the result of automatic conversion of some file to PSI-MI 2.5 format. The requested data was unavailable in the original file.</attribute>
                  </attributeList>
                </primaryRef>
              </xref>
            </interactionDetectionMethod>
          </experimentDescription>
        </experimentList>
        <participantList>
          <participant id="65">
            <interactorRef>31</interactorRef>
          </participant>
          <participant id="66">
            <interactorRef>87</interactorRef>
          </participant>
        </participantList>
      </interaction>
      <interaction id="40">
        <experimentList>
          <experimentDescription id="41">
            <bibref>
              <attributeList>
                <attribute name="comment" nameAc="MI:0612">This document is the result of automatic conversion of some file to PSI-MI 2.5 format. The requested data was unavailable in the original file.</attribute>
              </attributeList>
            </bibref>
            <interactionDetectionMethod>
              <names>
                <shortLabel>unspecified method</shortLabel>
              </names>
              <xref>
                <primaryRef db="psi-mi" dbAc="MI:0488" id="MI:0686" refType="identity" refTypeAc="MI:0356">
                  <attributeList>
                    <attribute name="comment" nameAc="MI:0612">This document is the result of automatic conversion of some file to PSI-MI 2.5 format. The requested data was unavailable in the original file.</attribute>
                  </attributeList>
                </primaryRef>
              </xref>
            </interactionDetectionMethod>
          </experimentDescription>
        </experimentList>
        <participantList>
          <participant id="67">
            <interactorRef>244</interactorRef>
          </participant>
          <participant id="22">
            <interactorRef>72</interactorRef>
          </participant>
        </participantList>
      </interaction>
      <interaction id="41">
        <experimentList>
          <experimentDescription id="42">
            <bibref>
              <attributeList>
                <attribute name="comment" nameAc="MI:0612">This document is the result of automatic conversion of some file to PSI-MI 2.5 format. The requested data was unavailable in the original file.</attribute>
              </attributeList>
            </bibref>
            <interactionDetectionMethod>
              <names>
                <shortLabel>unspecified method</shortLabel>
              </names>
              <xref>
                <primaryRef db="psi-mi" dbAc="MI:0488" id="MI:0686" refType="identity" refTypeAc="MI:0356">
                  <attributeList>
                    <attribute name="comment" nameAc="MI:0612">This document is the result of automatic conversion of some file to PSI-MI 2.5 format. The requested data was unavailable in the original file.</attribute>
                  </attributeList>
                </primaryRef>
              </xref>
            </interactionDetectionMethod>
          </experimentDescription>
        </experimentList>
        <participantList>
          <participant id="68">
            <interactorRef>23</interactorRef>
          </participant>
          <participant id="51">
            <interactorRef>232</interactorRef>
          </participant>
        </participantList>
      </interaction>
      <interaction id="42">
        <experimentList>
          <experimentDescription id="43">
            <bibref>
              <attributeList>
                <attribute name="comment" nameAc="MI:0612">This document is the result of automatic conversion of some file to PSI-MI 2.5 format. The requested data was unavailable in the original file.</attribute>
              </attributeList>
            </bibref>
            <interactionDetectionMethod>
              <names>
                <shortLabel>unspecified method</shortLabel>
              </names>
              <xref>
                <primaryRef db="psi-mi" dbAc="MI:0488" id="MI:0686" refType="identity" refTypeAc="MI:0356">
                  <attributeList>
                    <attribute name="comment" nameAc="MI:0612">This document is the result of automatic conversion of some file to PSI-MI 2.5 format. The requested data was unavailable in the original file.</attribute>
                  </attributeList>
                </primaryRef>
              </xref>
            </interactionDetectionMethod>
          </experimentDescription>
        </experimentList>
        <participantList>
          <participant id="10">
            <interactorRef>227</interactorRef>
          </participant>
          <participant id="69">
            <interactorRef>139</interactorRef>
          </participant>
        </participantList>
      </interaction>
      <interaction id="43">
        <experimentList>
          <experimentDescription id="44">
            <bibref>
              <attributeList>
                <attribute name="comment" nameAc="MI:0612">This document is the result of automatic conversion of some file to PSI-MI 2.5 format. The requested data was unavailable in the original file.</attribute>
              </attributeList>
            </bibref>
            <interactionDetectionMethod>
              <names>
                <shortLabel>unspecified method</shortLabel>
              </names>
              <xref>
                <primaryRef db="psi-mi" dbAc="MI:0488" id="MI:0686" refType="identity" refTypeAc="MI:0356">
                  <attributeList>
                    <attribute name="comment" nameAc="MI:0612">This document is the result of automatic conversion of some file to PSI-MI 2.5 format. The requested data was unavailable in the original file.</attribute>
                  </attributeList>
                </primaryRef>
              </xref>
            </interactionDetectionMethod>
          </experimentDescription>
        </experimentList>
        <participantList>
          <participant id="70">
            <interactorRef>198</interactorRef>
          </participant>
          <participant id="71">
            <interactorRef>99</interactorRef>
          </participant>
        </participantList>
      </interaction>
      <interaction id="44">
        <experimentList>
          <experimentDescription id="45">
            <bibref>
              <attributeList>
                <attribute name="comment" nameAc="MI:0612">This document is the result of automatic conversion of some file to PSI-MI 2.5 format. The requested data was unavailable in the original file.</attribute>
              </attributeList>
            </bibref>
            <interactionDetectionMethod>
              <names>
                <shortLabel>unspecified method</shortLabel>
              </names>
              <xref>
                <primaryRef db="psi-mi" dbAc="MI:0488" id="MI:0686" refType="identity" refTypeAc="MI:0356">
                  <attributeList>
                    <attribute name="comment" nameAc="MI:0612">This document is the result of automatic conversion of some file to PSI-MI 2.5 format. The requested data was unavailable in the original file.</attribute>
                  </attributeList>
                </primaryRef>
              </xref>
            </interactionDetectionMethod>
          </experimentDescription>
        </experimentList>
        <participantList>
          <participant id="72">
            <interactorRef>78</interactorRef>
          </participant>
          <participant id="73">
            <interactorRef>286</interactorRef>
          </participant>
        </participantList>
      </interaction>
      <interaction id="45">
        <experimentList>
          <experimentDescription id="46">
            <bibref>
              <attributeList>
                <attribute name="comment" nameAc="MI:0612">This document is the result of automatic conversion of some file to PSI-MI 2.5 format. The requested data was unavailable in the original file.</attribute>
              </attributeList>
            </bibref>
            <interactionDetectionMethod>
              <names>
                <shortLabel>unspecified method</shortLabel>
              </names>
              <xref>
                <primaryRef db="psi-mi" dbAc="MI:0488" id="MI:0686" refType="identity" refTypeAc="MI:0356">
                  <attributeList>
                    <attribute name="comment" nameAc="MI:0612">This document is the result of automatic conversion of some file to PSI-MI 2.5 format. The requested data was unavailable in the original file.</attribute>
                  </attributeList>
                </primaryRef>
              </xref>
            </interactionDetectionMethod>
          </experimentDescription>
        </experimentList>
        <participantList>
          <participant id="74">
            <interactorRef>226</interactorRef>
          </participant>
          <participant id="75">
            <interactorRef>66</interactorRef>
          </participant>
        </participantList>
      </interaction>
      <interaction id="46">
        <experimentList>
          <experimentDescription id="47">
            <bibref>
              <attributeList>
                <attribute name="comment" nameAc="MI:0612">This document is the result of automatic conversion of some file to PSI-MI 2.5 format. The requested data was unavailable in the original file.</attribute>
              </attributeList>
            </bibref>
            <interactionDetectionMethod>
              <names>
                <shortLabel>unspecified method</shortLabel>
              </names>
              <xref>
                <primaryRef db="psi-mi" dbAc="MI:0488" id="MI:0686" refType="identity" refTypeAc="MI:0356">
                  <attributeList>
                    <attribute name="comment" nameAc="MI:0612">This document is the result of automatic conversion of some file to PSI-MI 2.5 format. The requested data was unavailable in the original file.</attribute>
                  </attributeList>
                </primaryRef>
              </xref>
            </interactionDetectionMethod>
          </experimentDescription>
        </experimentList>
        <participantList>
          <participant id="76">
            <interactorRef>252</interactorRef>
          </participant>
          <participant id="77">
            <interactorRef>231</interactorRef>
          </participant>
        </participantList>
      </interaction>
      <interaction id="47">
        <experimentList>
          <experimentDescription id="48">
            <bibref>
              <attributeList>
                <attribute name="comment" nameAc="MI:0612">This document is the result of automatic conversion of some file to PSI-MI 2.5 format. The requested data was unavailable in the original file.</attribute>
              </attributeList>
            </bibref>
            <interactionDetectionMethod>
              <names>
                <shortLabel>unspecified method</shortLabel>
              </names>
              <xref>
                <primaryRef db="psi-mi" dbAc="MI:0488" id="MI:0686" refType="identity" refTypeAc="MI:0356">
                  <attributeList>
                    <attribute name="comment" nameAc="MI:0612">This document is the result of automatic conversion of some file to PSI-MI 2.5 format. The requested data was unavailable in the original file.</attribute>
                  </attributeList>
                </primaryRef>
              </xref>
            </interactionDetectionMethod>
          </experimentDescription>
        </experimentList>
        <participantList>
          <participant id="78">
            <interactorRef>147</interactorRef>
          </participant>
          <participant id="13">
            <interactorRef>91</interactorRef>
          </participant>
        </participantList>
      </interaction>
      <interaction id="48">
        <experimentList>
          <experimentDescription id="49">
            <bibref>
              <attributeList>
                <attribute name="comment" nameAc="MI:0612">This document is the result of automatic conversion of some file to PSI-MI 2.5 format. The requested data was unavailable in the original file.</attribute>
              </attributeList>
            </bibref>
            <interactionDetectionMethod>
              <names>
                <shortLabel>unspecified method</shortLabel>
              </names>
              <xref>
                <primaryRef db="psi-mi" dbAc="MI:0488" id="MI:0686" refType="identity" refTypeAc="MI:0356">
                  <attributeList>
                    <attribute name="comment" nameAc="MI:0612">This document is the result of automatic conversion of some file to PSI-MI 2.5 format. The requested data was unavailable in the original file.</attribute>
                  </attributeList>
                </primaryRef>
              </xref>
            </interactionDetectionMethod>
          </experimentDescription>
        </experimentList>
        <participantList>
          <participant id="79">
            <interactorRef>179</interactorRef>
          </participant>
          <participant id="80">
            <interactorRef>160</interactorRef>
          </participant>
        </participantList>
      </interaction>
      <interaction id="49">
        <experimentList>
          <experimentDescription id="50">
            <bibref>
              <attributeList>
                <attribute name="comment" nameAc="MI:0612">This document is the result of automatic conversion of some file to PSI-MI 2.5 format. The requested data was unavailable in the original file.</attribute>
              </attributeList>
            </bibref>
            <interactionDetectionMethod>
              <names>
                <shortLabel>unspecified method</shortLabel>
              </names>
              <xref>
                <primaryRef db="psi-mi" dbAc="MI:0488" id="MI:0686" refType="identity" refTypeAc="MI:0356">
                  <attributeList>
                    <attribute name="comment" nameAc="MI:0612">This document is the result of automatic conversion of some file to PSI-MI 2.5 format. The requested data was unavailable in the original file.</attribute>
                  </attributeList>
                </primaryRef>
              </xref>
            </interactionDetectionMethod>
          </experimentDescription>
        </experimentList>
        <participantList>
          <participant id="41">
            <interactorRef>300</interactorRef>
          </participant>
          <participant id="81">
            <interactorRef>234</interactorRef>
          </participant>
        </participantList>
      </interaction>
      <interaction id="50">
        <experimentList>
          <experimentDescription id="51">
            <bibref>
              <attributeList>
                <attribute name="comment" nameAc="MI:0612">This document is the result of automatic conversion of some file to PSI-MI 2.5 format. The requested data was unavailable in the original file.</attribute>
              </attributeList>
            </bibref>
            <interactionDetectionMethod>
              <names>
                <shortLabel>unspecified method</shortLabel>
              </names>
              <xref>
                <primaryRef db="psi-mi" dbAc="MI:0488" id="MI:0686" refType="identity" refTypeAc="MI:0356">
                  <attributeList>
                    <attribute name="comment" nameAc="MI:0612">This document is the result of automatic conversion of some file to PSI-MI 2.5 format. The requested data was unavailable in the original file.</attribute>
                  </attributeList>
                </primaryRef>
              </xref>
            </interactionDetectionMethod>
          </experimentDescription>
        </experimentList>
        <participantList>
          <participant id="8">
            <interactorRef>29</interactorRef>
          </participant>
          <participant id="82">
            <interactorRef>44</interactorRef>
          </participant>
        </participantList>
      </interaction>
      <interaction id="51">
        <experimentList>
          <experimentDescription id="52">
            <bibref>
              <attributeList>
                <attribute name="comment" nameAc="MI:0612">This document is the result of automatic conversion of some file to PSI-MI 2.5 format. The requested data was unavailable in the original file.</attribute>
              </attributeList>
            </bibref>
            <interactionDetectionMethod>
              <names>
                <shortLabel>unspecified method</shortLabel>
              </names>
              <xref>
                <primaryRef db="psi-mi" dbAc="MI:0488" id="MI:0686" refType="identity" refTypeAc="MI:0356">
                  <attributeList>
                    <attribute name="comment" nameAc="MI:0612">This document is the result of automatic conversion of some file to PSI-MI 2.5 format. The requested data was unavailable in the original file.</attribute>
                  </attributeList>
                </primaryRef>
              </xref>
            </interactionDetectionMethod>
          </experimentDescription>
        </experimentList>
        <participantList>
          <participant id="83">
            <interactorRef>112</interactorRef>
          </participant>
          <participant id="30">
            <interactorRef>211</interactorRef>
          </participant>
        </participantList>
      </interaction>
      <interaction id="52">
        <experimentList>
          <experimentDescription id="53">
            <bibref>
              <attributeList>
                <attribute name="comment" nameAc="MI:0612">This document is the result of automatic conversion of some file to PSI-MI 2.5 format. The requested data was unavailable in the original file.</attribute>
              </attributeList>
            </bibref>
            <interactionDetectionMethod>
              <names>
                <shortLabel>unspecified method</shortLabel>
              </names>
              <xref>
                <primaryRef db="psi-mi" dbAc="MI:0488" id="MI:0686" refType="identity" refTypeAc="MI:0356">
                  <attributeList>
                    <attribute name="comment" nameAc="MI:0612">This document is the result of automatic conversion of some file to PSI-MI 2.5 format. The requested data was unavailable in the original file.</attribute>
                  </attributeList>
                </primaryRef>
              </xref>
            </interactionDetectionMethod>
          </experimentDescription>
        </experimentList>
        <participantList>
          <participant id="67">
            <interactorRef>244</interactorRef>
          </participant>
          <participant id="35">
            <interactorRef>219</interactorRef>
          </participant>
        </participantList>
      </interaction>
      <interaction id="54">
        <experimentList>
          <experimentDescription id="54">
            <bibref>
              <attributeList>
                <attribute name="comment" nameAc="MI:0612">This document is the result of automatic conversion of some file to PSI-MI 2.5 format. The requested data was unavailable in the original file.</attribute>
              </attributeList>
            </bibref>
            <interactionDetectionMethod>
              <names>
                <shortLabel>unspecified method</shortLabel>
              </names>
              <xref>
                <primaryRef db="psi-mi" dbAc="MI:0488" id="MI:0686" refType="identity" refTypeAc="MI:0356">
                  <attributeList>
                    <attribute name="comment" nameAc="MI:0612">This document is the result of automatic conversion of some file to PSI-MI 2.5 format. The requested data was unavailable in the original file.</attribute>
                  </attributeList>
                </primaryRef>
              </xref>
            </interactionDetectionMethod>
          </experimentDescription>
        </experimentList>
        <participantList>
          <participant id="42">
            <interactorRef>230</interactorRef>
          </participant>
          <participant id="84">
            <interactorRef>80</interactorRef>
          </participant>
        </participantList>
      </interaction>
      <interaction id="55">
        <experimentList>
          <experimentDescription id="55">
            <bibref>
              <attributeList>
                <attribute name="comment" nameAc="MI:0612">This document is the result of automatic conversion of some file to PSI-MI 2.5 format. The requested data was unavailable in the original file.</attribute>
              </attributeList>
            </bibref>
            <interactionDetectionMethod>
              <names>
                <shortLabel>unspecified method</shortLabel>
              </names>
              <xref>
                <primaryRef db="psi-mi" dbAc="MI:0488" id="MI:0686" refType="identity" refTypeAc="MI:0356">
                  <attributeList>
                    <attribute name="comment" nameAc="MI:0612">This document is the result of automatic conversion of some file to PSI-MI 2.5 format. The requested data was unavailable in the original file.</attribute>
                  </attributeList>
                </primaryRef>
              </xref>
            </interactionDetectionMethod>
          </experimentDescription>
        </experimentList>
        <participantList>
          <participant id="72">
            <interactorRef>78</interactorRef>
          </participant>
          <participant id="85">
            <interactorRef>251</interactorRef>
          </participant>
        </participantList>
      </interaction>
      <interaction id="56">
        <experimentList>
          <experimentDescription id="56">
            <bibref>
              <attributeList>
                <attribute name="comment" nameAc="MI:0612">This document is the result of automatic conversion of some file to PSI-MI 2.5 format. The requested data was unavailable in the original file.</attribute>
              </attributeList>
            </bibref>
            <interactionDetectionMethod>
              <names>
                <shortLabel>unspecified method</shortLabel>
              </names>
              <xref>
                <primaryRef db="psi-mi" dbAc="MI:0488" id="MI:0686" refType="identity" refTypeAc="MI:0356">
                  <attributeList>
                    <attribute name="comment" nameAc="MI:0612">This document is the result of automatic conversion of some file to PSI-MI 2.5 format. The requested data was unavailable in the original file.</attribute>
                  </attributeList>
                </primaryRef>
              </xref>
            </interactionDetectionMethod>
          </experimentDescription>
        </experimentList>
        <participantList>
          <participant id="86">
            <interactorRef>224</interactorRef>
          </participant>
          <participant id="87">
            <interactorRef>104</interactorRef>
          </participant>
        </participantList>
      </interaction>
      <interaction id="57">
        <experimentList>
          <experimentDescription id="57">
            <bibref>
              <attributeList>
                <attribute name="comment" nameAc="MI:0612">This document is the result of automatic conversion of some file to PSI-MI 2.5 format. The requested data was unavailable in the original file.</attribute>
              </attributeList>
            </bibref>
            <interactionDetectionMethod>
              <names>
                <shortLabel>unspecified method</shortLabel>
              </names>
              <xref>
                <primaryRef db="psi-mi" dbAc="MI:0488" id="MI:0686" refType="identity" refTypeAc="MI:0356">
                  <attributeList>
                    <attribute name="comment" nameAc="MI:0612">This document is the result of automatic conversion of some file to PSI-MI 2.5 format. The requested data was unavailable in the original file.</attribute>
                  </attributeList>
                </primaryRef>
              </xref>
            </interactionDetectionMethod>
          </experimentDescription>
        </experimentList>
        <participantList>
          <participant id="88">
            <interactorRef>67</interactorRef>
          </participant>
          <participant id="89">
            <interactorRef>167</interactorRef>
          </participant>
        </participantList>
      </interaction>
      <interaction id="58">
        <experimentList>
          <experimentDescription id="58">
            <bibref>
              <attributeList>
                <attribute name="comment" nameAc="MI:0612">This document is the result of automatic conversion of some file to PSI-MI 2.5 format. The requested data was unavailable in the original file.</attribute>
              </attributeList>
            </bibref>
            <interactionDetectionMethod>
              <names>
                <shortLabel>unspecified method</shortLabel>
              </names>
              <xref>
                <primaryRef db="psi-mi" dbAc="MI:0488" id="MI:0686" refType="identity" refTypeAc="MI:0356">
                  <attributeList>
                    <attribute name="comment" nameAc="MI:0612">This document is the result of automatic conversion of some file to PSI-MI 2.5 format. The requested data was unavailable in the original file.</attribute>
                  </attributeList>
                </primaryRef>
              </xref>
            </interactionDetectionMethod>
          </experimentDescription>
        </experimentList>
        <participantList>
          <participant id="90">
            <interactorRef>285</interactorRef>
          </participant>
          <participant id="91">
            <interactorRef>118</interactorRef>
          </participant>
        </participantList>
      </interaction>
      <interaction id="59">
        <experimentList>
          <experimentDescription id="59">
            <bibref>
              <attributeList>
                <attribute name="comment" nameAc="MI:0612">This document is the result of automatic conversion of some file to PSI-MI 2.5 format. The requested data was unavailable in the original file.</attribute>
              </attributeList>
            </bibref>
            <interactionDetectionMethod>
              <names>
                <shortLabel>unspecified method</shortLabel>
              </names>
              <xref>
                <primaryRef db="psi-mi" dbAc="MI:0488" id="MI:0686" refType="identity" refTypeAc="MI:0356">
                  <attributeList>
                    <attribute name="comment" nameAc="MI:0612">This document is the result of automatic conversion of some file to PSI-MI 2.5 format. The requested data was unavailable in the original file.</attribute>
                  </attributeList>
                </primaryRef>
              </xref>
            </interactionDetectionMethod>
          </experimentDescription>
        </experimentList>
        <participantList>
          <participant id="92">
            <interactorRef>136</interactorRef>
          </participant>
          <participant id="93">
            <interactorRef>103</interactorRef>
          </participant>
        </participantList>
      </interaction>
      <interaction id="60">
        <experimentList>
          <experimentDescription id="60">
            <bibref>
              <attributeList>
                <attribute name="comment" nameAc="MI:0612">This document is the result of automatic conversion of some file to PSI-MI 2.5 format. The requested data was unavailable in the original file.</attribute>
              </attributeList>
            </bibref>
            <interactionDetectionMethod>
              <names>
                <shortLabel>unspecified method</shortLabel>
              </names>
              <xref>
                <primaryRef db="psi-mi" dbAc="MI:0488" id="MI:0686" refType="identity" refTypeAc="MI:0356">
                  <attributeList>
                    <attribute name="comment" nameAc="MI:0612">This document is the result of automatic conversion of some file to PSI-MI 2.5 format. The requested data was unavailable in the original file.</attribute>
                  </attributeList>
                </primaryRef>
              </xref>
            </interactionDetectionMethod>
          </experimentDescription>
        </experimentList>
        <participantList>
          <participant id="94">
            <interactorRef>288</interactorRef>
          </participant>
          <participant id="95">
            <interactorRef>223</interactorRef>
          </participant>
        </participantList>
      </interaction>
      <interaction id="61">
        <experimentList>
          <experimentDescription id="61">
            <bibref>
              <attributeList>
                <attribute name="comment" nameAc="MI:0612">This document is the result of automatic conversion of some file to PSI-MI 2.5 format. The requested data was unavailable in the original file.</attribute>
              </attributeList>
            </bibref>
            <interactionDetectionMethod>
              <names>
                <shortLabel>unspecified method</shortLabel>
              </names>
              <xref>
                <primaryRef db="psi-mi" dbAc="MI:0488" id="MI:0686" refType="identity" refTypeAc="MI:0356">
                  <attributeList>
                    <attribute name="comment" nameAc="MI:0612">This document is the result of automatic conversion of some file to PSI-MI 2.5 format. The requested data was unavailable in the original file.</attribute>
                  </attributeList>
                </primaryRef>
              </xref>
            </interactionDetectionMethod>
          </experimentDescription>
        </experimentList>
        <participantList>
          <participant id="94">
            <interactorRef>288</interactorRef>
          </participant>
          <participant id="15">
            <interactorRef>241</interactorRef>
          </participant>
        </participantList>
      </interaction>
      <interaction id="62">
        <experimentList>
          <experimentDescription id="62">
            <bibref>
              <attributeList>
                <attribute name="comment" nameAc="MI:0612">This document is the result of automatic conversion of some file to PSI-MI 2.5 format. The requested data was unavailable in the original file.</attribute>
              </attributeList>
            </bibref>
            <interactionDetectionMethod>
              <names>
                <shortLabel>unspecified method</shortLabel>
              </names>
              <xref>
                <primaryRef db="psi-mi" dbAc="MI:0488" id="MI:0686" refType="identity" refTypeAc="MI:0356">
                  <attributeList>
                    <attribute name="comment" nameAc="MI:0612">This document is the result of automatic conversion of some file to PSI-MI 2.5 format. The requested data was unavailable in the original file.</attribute>
                  </attributeList>
                </primaryRef>
              </xref>
            </interactionDetectionMethod>
          </experimentDescription>
        </experimentList>
        <participantList>
          <participant id="10">
            <interactorRef>227</interactorRef>
          </participant>
          <participant id="96">
            <interactorRef>168</interactorRef>
          </participant>
        </participantList>
      </interaction>
      <interaction id="63">
        <experimentList>
          <experimentDescription id="63">
            <bibref>
              <attributeList>
                <attribute name="comment" nameAc="MI:0612">This document is the result of automatic conversion of some file to PSI-MI 2.5 format. The requested data was unavailable in the original file.</attribute>
              </attributeList>
            </bibref>
            <interactionDetectionMethod>
              <names>
                <shortLabel>unspecified method</shortLabel>
              </names>
              <xref>
                <primaryRef db="psi-mi" dbAc="MI:0488" id="MI:0686" refType="identity" refTypeAc="MI:0356">
                  <attributeList>
                    <attribute name="comment" nameAc="MI:0612">This document is the result of automatic conversion of some file to PSI-MI 2.5 format. The requested data was unavailable in the original file.</attribute>
                  </attributeList>
                </primaryRef>
              </xref>
            </interactionDetectionMethod>
          </experimentDescription>
        </experimentList>
        <participantList>
          <participant id="97">
            <interactorRef>239</interactorRef>
          </participant>
          <participant id="98">
            <interactorRef>21</interactorRef>
          </participant>
        </participantList>
      </interaction>
      <interaction id="64">
        <experimentList>
          <experimentDescription id="64">
            <bibref>
              <attributeList>
                <attribute name="comment" nameAc="MI:0612">This document is the result of automatic conversion of some file to PSI-MI 2.5 format. The requested data was unavailable in the original file.</attribute>
              </attributeList>
            </bibref>
            <interactionDetectionMethod>
              <names>
                <shortLabel>unspecified method</shortLabel>
              </names>
              <xref>
                <primaryRef db="psi-mi" dbAc="MI:0488" id="MI:0686" refType="identity" refTypeAc="MI:0356">
                  <attributeList>
                    <attribute name="comment" nameAc="MI:0612">This document is the result of automatic conversion of some file to PSI-MI 2.5 format. The requested data was unavailable in the original file.</attribute>
                  </attributeList>
                </primaryRef>
              </xref>
            </interactionDetectionMethod>
          </experimentDescription>
        </experimentList>
        <participantList>
          <participant id="99">
            <interactorRef>161</interactorRef>
          </participant>
          <participant id="100">
            <interactorRef>12</interactorRef>
          </participant>
        </participantList>
      </interaction>
      <interaction id="65">
        <experimentList>
          <experimentDescription id="65">
            <bibref>
              <attributeList>
                <attribute name="comment" nameAc="MI:0612">This document is the result of automatic conversion of some file to PSI-MI 2.5 format. The requested data was unavailable in the original file.</attribute>
              </attributeList>
            </bibref>
            <interactionDetectionMethod>
              <names>
                <shortLabel>unspecified method</shortLabel>
              </names>
              <xref>
                <primaryRef db="psi-mi" dbAc="MI:0488" id="MI:0686" refType="identity" refTypeAc="MI:0356">
                  <attributeList>
                    <attribute name="comment" nameAc="MI:0612">This document is the result of automatic conversion of some file to PSI-MI 2.5 format. The requested data was unavailable in the original file.</attribute>
                  </attributeList>
                </primaryRef>
              </xref>
            </interactionDetectionMethod>
          </experimentDescription>
        </experimentList>
        <participantList>
          <participant id="50">
            <interactorRef>261</interactorRef>
          </participant>
          <participant id="87">
            <interactorRef>104</interactorRef>
          </participant>
        </participantList>
      </interaction>
      <interaction id="66">
        <experimentList>
          <experimentDescription id="66">
            <bibref>
              <attributeList>
                <attribute name="comment" nameAc="MI:0612">This document is the result of automatic conversion of some file to PSI-MI 2.5 format. The requested data was unavailable in the original file.</attribute>
              </attributeList>
            </bibref>
            <interactionDetectionMethod>
              <names>
                <shortLabel>unspecified method</shortLabel>
              </names>
              <xref>
                <primaryRef db="psi-mi" dbAc="MI:0488" id="MI:0686" refType="identity" refTypeAc="MI:0356">
                  <attributeList>
                    <attribute name="comment" nameAc="MI:0612">This document is the result of automatic conversion of some file to PSI-MI 2.5 format. The requested data was unavailable in the original file.</attribute>
                  </attributeList>
                </primaryRef>
              </xref>
            </interactionDetectionMethod>
          </experimentDescription>
        </experimentList>
        <participantList>
          <participant id="29">
            <interactorRef>194</interactorRef>
          </participant>
          <participant id="101">
            <interactorRef>71</interactorRef>
          </participant>
        </participantList>
      </interaction>
      <interaction id="67">
        <experimentList>
          <experimentDescription id="67">
            <bibref>
              <attributeList>
                <attribute name="comment" nameAc="MI:0612">This document is the result of automatic conversion of some file to PSI-MI 2.5 format. The requested data was unavailable in the original file.</attribute>
              </attributeList>
            </bibref>
            <interactionDetectionMethod>
              <names>
                <shortLabel>unspecified method</shortLabel>
              </names>
              <xref>
                <primaryRef db="psi-mi" dbAc="MI:0488" id="MI:0686" refType="identity" refTypeAc="MI:0356">
                  <attributeList>
                    <attribute name="comment" nameAc="MI:0612">This document is the result of automatic conversion of some file to PSI-MI 2.5 format. The requested data was unavailable in the original file.</attribute>
                  </attributeList>
                </primaryRef>
              </xref>
            </interactionDetectionMethod>
          </experimentDescription>
        </experimentList>
        <participantList>
          <participant id="23">
            <interactorRef>38</interactorRef>
          </participant>
          <participant id="22">
            <interactorRef>72</interactorRef>
          </participant>
        </participantList>
      </interaction>
      <interaction id="68">
        <experimentList>
          <experimentDescription id="68">
            <bibref>
              <attributeList>
                <attribute name="comment" nameAc="MI:0612">This document is the result of automatic conversion of some file to PSI-MI 2.5 format. The requested data was unavailable in the original file.</attribute>
              </attributeList>
            </bibref>
            <interactionDetectionMethod>
              <names>
                <shortLabel>unspecified method</shortLabel>
              </names>
              <xref>
                <primaryRef db="psi-mi" dbAc="MI:0488" id="MI:0686" refType="identity" refTypeAc="MI:0356">
                  <attributeList>
                    <attribute name="comment" nameAc="MI:0612">This document is the result of automatic conversion of some file to PSI-MI 2.5 format. The requested data was unavailable in the original file.</attribute>
                  </attributeList>
                </primaryRef>
              </xref>
            </interactionDetectionMethod>
          </experimentDescription>
        </experimentList>
        <participantList>
          <participant id="76">
            <interactorRef>252</interactorRef>
          </participant>
          <participant id="102">
            <interactorRef>36</interactorRef>
          </participant>
        </participantList>
      </interaction>
      <interaction id="69">
        <experimentList>
          <experimentDescription id="69">
            <bibref>
              <attributeList>
                <attribute name="comment" nameAc="MI:0612">This document is the result of automatic conversion of some file to PSI-MI 2.5 format. The requested data was unavailable in the original file.</attribute>
              </attributeList>
            </bibref>
            <interactionDetectionMethod>
              <names>
                <shortLabel>unspecified method</shortLabel>
              </names>
              <xref>
                <primaryRef db="psi-mi" dbAc="MI:0488" id="MI:0686" refType="identity" refTypeAc="MI:0356">
                  <attributeList>
                    <attribute name="comment" nameAc="MI:0612">This document is the result of automatic conversion of some file to PSI-MI 2.5 format. The requested data was unavailable in the original file.</attribute>
                  </attributeList>
                </primaryRef>
              </xref>
            </interactionDetectionMethod>
          </experimentDescription>
        </experimentList>
        <participantList>
          <participant id="103">
            <interactorRef>238</interactorRef>
          </participant>
          <participant id="104">
            <interactorRef>96</interactorRef>
          </participant>
        </participantList>
      </interaction>
      <interaction id="70">
        <experimentList>
          <experimentDescription id="70">
            <bibref>
              <attributeList>
                <attribute name="comment" nameAc="MI:0612">This document is the result of automatic conversion of some file to PSI-MI 2.5 format. The requested data was unavailable in the original file.</attribute>
              </attributeList>
            </bibref>
            <interactionDetectionMethod>
              <names>
                <shortLabel>unspecified method</shortLabel>
              </names>
              <xref>
                <primaryRef db="psi-mi" dbAc="MI:0488" id="MI:0686" refType="identity" refTypeAc="MI:0356">
                  <attributeList>
                    <attribute name="comment" nameAc="MI:0612">This document is the result of automatic conversion of some file to PSI-MI 2.5 format. The requested data was unavailable in the original file.</attribute>
                  </attributeList>
                </primaryRef>
              </xref>
            </interactionDetectionMethod>
          </experimentDescription>
        </experimentList>
        <participantList>
          <participant id="105">
            <interactorRef>28</interactorRef>
          </participant>
          <participant id="106">
            <interactorRef>278</interactorRef>
          </participant>
        </participantList>
      </interaction>
      <interaction id="71">
        <experimentList>
          <experimentDescription id="71">
            <bibref>
              <attributeList>
                <attribute name="comment" nameAc="MI:0612">This document is the result of automatic conversion of some file to PSI-MI 2.5 format. The requested data was unavailable in the original file.</attribute>
              </attributeList>
            </bibref>
            <interactionDetectionMethod>
              <names>
                <shortLabel>unspecified method</shortLabel>
              </names>
              <xref>
                <primaryRef db="psi-mi" dbAc="MI:0488" id="MI:0686" refType="identity" refTypeAc="MI:0356">
                  <attributeList>
                    <attribute name="comment" nameAc="MI:0612">This document is the result of automatic conversion of some file to PSI-MI 2.5 format. The requested data was unavailable in the original file.</attribute>
                  </attributeList>
                </primaryRef>
              </xref>
            </interactionDetectionMethod>
          </experimentDescription>
        </experimentList>
        <participantList>
          <participant id="107">
            <interactorRef>199</interactorRef>
          </participant>
          <participant id="51">
            <interactorRef>232</interactorRef>
          </participant>
        </participantList>
      </interaction>
      <interaction id="72">
        <experimentList>
          <experimentDescription id="72">
            <bibref>
              <attributeList>
                <attribute name="comment" nameAc="MI:0612">This document is the result of automatic conversion of some file to PSI-MI 2.5 format. The requested data was unavailable in the original file.</attribute>
              </attributeList>
            </bibref>
            <interactionDetectionMethod>
              <names>
                <shortLabel>unspecified method</shortLabel>
              </names>
              <xref>
                <primaryRef db="psi-mi" dbAc="MI:0488" id="MI:0686" refType="identity" refTypeAc="MI:0356">
                  <attributeList>
                    <attribute name="comment" nameAc="MI:0612">This document is the result of automatic conversion of some file to PSI-MI 2.5 format. The requested data was unavailable in the original file.</attribute>
                  </attributeList>
                </primaryRef>
              </xref>
            </interactionDetectionMethod>
          </experimentDescription>
        </experimentList>
        <participantList>
          <participant id="42">
            <interactorRef>230</interactorRef>
          </participant>
          <participant id="28">
            <interactorRef>169</interactorRef>
          </participant>
        </participantList>
      </interaction>
      <interaction id="73">
        <experimentList>
          <experimentDescription id="73">
            <bibref>
              <attributeList>
                <attribute name="comment" nameAc="MI:0612">This document is the result of automatic conversion of some file to PSI-MI 2.5 format. The requested data was unavailable in the original file.</attribute>
              </attributeList>
            </bibref>
            <interactionDetectionMethod>
              <names>
                <shortLabel>unspecified method</shortLabel>
              </names>
              <xref>
                <primaryRef db="psi-mi" dbAc="MI:0488" id="MI:0686" refType="identity" refTypeAc="MI:0356">
                  <attributeList>
                    <attribute name="comment" nameAc="MI:0612">This document is the result of automatic conversion of some file to PSI-MI 2.5 format. The requested data was unavailable in the original file.</attribute>
                  </attributeList>
                </primaryRef>
              </xref>
            </interactionDetectionMethod>
          </experimentDescription>
        </experimentList>
        <participantList>
          <participant id="65">
            <interactorRef>31</interactorRef>
          </participant>
          <participant id="108">
            <interactorRef>62</interactorRef>
          </participant>
        </participantList>
      </interaction>
      <interaction id="74">
        <experimentList>
          <experimentDescription id="74">
            <bibref>
              <attributeList>
                <attribute name="comment" nameAc="MI:0612">This document is the result of automatic conversion of some file to PSI-MI 2.5 format. The requested data was unavailable in the original file.</attribute>
              </attributeList>
            </bibref>
            <interactionDetectionMethod>
              <names>
                <shortLabel>unspecified method</shortLabel>
              </names>
              <xref>
                <primaryRef db="psi-mi" dbAc="MI:0488" id="MI:0686" refType="identity" refTypeAc="MI:0356">
                  <attributeList>
                    <attribute name="comment" nameAc="MI:0612">This document is the result of automatic conversion of some file to PSI-MI 2.5 format. The requested data was unavailable in the original file.</attribute>
                  </attributeList>
                </primaryRef>
              </xref>
            </interactionDetectionMethod>
          </experimentDescription>
        </experimentList>
        <participantList>
          <participant id="109">
            <interactorRef>259</interactorRef>
          </participant>
          <participant id="104">
            <interactorRef>96</interactorRef>
          </participant>
        </participantList>
      </interaction>
      <interaction id="75">
        <experimentList>
          <experimentDescription id="75">
            <bibref>
              <attributeList>
                <attribute name="comment" nameAc="MI:0612">This document is the result of automatic conversion of some file to PSI-MI 2.5 format. The requested data was unavailable in the original file.</attribute>
              </attributeList>
            </bibref>
            <interactionDetectionMethod>
              <names>
                <shortLabel>unspecified method</shortLabel>
              </names>
              <xref>
                <primaryRef db="psi-mi" dbAc="MI:0488" id="MI:0686" refType="identity" refTypeAc="MI:0356">
                  <attributeList>
                    <attribute name="comment" nameAc="MI:0612">This document is the result of automatic conversion of some file to PSI-MI 2.5 format. The requested data was unavailable in the original file.</attribute>
                  </attributeList>
                </primaryRef>
              </xref>
            </interactionDetectionMethod>
          </experimentDescription>
        </experimentList>
        <participantList>
          <participant id="99">
            <interactorRef>161</interactorRef>
          </participant>
          <participant id="110">
            <interactorRef>281</interactorRef>
          </participant>
        </participantList>
      </interaction>
      <interaction id="76">
        <experimentList>
          <experimentDescription id="76">
            <bibref>
              <attributeList>
                <attribute name="comment" nameAc="MI:0612">This document is the result of automatic conversion of some file to PSI-MI 2.5 format. The requested data was unavailable in the original file.</attribute>
              </attributeList>
            </bibref>
            <interactionDetectionMethod>
              <names>
                <shortLabel>unspecified method</shortLabel>
              </names>
              <xref>
                <primaryRef db="psi-mi" dbAc="MI:0488" id="MI:0686" refType="identity" refTypeAc="MI:0356">
                  <attributeList>
                    <attribute name="comment" nameAc="MI:0612">This document is the result of automatic conversion of some file to PSI-MI 2.5 format. The requested data was unavailable in the original file.</attribute>
                  </attributeList>
                </primaryRef>
              </xref>
            </interactionDetectionMethod>
          </experimentDescription>
        </experimentList>
        <participantList>
          <participant id="70">
            <interactorRef>198</interactorRef>
          </participant>
          <participant id="30">
            <interactorRef>211</interactorRef>
          </participant>
        </participantList>
      </interaction>
      <interaction id="77">
        <experimentList>
          <experimentDescription id="77">
            <bibref>
              <attributeList>
                <attribute name="comment" nameAc="MI:0612">This document is the result of automatic conversion of some file to PSI-MI 2.5 format. The requested data was unavailable in the original file.</attribute>
              </attributeList>
            </bibref>
            <interactionDetectionMethod>
              <names>
                <shortLabel>unspecified method</shortLabel>
              </names>
              <xref>
                <primaryRef db="psi-mi" dbAc="MI:0488" id="MI:0686" refType="identity" refTypeAc="MI:0356">
                  <attributeList>
                    <attribute name="comment" nameAc="MI:0612">This document is the result of automatic conversion of some file to PSI-MI 2.5 format. The requested data was unavailable in the original file.</attribute>
                  </attributeList>
                </primaryRef>
              </xref>
            </interactionDetectionMethod>
          </experimentDescription>
        </experimentList>
        <participantList>
          <participant id="111">
            <interactorRef>120</interactorRef>
          </participant>
          <participant id="112">
            <interactorRef>17</interactorRef>
          </participant>
        </participantList>
      </interaction>
      <interaction id="78">
        <experimentList>
          <experimentDescription id="78">
            <bibref>
              <attributeList>
                <attribute name="comment" nameAc="MI:0612">This document is the result of automatic conversion of some file to PSI-MI 2.5 format. The requested data was unavailable in the original file.</attribute>
              </attributeList>
            </bibref>
            <interactionDetectionMethod>
              <names>
                <shortLabel>unspecified method</shortLabel>
              </names>
              <xref>
                <primaryRef db="psi-mi" dbAc="MI:0488" id="MI:0686" refType="identity" refTypeAc="MI:0356">
                  <attributeList>
                    <attribute name="comment" nameAc="MI:0612">This document is the result of automatic conversion of some file to PSI-MI 2.5 format. The requested data was unavailable in the original file.</attribute>
                  </attributeList>
                </primaryRef>
              </xref>
            </interactionDetectionMethod>
          </experimentDescription>
        </experimentList>
        <participantList>
          <participant id="113">
            <interactorRef>170</interactorRef>
          </participant>
          <participant id="36">
            <interactorRef>260</interactorRef>
          </participant>
        </participantList>
      </interaction>
      <interaction id="79">
        <experimentList>
          <experimentDescription id="79">
            <bibref>
              <attributeList>
                <attribute name="comment" nameAc="MI:0612">This document is the result of automatic conversion of some file to PSI-MI 2.5 format. The requested data was unavailable in the original file.</attribute>
              </attributeList>
            </bibref>
            <interactionDetectionMethod>
              <names>
                <shortLabel>unspecified method</shortLabel>
              </names>
              <xref>
                <primaryRef db="psi-mi" dbAc="MI:0488" id="MI:0686" refType="identity" refTypeAc="MI:0356">
                  <attributeList>
                    <attribute name="comment" nameAc="MI:0612">This document is the result of automatic conversion of some file to PSI-MI 2.5 format. The requested data was unavailable in the original file.</attribute>
                  </attributeList>
                </primaryRef>
              </xref>
            </interactionDetectionMethod>
          </experimentDescription>
        </experimentList>
        <participantList>
          <participant id="16">
            <interactorRef>275</interactorRef>
          </participant>
          <participant id="55">
            <interactorRef>242</interactorRef>
          </participant>
        </participantList>
      </interaction>
      <interaction id="80">
        <experimentList>
          <experimentDescription id="80">
            <bibref>
              <attributeList>
                <attribute name="comment" nameAc="MI:0612">This document is the result of automatic conversion of some file to PSI-MI 2.5 format. The requested data was unavailable in the original file.</attribute>
              </attributeList>
            </bibref>
            <interactionDetectionMethod>
              <names>
                <shortLabel>unspecified method</shortLabel>
              </names>
              <xref>
                <primaryRef db="psi-mi" dbAc="MI:0488" id="MI:0686" refType="identity" refTypeAc="MI:0356">
                  <attributeList>
                    <attribute name="comment" nameAc="MI:0612">This document is the result of automatic conversion of some file to PSI-MI 2.5 format. The requested data was unavailable in the original file.</attribute>
                  </attributeList>
                </primaryRef>
              </xref>
            </interactionDetectionMethod>
          </experimentDescription>
        </experimentList>
        <participantList>
          <participant id="59">
            <interactorRef>25</interactorRef>
          </participant>
          <participant id="5">
            <interactorRef>57</interactorRef>
          </participant>
        </participantList>
      </interaction>
      <interaction id="81">
        <experimentList>
          <experimentDescription id="81">
            <bibref>
              <attributeList>
                <attribute name="comment" nameAc="MI:0612">This document is the result of automatic conversion of some file to PSI-MI 2.5 format. The requested data was unavailable in the original file.</attribute>
              </attributeList>
            </bibref>
            <interactionDetectionMethod>
              <names>
                <shortLabel>unspecified method</shortLabel>
              </names>
              <xref>
                <primaryRef db="psi-mi" dbAc="MI:0488" id="MI:0686" refType="identity" refTypeAc="MI:0356">
                  <attributeList>
                    <attribute name="comment" nameAc="MI:0612">This document is the result of automatic conversion of some file to PSI-MI 2.5 format. The requested data was unavailable in the original file.</attribute>
                  </attributeList>
                </primaryRef>
              </xref>
            </interactionDetectionMethod>
          </experimentDescription>
        </experimentList>
        <participantList>
          <participant id="70">
            <interactorRef>198</interactorRef>
          </participant>
          <participant id="114">
            <interactorRef>30</interactorRef>
          </participant>
        </participantList>
      </interaction>
      <interaction id="82">
        <experimentList>
          <experimentDescription id="82">
            <bibref>
              <attributeList>
                <attribute name="comment" nameAc="MI:0612">This document is the result of automatic conversion of some file to PSI-MI 2.5 format. The requested data was unavailable in the original file.</attribute>
              </attributeList>
            </bibref>
            <interactionDetectionMethod>
              <names>
                <shortLabel>unspecified method</shortLabel>
              </names>
              <xref>
                <primaryRef db="psi-mi" dbAc="MI:0488" id="MI:0686" refType="identity" refTypeAc="MI:0356">
                  <attributeList>
                    <attribute name="comment" nameAc="MI:0612">This document is the result of automatic conversion of some file to PSI-MI 2.5 format. The requested data was unavailable in the original file.</attribute>
                  </attributeList>
                </primaryRef>
              </xref>
            </interactionDetectionMethod>
          </experimentDescription>
        </experimentList>
        <participantList>
          <participant id="33">
            <interactorRef>272</interactorRef>
          </participant>
          <participant id="91">
            <interactorRef>118</interactorRef>
          </participant>
        </participantList>
      </interaction>
      <interaction id="83">
        <experimentList>
          <experimentDescription id="83">
            <bibref>
              <attributeList>
                <attribute name="comment" nameAc="MI:0612">This document is the result of automatic conversion of some file to PSI-MI 2.5 format. The requested data was unavailable in the original file.</attribute>
              </attributeList>
            </bibref>
            <interactionDetectionMethod>
              <names>
                <shortLabel>unspecified method</shortLabel>
              </names>
              <xref>
                <primaryRef db="psi-mi" dbAc="MI:0488" id="MI:0686" refType="identity" refTypeAc="MI:0356">
                  <attributeList>
                    <attribute name="comment" nameAc="MI:0612">This document is the result of automatic conversion of some file to PSI-MI 2.5 format. The requested data was unavailable in the original file.</attribute>
                  </attributeList>
                </primaryRef>
              </xref>
            </interactionDetectionMethod>
          </experimentDescription>
        </experimentList>
        <participantList>
          <participant id="111">
            <interactorRef>120</interactorRef>
          </participant>
          <participant id="22">
            <interactorRef>72</interactorRef>
          </participant>
        </participantList>
      </interaction>
      <interaction id="84">
        <experimentList>
          <experimentDescription id="84">
            <bibref>
              <attributeList>
                <attribute name="comment" nameAc="MI:0612">This document is the result of automatic conversion of some file to PSI-MI 2.5 format. The requested data was unavailable in the original file.</attribute>
              </attributeList>
            </bibref>
            <interactionDetectionMethod>
              <names>
                <shortLabel>unspecified method</shortLabel>
              </names>
              <xref>
                <primaryRef db="psi-mi" dbAc="MI:0488" id="MI:0686" refType="identity" refTypeAc="MI:0356">
                  <attributeList>
                    <attribute name="comment" nameAc="MI:0612">This document is the result of automatic conversion of some file to PSI-MI 2.5 format. The requested data was unavailable in the original file.</attribute>
                  </attributeList>
                </primaryRef>
              </xref>
            </interactionDetectionMethod>
          </experimentDescription>
        </experimentList>
        <participantList>
          <participant id="56">
            <interactorRef>141</interactorRef>
          </participant>
          <participant id="115">
            <interactorRef>150</interactorRef>
          </participant>
        </participantList>
      </interaction>
      <interaction id="85">
        <experimentList>
          <experimentDescription id="85">
            <bibref>
              <attributeList>
                <attribute name="comment" nameAc="MI:0612">This document is the result of automatic conversion of some file to PSI-MI 2.5 format. The requested data was unavailable in the original file.</attribute>
              </attributeList>
            </bibref>
            <interactionDetectionMethod>
              <names>
                <shortLabel>unspecified method</shortLabel>
              </names>
              <xref>
                <primaryRef db="psi-mi" dbAc="MI:0488" id="MI:0686" refType="identity" refTypeAc="MI:0356">
                  <attributeList>
                    <attribute name="comment" nameAc="MI:0612">This document is the result of automatic conversion of some file to PSI-MI 2.5 format. The requested data was unavailable in the original file.</attribute>
                  </attributeList>
                </primaryRef>
              </xref>
            </interactionDetectionMethod>
          </experimentDescription>
        </experimentList>
        <participantList>
          <participant id="68">
            <interactorRef>23</interactorRef>
          </participant>
          <participant id="73">
            <interactorRef>286</interactorRef>
          </participant>
        </participantList>
      </interaction>
      <interaction id="86">
        <experimentList>
          <experimentDescription id="86">
            <bibref>
              <attributeList>
                <attribute name="comment" nameAc="MI:0612">This document is the result of automatic conversion of some file to PSI-MI 2.5 format. The requested data was unavailable in the original file.</attribute>
              </attributeList>
            </bibref>
            <interactionDetectionMethod>
              <names>
                <shortLabel>unspecified method</shortLabel>
              </names>
              <xref>
                <primaryRef db="psi-mi" dbAc="MI:0488" id="MI:0686" refType="identity" refTypeAc="MI:0356">
                  <attributeList>
                    <attribute name="comment" nameAc="MI:0612">This document is the result of automatic conversion of some file to PSI-MI 2.5 format. The requested data was unavailable in the original file.</attribute>
                  </attributeList>
                </primaryRef>
              </xref>
            </interactionDetectionMethod>
          </experimentDescription>
        </experimentList>
        <participantList>
          <participant id="67">
            <interactorRef>244</interactorRef>
          </participant>
          <participant id="116">
            <interactorRef>225</interactorRef>
          </participant>
        </participantList>
      </interaction>
      <interaction id="87">
        <experimentList>
          <experimentDescription id="87">
            <bibref>
              <attributeList>
                <attribute name="comment" nameAc="MI:0612">This document is the result of automatic conversion of some file to PSI-MI 2.5 format. The requested data was unavailable in the original file.</attribute>
              </attributeList>
            </bibref>
            <interactionDetectionMethod>
              <names>
                <shortLabel>unspecified method</shortLabel>
              </names>
              <xref>
                <primaryRef db="psi-mi" dbAc="MI:0488" id="MI:0686" refType="identity" refTypeAc="MI:0356">
                  <attributeList>
                    <attribute name="comment" nameAc="MI:0612">This document is the result of automatic conversion of some file to PSI-MI 2.5 format. The requested data was unavailable in the original file.</attribute>
                  </attributeList>
                </primaryRef>
              </xref>
            </interactionDetectionMethod>
          </experimentDescription>
        </experimentList>
        <participantList>
          <participant id="72">
            <interactorRef>78</interactorRef>
          </participant>
          <participant id="117">
            <interactorRef>51</interactorRef>
          </participant>
        </participantList>
      </interaction>
      <interaction id="88">
        <experimentList>
          <experimentDescription id="88">
            <bibref>
              <attributeList>
                <attribute name="comment" nameAc="MI:0612">This document is the result of automatic conversion of some file to PSI-MI 2.5 format. The requested data was unavailable in the original file.</attribute>
              </attributeList>
            </bibref>
            <interactionDetectionMethod>
              <names>
                <shortLabel>unspecified method</shortLabel>
              </names>
              <xref>
                <primaryRef db="psi-mi" dbAc="MI:0488" id="MI:0686" refType="identity" refTypeAc="MI:0356">
                  <attributeList>
                    <attribute name="comment" nameAc="MI:0612">This document is the result of automatic conversion of some file to PSI-MI 2.5 format. The requested data was unavailable in the original file.</attribute>
                  </attributeList>
                </primaryRef>
              </xref>
            </interactionDetectionMethod>
          </experimentDescription>
        </experimentList>
        <participantList>
          <participant id="99">
            <interactorRef>161</interactorRef>
          </participant>
          <participant id="118">
            <interactorRef>60</interactorRef>
          </participant>
        </participantList>
      </interaction>
      <interaction id="89">
        <experimentList>
          <experimentDescription id="89">
            <bibref>
              <attributeList>
                <attribute name="comment" nameAc="MI:0612">This document is the result of automatic conversion of some file to PSI-MI 2.5 format. The requested data was unavailable in the original file.</attribute>
              </attributeList>
            </bibref>
            <interactionDetectionMethod>
              <names>
                <shortLabel>unspecified method</shortLabel>
              </names>
              <xref>
                <primaryRef db="psi-mi" dbAc="MI:0488" id="MI:0686" refType="identity" refTypeAc="MI:0356">
                  <attributeList>
                    <attribute name="comment" nameAc="MI:0612">This document is the result of automatic conversion of some file to PSI-MI 2.5 format. The requested data was unavailable in the original file.</attribute>
                  </attributeList>
                </primaryRef>
              </xref>
            </interactionDetectionMethod>
          </experimentDescription>
        </experimentList>
        <participantList>
          <participant id="52">
            <interactorRef>258</interactorRef>
          </participant>
          <participant id="95">
            <interactorRef>223</interactorRef>
          </participant>
        </participantList>
      </interaction>
      <interaction id="90">
        <experimentList>
          <experimentDescription id="90">
            <bibref>
              <attributeList>
                <attribute name="comment" nameAc="MI:0612">This document is the result of automatic conversion of some file to PSI-MI 2.5 format. The requested data was unavailable in the original file.</attribute>
              </attributeList>
            </bibref>
            <interactionDetectionMethod>
              <names>
                <shortLabel>unspecified method</shortLabel>
              </names>
              <xref>
                <primaryRef db="psi-mi" dbAc="MI:0488" id="MI:0686" refType="identity" refTypeAc="MI:0356">
                  <attributeList>
                    <attribute name="comment" nameAc="MI:0612">This document is the result of automatic conversion of some file to PSI-MI 2.5 format. The requested data was unavailable in the original file.</attribute>
                  </attributeList>
                </primaryRef>
              </xref>
            </interactionDetectionMethod>
          </experimentDescription>
        </experimentList>
        <participantList>
          <participant id="119">
            <interactorRef>18</interactorRef>
          </participant>
          <participant id="120">
            <interactorRef>155</interactorRef>
          </participant>
        </participantList>
      </interaction>
      <interaction id="91">
        <experimentList>
          <experimentDescription id="91">
            <bibref>
              <attributeList>
                <attribute name="comment" nameAc="MI:0612">This document is the result of automatic conversion of some file to PSI-MI 2.5 format. The requested data was unavailable in the original file.</attribute>
              </attributeList>
            </bibref>
            <interactionDetectionMethod>
              <names>
                <shortLabel>unspecified method</shortLabel>
              </names>
              <xref>
                <primaryRef db="psi-mi" dbAc="MI:0488" id="MI:0686" refType="identity" refTypeAc="MI:0356">
                  <attributeList>
                    <attribute name="comment" nameAc="MI:0612">This document is the result of automatic conversion of some file to PSI-MI 2.5 format. The requested data was unavailable in the original file.</attribute>
                  </attributeList>
                </primaryRef>
              </xref>
            </interactionDetectionMethod>
          </experimentDescription>
        </experimentList>
        <participantList>
          <participant id="23">
            <interactorRef>38</interactorRef>
          </participant>
          <participant id="120">
            <interactorRef>155</interactorRef>
          </participant>
        </participantList>
      </interaction>
      <interaction id="92">
        <experimentList>
          <experimentDescription id="92">
            <bibref>
              <attributeList>
                <attribute name="comment" nameAc="MI:0612">This document is the result of automatic conversion of some file to PSI-MI 2.5 format. The requested data was unavailable in the original file.</attribute>
              </attributeList>
            </bibref>
            <interactionDetectionMethod>
              <names>
                <shortLabel>unspecified method</shortLabel>
              </names>
              <xref>
                <primaryRef db="psi-mi" dbAc="MI:0488" id="MI:0686" refType="identity" refTypeAc="MI:0356">
                  <attributeList>
                    <attribute name="comment" nameAc="MI:0612">This document is the result of automatic conversion of some file to PSI-MI 2.5 format. The requested data was unavailable in the original file.</attribute>
                  </attributeList>
                </primaryRef>
              </xref>
            </interactionDetectionMethod>
          </experimentDescription>
        </experimentList>
        <participantList>
          <participant id="121">
            <interactorRef>284</interactorRef>
          </participant>
          <participant id="122">
            <interactorRef>257</interactorRef>
          </participant>
        </participantList>
      </interaction>
      <interaction id="93">
        <experimentList>
          <experimentDescription id="93">
            <bibref>
              <attributeList>
                <attribute name="comment" nameAc="MI:0612">This document is the result of automatic conversion of some file to PSI-MI 2.5 format. The requested data was unavailable in the original file.</attribute>
              </attributeList>
            </bibref>
            <interactionDetectionMethod>
              <names>
                <shortLabel>unspecified method</shortLabel>
              </names>
              <xref>
                <primaryRef db="psi-mi" dbAc="MI:0488" id="MI:0686" refType="identity" refTypeAc="MI:0356">
                  <attributeList>
                    <attribute name="comment" nameAc="MI:0612">This document is the result of automatic conversion of some file to PSI-MI 2.5 format. The requested data was unavailable in the original file.</attribute>
                  </attributeList>
                </primaryRef>
              </xref>
            </interactionDetectionMethod>
          </experimentDescription>
        </experimentList>
        <participantList>
          <participant id="62">
            <interactorRef>22</interactorRef>
          </participant>
          <participant id="80">
            <interactorRef>160</interactorRef>
          </participant>
        </participantList>
      </interaction>
      <interaction id="94">
        <experimentList>
          <experimentDescription id="94">
            <bibref>
              <attributeList>
                <attribute name="comment" nameAc="MI:0612">This document is the result of automatic conversion of some file to PSI-MI 2.5 format. The requested data was unavailable in the original file.</attribute>
              </attributeList>
            </bibref>
            <interactionDetectionMethod>
              <names>
                <shortLabel>unspecified method</shortLabel>
              </names>
              <xref>
                <primaryRef db="psi-mi" dbAc="MI:0488" id="MI:0686" refType="identity" refTypeAc="MI:0356">
                  <attributeList>
                    <attribute name="comment" nameAc="MI:0612">This document is the result of automatic conversion of some file to PSI-MI 2.5 format. The requested data was unavailable in the original file.</attribute>
                  </attributeList>
                </primaryRef>
              </xref>
            </interactionDetectionMethod>
          </experimentDescription>
        </experimentList>
        <participantList>
          <participant id="123">
            <interactorRef>109</interactorRef>
          </participant>
          <participant id="124">
            <interactorRef>237</interactorRef>
          </participant>
        </participantList>
      </interaction>
      <interaction id="95">
        <experimentList>
          <experimentDescription id="95">
            <bibref>
              <attributeList>
                <attribute name="comment" nameAc="MI:0612">This document is the result of automatic conversion of some file to PSI-MI 2.5 format. The requested data was unavailable in the original file.</attribute>
              </attributeList>
            </bibref>
            <interactionDetectionMethod>
              <names>
                <shortLabel>unspecified method</shortLabel>
              </names>
              <xref>
                <primaryRef db="psi-mi" dbAc="MI:0488" id="MI:0686" refType="identity" refTypeAc="MI:0356">
                  <attributeList>
                    <attribute name="comment" nameAc="MI:0612">This document is the result of automatic conversion of some file to PSI-MI 2.5 format. The requested data was unavailable in the original file.</attribute>
                  </attributeList>
                </primaryRef>
              </xref>
            </interactionDetectionMethod>
          </experimentDescription>
        </experimentList>
        <participantList>
          <participant id="97">
            <interactorRef>239</interactorRef>
          </participant>
          <participant id="28">
            <interactorRef>169</interactorRef>
          </participant>
        </participantList>
      </interaction>
      <interaction id="96">
        <experimentList>
          <experimentDescription id="96">
            <bibref>
              <attributeList>
                <attribute name="comment" nameAc="MI:0612">This document is the result of automatic conversion of some file to PSI-MI 2.5 format. The requested data was unavailable in the original file.</attribute>
              </attributeList>
            </bibref>
            <interactionDetectionMethod>
              <names>
                <shortLabel>unspecified method</shortLabel>
              </names>
              <xref>
                <primaryRef db="psi-mi" dbAc="MI:0488" id="MI:0686" refType="identity" refTypeAc="MI:0356">
                  <attributeList>
                    <attribute name="comment" nameAc="MI:0612">This document is the result of automatic conversion of some file to PSI-MI 2.5 format. The requested data was unavailable in the original file.</attribute>
                  </attributeList>
                </primaryRef>
              </xref>
            </interactionDetectionMethod>
          </experimentDescription>
        </experimentList>
        <participantList>
          <participant id="105">
            <interactorRef>28</interactorRef>
          </participant>
          <participant id="125">
            <interactorRef>82</interactorRef>
          </participant>
        </participantList>
      </interaction>
      <interaction id="97">
        <experimentList>
          <experimentDescription id="97">
            <bibref>
              <attributeList>
                <attribute name="comment" nameAc="MI:0612">This document is the result of automatic conversion of some file to PSI-MI 2.5 format. The requested data was unavailable in the original file.</attribute>
              </attributeList>
            </bibref>
            <interactionDetectionMethod>
              <names>
                <shortLabel>unspecified method</shortLabel>
              </names>
              <xref>
                <primaryRef db="psi-mi" dbAc="MI:0488" id="MI:0686" refType="identity" refTypeAc="MI:0356">
                  <attributeList>
                    <attribute name="comment" nameAc="MI:0612">This document is the result of automatic conversion of some file to PSI-MI 2.5 format. The requested data was unavailable in the original file.</attribute>
                  </attributeList>
                </primaryRef>
              </xref>
            </interactionDetectionMethod>
          </experimentDescription>
        </experimentList>
        <participantList>
          <participant id="29">
            <interactorRef>194</interactorRef>
          </participant>
          <participant id="126">
            <interactorRef>75</interactorRef>
          </participant>
        </participantList>
      </interaction>
      <interaction id="98">
        <experimentList>
          <experimentDescription id="98">
            <bibref>
              <attributeList>
                <attribute name="comment" nameAc="MI:0612">This document is the result of automatic conversion of some file to PSI-MI 2.5 format. The requested data was unavailable in the original file.</attribute>
              </attributeList>
            </bibref>
            <interactionDetectionMethod>
              <names>
                <shortLabel>unspecified method</shortLabel>
              </names>
              <xref>
                <primaryRef db="psi-mi" dbAc="MI:0488" id="MI:0686" refType="identity" refTypeAc="MI:0356">
                  <attributeList>
                    <attribute name="comment" nameAc="MI:0612">This document is the result of automatic conversion of some file to PSI-MI 2.5 format. The requested data was unavailable in the original file.</attribute>
                  </attributeList>
                </primaryRef>
              </xref>
            </interactionDetectionMethod>
          </experimentDescription>
        </experimentList>
        <participantList>
          <participant id="127">
            <interactorRef>228</interactorRef>
          </participant>
          <participant id="35">
            <interactorRef>219</interactorRef>
          </participant>
        </participantList>
      </interaction>
      <interaction id="99">
        <experimentList>
          <experimentDescription id="99">
            <bibref>
              <attributeList>
                <attribute name="comment" nameAc="MI:0612">This document is the result of automatic conversion of some file to PSI-MI 2.5 format. The requested data was unavailable in the original file.</attribute>
              </attributeList>
            </bibref>
            <interactionDetectionMethod>
              <names>
                <shortLabel>unspecified method</shortLabel>
              </names>
              <xref>
                <primaryRef db="psi-mi" dbAc="MI:0488" id="MI:0686" refType="identity" refTypeAc="MI:0356">
                  <attributeList>
                    <attribute name="comment" nameAc="MI:0612">This document is the result of automatic conversion of some file to PSI-MI 2.5 format. The requested data was unavailable in the original file.</attribute>
                  </attributeList>
                </primaryRef>
              </xref>
            </interactionDetectionMethod>
          </experimentDescription>
        </experimentList>
        <participantList>
          <participant id="105">
            <interactorRef>28</interactorRef>
          </participant>
          <participant id="128">
            <interactorRef>52</interactorRef>
          </participant>
        </participantList>
      </interaction>
      <interaction id="100">
        <experimentList>
          <experimentDescription id="100">
            <bibref>
              <attributeList>
                <attribute name="comment" nameAc="MI:0612">This document is the result of automatic conversion of some file to PSI-MI 2.5 format. The requested data was unavailable in the original file.</attribute>
              </attributeList>
            </bibref>
            <interactionDetectionMethod>
              <names>
                <shortLabel>unspecified method</shortLabel>
              </names>
              <xref>
                <primaryRef db="psi-mi" dbAc="MI:0488" id="MI:0686" refType="identity" refTypeAc="MI:0356">
                  <attributeList>
                    <attribute name="comment" nameAc="MI:0612">This document is the result of automatic conversion of some file to PSI-MI 2.5 format. The requested data was unavailable in the original file.</attribute>
                  </attributeList>
                </primaryRef>
              </xref>
            </interactionDetectionMethod>
          </experimentDescription>
        </experimentList>
        <participantList>
          <participant id="129">
            <interactorRef>191</interactorRef>
          </participant>
          <participant id="130">
            <interactorRef>266</interactorRef>
          </participant>
        </participantList>
      </interaction>
      <interaction id="101">
        <experimentList>
          <experimentDescription id="101">
            <bibref>
              <attributeList>
                <attribute name="comment" nameAc="MI:0612">This document is the result of automatic conversion of some file to PSI-MI 2.5 format. The requested data was unavailable in the original file.</attribute>
              </attributeList>
            </bibref>
            <interactionDetectionMethod>
              <names>
                <shortLabel>unspecified method</shortLabel>
              </names>
              <xref>
                <primaryRef db="psi-mi" dbAc="MI:0488" id="MI:0686" refType="identity" refTypeAc="MI:0356">
                  <attributeList>
                    <attribute name="comment" nameAc="MI:0612">This document is the result of automatic conversion of some file to PSI-MI 2.5 format. The requested data was unavailable in the original file.</attribute>
                  </attributeList>
                </primaryRef>
              </xref>
            </interactionDetectionMethod>
          </experimentDescription>
        </experimentList>
        <participantList>
          <participant id="131">
            <interactorRef>34</interactorRef>
          </participant>
          <participant id="45">
            <interactorRef>303</interactorRef>
          </participant>
        </participantList>
      </interaction>
      <interaction id="102">
        <experimentList>
          <experimentDescription id="102">
            <bibref>
              <attributeList>
                <attribute name="comment" nameAc="MI:0612">This document is the result of automatic conversion of some file to PSI-MI 2.5 format. The requested data was unavailable in the original file.</attribute>
              </attributeList>
            </bibref>
            <interactionDetectionMethod>
              <names>
                <shortLabel>unspecified method</shortLabel>
              </names>
              <xref>
                <primaryRef db="psi-mi" dbAc="MI:0488" id="MI:0686" refType="identity" refTypeAc="MI:0356">
                  <attributeList>
                    <attribute name="comment" nameAc="MI:0612">This document is the result of automatic conversion of some file to PSI-MI 2.5 format. The requested data was unavailable in the original file.</attribute>
                  </attributeList>
                </primaryRef>
              </xref>
            </interactionDetectionMethod>
          </experimentDescription>
        </experimentList>
        <participantList>
          <participant id="132">
            <interactorRef>154</interactorRef>
          </participant>
          <participant id="100">
            <interactorRef>12</interactorRef>
          </participant>
        </participantList>
      </interaction>
      <interaction id="103">
        <experimentList>
          <experimentDescription id="103">
            <bibref>
              <attributeList>
                <attribute name="comment" nameAc="MI:0612">This document is the result of automatic conversion of some file to PSI-MI 2.5 format. The requested data was unavailable in the original file.</attribute>
              </attributeList>
            </bibref>
            <interactionDetectionMethod>
              <names>
                <shortLabel>unspecified method</shortLabel>
              </names>
              <xref>
                <primaryRef db="psi-mi" dbAc="MI:0488" id="MI:0686" refType="identity" refTypeAc="MI:0356">
                  <attributeList>
                    <attribute name="comment" nameAc="MI:0612">This document is the result of automatic conversion of some file to PSI-MI 2.5 format. The requested data was unavailable in the original file.</attribute>
                  </attributeList>
                </primaryRef>
              </xref>
            </interactionDetectionMethod>
          </experimentDescription>
        </experimentList>
        <participantList>
          <participant id="133">
            <interactorRef>98</interactorRef>
          </participant>
          <participant id="134">
            <interactorRef>151</interactorRef>
          </participant>
        </participantList>
      </interaction>
      <interaction id="104">
        <experimentList>
          <experimentDescription id="104">
            <bibref>
              <attributeList>
                <attribute name="comment" nameAc="MI:0612">This document is the result of automatic conversion of some file to PSI-MI 2.5 format. The requested data was unavailable in the original file.</attribute>
              </attributeList>
            </bibref>
            <interactionDetectionMethod>
              <names>
                <shortLabel>unspecified method</shortLabel>
              </names>
              <xref>
                <primaryRef db="psi-mi" dbAc="MI:0488" id="MI:0686" refType="identity" refTypeAc="MI:0356">
                  <attributeList>
                    <attribute name="comment" nameAc="MI:0612">This document is the result of automatic conversion of some file to PSI-MI 2.5 format. The requested data was unavailable in the original file.</attribute>
                  </attributeList>
                </primaryRef>
              </xref>
            </interactionDetectionMethod>
          </experimentDescription>
        </experimentList>
        <participantList>
          <participant id="135">
            <interactorRef>131</interactorRef>
          </participant>
          <participant id="136">
            <interactorRef>88</interactorRef>
          </participant>
        </participantList>
      </interaction>
      <interaction id="105">
        <experimentList>
          <experimentDescription id="105">
            <bibref>
              <attributeList>
                <attribute name="comment" nameAc="MI:0612">This document is the result of automatic conversion of some file to PSI-MI 2.5 format. The requested data was unavailable in the original file.</attribute>
              </attributeList>
            </bibref>
            <interactionDetectionMethod>
              <names>
                <shortLabel>unspecified method</shortLabel>
              </names>
              <xref>
                <primaryRef db="psi-mi" dbAc="MI:0488" id="MI:0686" refType="identity" refTypeAc="MI:0356">
                  <attributeList>
                    <attribute name="comment" nameAc="MI:0612">This document is the result of automatic conversion of some file to PSI-MI 2.5 format. The requested data was unavailable in the original file.</attribute>
                  </attributeList>
                </primaryRef>
              </xref>
            </interactionDetectionMethod>
          </experimentDescription>
        </experimentList>
        <participantList>
          <participant id="137">
            <interactorRef>117</interactorRef>
          </participant>
          <participant id="138">
            <interactorRef>301</interactorRef>
          </participant>
        </participantList>
      </interaction>
      <interaction id="106">
        <experimentList>
          <experimentDescription id="106">
            <bibref>
              <attributeList>
                <attribute name="comment" nameAc="MI:0612">This document is the result of automatic conversion of some file to PSI-MI 2.5 format. The requested data was unavailable in the original file.</attribute>
              </attributeList>
            </bibref>
            <interactionDetectionMethod>
              <names>
                <shortLabel>unspecified method</shortLabel>
              </names>
              <xref>
                <primaryRef db="psi-mi" dbAc="MI:0488" id="MI:0686" refType="identity" refTypeAc="MI:0356">
                  <attributeList>
                    <attribute name="comment" nameAc="MI:0612">This document is the result of automatic conversion of some file to PSI-MI 2.5 format. The requested data was unavailable in the original file.</attribute>
                  </attributeList>
                </primaryRef>
              </xref>
            </interactionDetectionMethod>
          </experimentDescription>
        </experimentList>
        <participantList>
          <participant id="23">
            <interactorRef>38</interactorRef>
          </participant>
          <participant id="139">
            <interactorRef>90</interactorRef>
          </participant>
        </participantList>
      </interaction>
      <interaction id="107">
        <experimentList>
          <experimentDescription id="107">
            <bibref>
              <attributeList>
                <attribute name="comment" nameAc="MI:0612">This document is the result of automatic conversion of some file to PSI-MI 2.5 format. The requested data was unavailable in the original file.</attribute>
              </attributeList>
            </bibref>
            <interactionDetectionMethod>
              <names>
                <shortLabel>unspecified method</shortLabel>
              </names>
              <xref>
                <primaryRef db="psi-mi" dbAc="MI:0488" id="MI:0686" refType="identity" refTypeAc="MI:0356">
                  <attributeList>
                    <attribute name="comment" nameAc="MI:0612">This document is the result of automatic conversion of some file to PSI-MI 2.5 format. The requested data was unavailable in the original file.</attribute>
                  </attributeList>
                </primaryRef>
              </xref>
            </interactionDetectionMethod>
          </experimentDescription>
        </experimentList>
        <participantList>
          <participant id="140">
            <interactorRef>271</interactorRef>
          </participant>
          <participant id="102">
            <interactorRef>36</interactorRef>
          </participant>
        </participantList>
      </interaction>
      <interaction id="108">
        <experimentList>
          <experimentDescription id="108">
            <bibref>
              <attributeList>
                <attribute name="comment" nameAc="MI:0612">This document is the result of automatic conversion of some file to PSI-MI 2.5 format. The requested data was unavailable in the original file.</attribute>
              </attributeList>
            </bibref>
            <interactionDetectionMethod>
              <names>
                <shortLabel>unspecified method</shortLabel>
              </names>
              <xref>
                <primaryRef db="psi-mi" dbAc="MI:0488" id="MI:0686" refType="identity" refTypeAc="MI:0356">
                  <attributeList>
                    <attribute name="comment" nameAc="MI:0612">This document is the result of automatic conversion of some file to PSI-MI 2.5 format. The requested data was unavailable in the original file.</attribute>
                  </attributeList>
                </primaryRef>
              </xref>
            </interactionDetectionMethod>
          </experimentDescription>
        </experimentList>
        <participantList>
          <participant id="29">
            <interactorRef>194</interactorRef>
          </participant>
          <participant id="141">
            <interactorRef>202</interactorRef>
          </participant>
        </participantList>
      </interaction>
      <interaction id="109">
        <experimentList>
          <experimentDescription id="109">
            <bibref>
              <attributeList>
                <attribute name="comment" nameAc="MI:0612">This document is the result of automatic conversion of some file to PSI-MI 2.5 format. The requested data was unavailable in the original file.</attribute>
              </attributeList>
            </bibref>
            <interactionDetectionMethod>
              <names>
                <shortLabel>unspecified method</shortLabel>
              </names>
              <xref>
                <primaryRef db="psi-mi" dbAc="MI:0488" id="MI:0686" refType="identity" refTypeAc="MI:0356">
                  <attributeList>
                    <attribute name="comment" nameAc="MI:0612">This document is the result of automatic conversion of some file to PSI-MI 2.5 format. The requested data was unavailable in the original file.</attribute>
                  </attributeList>
                </primaryRef>
              </xref>
            </interactionDetectionMethod>
          </experimentDescription>
        </experimentList>
        <participantList>
          <participant id="12">
            <interactorRef>10</interactorRef>
          </participant>
          <participant id="87">
            <interactorRef>104</interactorRef>
          </participant>
        </participantList>
      </interaction>
      <interaction id="110">
        <experimentList>
          <experimentDescription id="110">
            <bibref>
              <attributeList>
                <attribute name="comment" nameAc="MI:0612">This document is the result of automatic conversion of some file to PSI-MI 2.5 format. The requested data was unavailable in the original file.</attribute>
              </attributeList>
            </bibref>
            <interactionDetectionMethod>
              <names>
                <shortLabel>unspecified method</shortLabel>
              </names>
              <xref>
                <primaryRef db="psi-mi" dbAc="MI:0488" id="MI:0686" refType="identity" refTypeAc="MI:0356">
                  <attributeList>
                    <attribute name="comment" nameAc="MI:0612">This document is the result of automatic conversion of some file to PSI-MI 2.5 format. The requested data was unavailable in the original file.</attribute>
                  </attributeList>
                </primaryRef>
              </xref>
            </interactionDetectionMethod>
          </experimentDescription>
        </experimentList>
        <participantList>
          <participant id="42">
            <interactorRef>230</interactorRef>
          </participant>
          <participant id="142">
            <interactorRef>42</interactorRef>
          </participant>
        </participantList>
      </interaction>
      <interaction id="111">
        <experimentList>
          <experimentDescription id="111">
            <bibref>
              <attributeList>
                <attribute name="comment" nameAc="MI:0612">This document is the result of automatic conversion of some file to PSI-MI 2.5 format. The requested data was unavailable in the original file.</attribute>
              </attributeList>
            </bibref>
            <interactionDetectionMethod>
              <names>
                <shortLabel>unspecified method</shortLabel>
              </names>
              <xref>
                <primaryRef db="psi-mi" dbAc="MI:0488" id="MI:0686" refType="identity" refTypeAc="MI:0356">
                  <attributeList>
                    <attribute name="comment" nameAc="MI:0612">This document is the result of automatic conversion of some file to PSI-MI 2.5 format. The requested data was unavailable in the original file.</attribute>
                  </attributeList>
                </primaryRef>
              </xref>
            </interactionDetectionMethod>
          </experimentDescription>
        </experimentList>
        <participantList>
          <participant id="99">
            <interactorRef>161</interactorRef>
          </participant>
          <participant id="143">
            <interactorRef>19</interactorRef>
          </participant>
        </participantList>
      </interaction>
      <interaction id="112">
        <experimentList>
          <experimentDescription id="112">
            <bibref>
              <attributeList>
                <attribute name="comment" nameAc="MI:0612">This document is the result of automatic conversion of some file to PSI-MI 2.5 format. The requested data was unavailable in the original file.</attribute>
              </attributeList>
            </bibref>
            <interactionDetectionMethod>
              <names>
                <shortLabel>unspecified method</shortLabel>
              </names>
              <xref>
                <primaryRef db="psi-mi" dbAc="MI:0488" id="MI:0686" refType="identity" refTypeAc="MI:0356">
                  <attributeList>
                    <attribute name="comment" nameAc="MI:0612">This document is the result of automatic conversion of some file to PSI-MI 2.5 format. The requested data was unavailable in the original file.</attribute>
                  </attributeList>
                </primaryRef>
              </xref>
            </interactionDetectionMethod>
          </experimentDescription>
        </experimentList>
        <participantList>
          <participant id="70">
            <interactorRef>198</interactorRef>
          </participant>
          <participant id="73">
            <interactorRef>286</interactorRef>
          </participant>
        </participantList>
      </interaction>
      <interaction id="113">
        <experimentList>
          <experimentDescription id="113">
            <bibref>
              <attributeList>
                <attribute name="comment" nameAc="MI:0612">This document is the result of automatic conversion of some file to PSI-MI 2.5 format. The requested data was unavailable in the original file.</attribute>
              </attributeList>
            </bibref>
            <interactionDetectionMethod>
              <names>
                <shortLabel>unspecified method</shortLabel>
              </names>
              <xref>
                <primaryRef db="psi-mi" dbAc="MI:0488" id="MI:0686" refType="identity" refTypeAc="MI:0356">
                  <attributeList>
                    <attribute name="comment" nameAc="MI:0612">This document is the result of automatic conversion of some file to PSI-MI 2.5 format. The requested data was unavailable in the original file.</attribute>
                  </attributeList>
                </primaryRef>
              </xref>
            </interactionDetectionMethod>
          </experimentDescription>
        </experimentList>
        <participantList>
          <participant id="88">
            <interactorRef>67</interactorRef>
          </participant>
          <participant id="117">
            <interactorRef>51</interactorRef>
          </participant>
        </participantList>
      </interaction>
      <interaction id="114">
        <experimentList>
          <experimentDescription id="114">
            <bibref>
              <attributeList>
                <attribute name="comment" nameAc="MI:0612">This document is the result of automatic conversion of some file to PSI-MI 2.5 format. The requested data was unavailable in the original file.</attribute>
              </attributeList>
            </bibref>
            <interactionDetectionMethod>
              <names>
                <shortLabel>unspecified method</shortLabel>
              </names>
              <xref>
                <primaryRef db="psi-mi" dbAc="MI:0488" id="MI:0686" refType="identity" refTypeAc="MI:0356">
                  <attributeList>
                    <attribute name="comment" nameAc="MI:0612">This document is the result of automatic conversion of some file to PSI-MI 2.5 format. The requested data was unavailable in the original file.</attribute>
                  </attributeList>
                </primaryRef>
              </xref>
            </interactionDetectionMethod>
          </experimentDescription>
        </experimentList>
        <participantList>
          <participant id="79">
            <interactorRef>179</interactorRef>
          </participant>
          <participant id="144">
            <interactorRef>210</interactorRef>
          </participant>
        </participantList>
      </interaction>
      <interaction id="115">
        <experimentList>
          <experimentDescription id="115">
            <bibref>
              <attributeList>
                <attribute name="comment" nameAc="MI:0612">This document is the result of automatic conversion of some file to PSI-MI 2.5 format. The requested data was unavailable in the original file.</attribute>
              </attributeList>
            </bibref>
            <interactionDetectionMethod>
              <names>
                <shortLabel>unspecified method</shortLabel>
              </names>
              <xref>
                <primaryRef db="psi-mi" dbAc="MI:0488" id="MI:0686" refType="identity" refTypeAc="MI:0356">
                  <attributeList>
                    <attribute name="comment" nameAc="MI:0612">This document is the result of automatic conversion of some file to PSI-MI 2.5 format. The requested data was unavailable in the original file.</attribute>
                  </attributeList>
                </primaryRef>
              </xref>
            </interactionDetectionMethod>
          </experimentDescription>
        </experimentList>
        <participantList>
          <participant id="105">
            <interactorRef>28</interactorRef>
          </participant>
          <participant id="30">
            <interactorRef>211</interactorRef>
          </participant>
        </participantList>
      </interaction>
      <interaction id="116">
        <experimentList>
          <experimentDescription id="116">
            <bibref>
              <attributeList>
                <attribute name="comment" nameAc="MI:0612">This document is the result of automatic conversion of some file to PSI-MI 2.5 format. The requested data was unavailable in the original file.</attribute>
              </attributeList>
            </bibref>
            <interactionDetectionMethod>
              <names>
                <shortLabel>unspecified method</shortLabel>
              </names>
              <xref>
                <primaryRef db="psi-mi" dbAc="MI:0488" id="MI:0686" refType="identity" refTypeAc="MI:0356">
                  <attributeList>
                    <attribute name="comment" nameAc="MI:0612">This document is the result of automatic conversion of some file to PSI-MI 2.5 format. The requested data was unavailable in the original file.</attribute>
                  </attributeList>
                </primaryRef>
              </xref>
            </interactionDetectionMethod>
          </experimentDescription>
        </experimentList>
        <participantList>
          <participant id="145">
            <interactorRef>287</interactorRef>
          </participant>
          <participant id="146">
            <interactorRef>137</interactorRef>
          </participant>
        </participantList>
      </interaction>
      <interaction id="117">
        <experimentList>
          <experimentDescription id="117">
            <bibref>
              <attributeList>
                <attribute name="comment" nameAc="MI:0612">This document is the result of automatic conversion of some file to PSI-MI 2.5 format. The requested data was unavailable in the original file.</attribute>
              </attributeList>
            </bibref>
            <interactionDetectionMethod>
              <names>
                <shortLabel>unspecified method</shortLabel>
              </names>
              <xref>
                <primaryRef db="psi-mi" dbAc="MI:0488" id="MI:0686" refType="identity" refTypeAc="MI:0356">
                  <attributeList>
                    <attribute name="comment" nameAc="MI:0612">This document is the result of automatic conversion of some file to PSI-MI 2.5 format. The requested data was unavailable in the original file.</attribute>
                  </attributeList>
                </primaryRef>
              </xref>
            </interactionDetectionMethod>
          </experimentDescription>
        </experimentList>
        <participantList>
          <participant id="70">
            <interactorRef>198</interactorRef>
          </participant>
          <participant id="102">
            <interactorRef>36</interactorRef>
          </participant>
        </participantList>
      </interaction>
      <interaction id="118">
        <experimentList>
          <experimentDescription id="118">
            <bibref>
              <attributeList>
                <attribute name="comment" nameAc="MI:0612">This document is the result of automatic conversion of some file to PSI-MI 2.5 format. The requested data was unavailable in the original file.</attribute>
              </attributeList>
            </bibref>
            <interactionDetectionMethod>
              <names>
                <shortLabel>unspecified method</shortLabel>
              </names>
              <xref>
                <primaryRef db="psi-mi" dbAc="MI:0488" id="MI:0686" refType="identity" refTypeAc="MI:0356">
                  <attributeList>
                    <attribute name="comment" nameAc="MI:0612">This document is the result of automatic conversion of some file to PSI-MI 2.5 format. The requested data was unavailable in the original file.</attribute>
                  </attributeList>
                </primaryRef>
              </xref>
            </interactionDetectionMethod>
          </experimentDescription>
        </experimentList>
        <participantList>
          <participant id="70">
            <interactorRef>198</interactorRef>
          </participant>
          <participant id="130">
            <interactorRef>266</interactorRef>
          </participant>
        </participantList>
      </interaction>
      <interaction id="119">
        <experimentList>
          <experimentDescription id="119">
            <bibref>
              <attributeList>
                <attribute name="comment" nameAc="MI:0612">This document is the result of automatic conversion of some file to PSI-MI 2.5 format. The requested data was unavailable in the original file.</attribute>
              </attributeList>
            </bibref>
            <interactionDetectionMethod>
              <names>
                <shortLabel>unspecified method</shortLabel>
              </names>
              <xref>
                <primaryRef db="psi-mi" dbAc="MI:0488" id="MI:0686" refType="identity" refTypeAc="MI:0356">
                  <attributeList>
                    <attribute name="comment" nameAc="MI:0612">This document is the result of automatic conversion of some file to PSI-MI 2.5 format. The requested data was unavailable in the original file.</attribute>
                  </attributeList>
                </primaryRef>
              </xref>
            </interactionDetectionMethod>
          </experimentDescription>
        </experimentList>
        <participantList>
          <participant id="123">
            <interactorRef>109</interactorRef>
          </participant>
          <participant id="71">
            <interactorRef>99</interactorRef>
          </participant>
        </participantList>
      </interaction>
      <interaction id="120">
        <experimentList>
          <experimentDescription id="120">
            <bibref>
              <attributeList>
                <attribute name="comment" nameAc="MI:0612">This document is the result of automatic conversion of some file to PSI-MI 2.5 format. The requested data was unavailable in the original file.</attribute>
              </attributeList>
            </bibref>
            <interactionDetectionMethod>
              <names>
                <shortLabel>unspecified method</shortLabel>
              </names>
              <xref>
                <primaryRef db="psi-mi" dbAc="MI:0488" id="MI:0686" refType="identity" refTypeAc="MI:0356">
                  <attributeList>
                    <attribute name="comment" nameAc="MI:0612">This document is the result of automatic conversion of some file to PSI-MI 2.5 format. The requested data was unavailable in the original file.</attribute>
                  </attributeList>
                </primaryRef>
              </xref>
            </interactionDetectionMethod>
          </experimentDescription>
        </experimentList>
        <participantList>
          <participant id="42">
            <interactorRef>230</interactorRef>
          </participant>
          <participant id="147">
            <interactorRef>15</interactorRef>
          </participant>
        </participantList>
      </interaction>
      <interaction id="121">
        <experimentList>
          <experimentDescription id="121">
            <bibref>
              <attributeList>
                <attribute name="comment" nameAc="MI:0612">This document is the result of automatic conversion of some file to PSI-MI 2.5 format. The requested data was unavailable in the original file.</attribute>
              </attributeList>
            </bibref>
            <interactionDetectionMethod>
              <names>
                <shortLabel>unspecified method</shortLabel>
              </names>
              <xref>
                <primaryRef db="psi-mi" dbAc="MI:0488" id="MI:0686" refType="identity" refTypeAc="MI:0356">
                  <attributeList>
                    <attribute name="comment" nameAc="MI:0612">This document is the result of automatic conversion of some file to PSI-MI 2.5 format. The requested data was unavailable in the original file.</attribute>
                  </attributeList>
                </primaryRef>
              </xref>
            </interactionDetectionMethod>
          </experimentDescription>
        </experimentList>
        <participantList>
          <participant id="20">
            <interactorRef>189</interactorRef>
          </participant>
          <participant id="148">
            <interactorRef>61</interactorRef>
          </participant>
        </participantList>
      </interaction>
      <interaction id="122">
        <experimentList>
          <experimentDescription id="122">
            <bibref>
              <attributeList>
                <attribute name="comment" nameAc="MI:0612">This document is the result of automatic conversion of some file to PSI-MI 2.5 format. The requested data was unavailable in the original file.</attribute>
              </attributeList>
            </bibref>
            <interactionDetectionMethod>
              <names>
                <shortLabel>unspecified method</shortLabel>
              </names>
              <xref>
                <primaryRef db="psi-mi" dbAc="MI:0488" id="MI:0686" refType="identity" refTypeAc="MI:0356">
                  <attributeList>
                    <attribute name="comment" nameAc="MI:0612">This document is the result of automatic conversion of some file to PSI-MI 2.5 format. The requested data was unavailable in the original file.</attribute>
                  </attributeList>
                </primaryRef>
              </xref>
            </interactionDetectionMethod>
          </experimentDescription>
        </experimentList>
        <participantList>
          <participant id="78">
            <interactorRef>147</interactorRef>
          </participant>
          <participant id="128">
            <interactorRef>52</interactorRef>
          </participant>
        </participantList>
      </interaction>
      <interaction id="123">
        <experimentList>
          <experimentDescription id="123">
            <bibref>
              <attributeList>
                <attribute name="comment" nameAc="MI:0612">This document is the result of automatic conversion of some file to PSI-MI 2.5 format. The requested data was unavailable in the original file.</attribute>
              </attributeList>
            </bibref>
            <interactionDetectionMethod>
              <names>
                <shortLabel>unspecified method</shortLabel>
              </names>
              <xref>
                <primaryRef db="psi-mi" dbAc="MI:0488" id="MI:0686" refType="identity" refTypeAc="MI:0356">
                  <attributeList>
                    <attribute name="comment" nameAc="MI:0612">This document is the result of automatic conversion of some file to PSI-MI 2.5 format. The requested data was unavailable in the original file.</attribute>
                  </attributeList>
                </primaryRef>
              </xref>
            </interactionDetectionMethod>
          </experimentDescription>
        </experimentList>
        <participantList>
          <participant id="88">
            <interactorRef>67</interactorRef>
          </participant>
          <participant id="149">
            <interactorRef>164</interactorRef>
          </participant>
        </participantList>
      </interaction>
      <interaction id="124">
        <experimentList>
          <experimentDescription id="124">
            <bibref>
              <attributeList>
                <attribute name="comment" nameAc="MI:0612">This document is the result of automatic conversion of some file to PSI-MI 2.5 format. The requested data was unavailable in the original file.</attribute>
              </attributeList>
            </bibref>
            <interactionDetectionMethod>
              <names>
                <shortLabel>unspecified method</shortLabel>
              </names>
              <xref>
                <primaryRef db="psi-mi" dbAc="MI:0488" id="MI:0686" refType="identity" refTypeAc="MI:0356">
                  <attributeList>
                    <attribute name="comment" nameAc="MI:0612">This document is the result of automatic conversion of some file to PSI-MI 2.5 format. The requested data was unavailable in the original file.</attribute>
                  </attributeList>
                </primaryRef>
              </xref>
            </interactionDetectionMethod>
          </experimentDescription>
        </experimentList>
        <participantList>
          <participant id="79">
            <interactorRef>179</interactorRef>
          </participant>
          <participant id="150">
            <interactorRef>296</interactorRef>
          </participant>
        </participantList>
      </interaction>
      <interaction id="125">
        <experimentList>
          <experimentDescription id="125">
            <bibref>
              <attributeList>
                <attribute name="comment" nameAc="MI:0612">This document is the result of automatic conversion of some file to PSI-MI 2.5 format. The requested data was unavailable in the original file.</attribute>
              </attributeList>
            </bibref>
            <interactionDetectionMethod>
              <names>
                <shortLabel>unspecified method</shortLabel>
              </names>
              <xref>
                <primaryRef db="psi-mi" dbAc="MI:0488" id="MI:0686" refType="identity" refTypeAc="MI:0356">
                  <attributeList>
                    <attribute name="comment" nameAc="MI:0612">This document is the result of automatic conversion of some file to PSI-MI 2.5 format. The requested data was unavailable in the original file.</attribute>
                  </attributeList>
                </primaryRef>
              </xref>
            </interactionDetectionMethod>
          </experimentDescription>
        </experimentList>
        <participantList>
          <participant id="151">
            <interactorRef>291</interactorRef>
          </participant>
          <participant id="66">
            <interactorRef>87</interactorRef>
          </participant>
        </participantList>
      </interaction>
      <interaction id="126">
        <experimentList>
          <experimentDescription id="126">
            <bibref>
              <attributeList>
                <attribute name="comment" nameAc="MI:0612">This document is the result of automatic conversion of some file to PSI-MI 2.5 format. The requested data was unavailable in the original file.</attribute>
              </attributeList>
            </bibref>
            <interactionDetectionMethod>
              <names>
                <shortLabel>unspecified method</shortLabel>
              </names>
              <xref>
                <primaryRef db="psi-mi" dbAc="MI:0488" id="MI:0686" refType="identity" refTypeAc="MI:0356">
                  <attributeList>
                    <attribute name="comment" nameAc="MI:0612">This document is the result of automatic conversion of some file to PSI-MI 2.5 format. The requested data was unavailable in the original file.</attribute>
                  </attributeList>
                </primaryRef>
              </xref>
            </interactionDetectionMethod>
          </experimentDescription>
        </experimentList>
        <participantList>
          <participant id="152">
            <interactorRef>274</interactorRef>
          </participant>
          <participant id="98">
            <interactorRef>21</interactorRef>
          </participant>
        </participantList>
      </interaction>
      <interaction id="127">
        <experimentList>
          <experimentDescription id="127">
            <bibref>
              <attributeList>
[truncated: 8,726,709 more chars]
